# Supplementary material for: Developmental transcriptomes of the sea star, Patiria miniata, illuminate how gene expression changes with evolutionary distance
Source: Sci Rep. 2019 Nov 7;9:16201. doi: 10.1038/s41598-019-52577-9 (PMC6838185; doi:10.1038/s41598-019-52577-9)
Supplement: Supplementary file 2 — Dataset 1 [file 41598_2019_52577_MOESM2_ESM.xlsx]

## Sheet: stat
	P Lividus species Deseq2 input reads/genes statistics
													time facotr	batch factor
	filtered genes	selected genes										pl0b	0	b
	172162	83531										pl0g	0	g
												pl0r	0	r
	original mapped read counts											pl4b	4	b
	pl0b	pl0g	pl0r	pl4b	pl4g	pl4r	pl8b	pl8g				pl4g	4	g
	16436342	19035083	17659621	16353125	17308462	18436429	19161992	17114100				pl4r	4	r
	pl8r	pl14b	pl14g	pl14r	pl18b	pl18g	pl18r	pl24b				pl8b	8	b
	16305402	17150638	16322357	17969880	16281812	16413231	16100552	15785682				pl8g	8	g
	pl24g	pl24r	pl30b	pl30g	pl30r	pl36b	pl36g	pl36r				pl8r	8	r
	15296379	17483038	16491183	18259744	18187634	16275512	17008804	17501275				pl14b	14	b
												pl14g	14	g
	final mapped read counts											pl14r	14	r
	pl0b	pl0g	pl0r	pl4b	pl4g	pl4r	pl8b	pl8g				pl18b	18	b
	16274381	18863134	17511376	16155922	17107951	18212173	18894602	16873875				pl18g	18	g
	pl8r	pl14b	pl14g	pl14r	pl18b	pl18g	pl18r	pl24b				pl18r	18	r
	16073338	16875174	16095660	17746878	16028769	16172114	15899231	15556494				pl24b	24	b
	pl24g	pl24r	pl30b	pl30g	pl30r	pl36b	pl36g	pl36r				pl24g	24	g
	15065696	17245122	16238471	17975432	17915686	16010111	16731880	17219847				pl24r	24	r
												pl30b	30	b
												pl30g	30	g
												pl30r	30	r
												pl36b	36	b
												pl36g	36	g
												pl36r	36	r
	P Miniata species Deseq2 input reads/genes statistics
													time factor	batch factor
	filtered genes	selected genes	selected genes with PM Blast hits									pm0_1	0	1
	555156	124170	55309									pm0_2	0	2
												pm0_3	0	3
	original mapped read counts											pm9_1	9	1
	pm0_1	pm0_2	pm0_3	pm9_1	pm9_2	pm9_3	pm16_1	pm16_2				pm9_2	9	2
	14982590	15191664	14391179	15817320	14436023	15575933	14775068	15053912				pm9_3	9	3
	pm16_3	pm28_1	pm28_2	pm28_3	pm33_1	pm33_2	pm33_3	pm48_1				pm16_1	16	1
	14519990	16624537	15108344	16966311	15277527	14970714	16421001	15301120				pm16_2	16	2
	pm48_2	pm48_3	pm56_1	pm56_2	pm56_3	pm68_1	pm68_2					pm16_3	16	3
	15573600	16410386	16064649	14468288	16671648	15178006	15007136					pm28_1	28	1
												pm28_2	28	2
	final read counts											pm28_3	28	3
	pm0_1	pm0_2	pm0_3	pm9_1	pm9_2	pm9_3	pm16_1	pm16_2	pm16_3	pm28_1		pm33_1	33	1
	7493827	8525862	8092471	9585364	8790330	9639497	8046129	8355843	8090802	8977042		pm33_2	33	2
	pm28_2	pm28_3	pm33_1	pm33_2	pm33_3	pm48_1	pm48_2	pm48_3	pm56_1	pm56_2		pm33_3	33	3
	8381456	9434625	8277184	8394325	9043055	8478999	8981861	9213128	9145830	8130583		pm48_1	48	1
	pm56_3	pm68_1	pm68_2									pm48_2	48	2
	9410911	7959561	8443827									pm48_3	48	3
												pm56_1	56	1
												pm56_2	56	2
												pm56_3	56	3
												pm68_1	68	1
												pm68_2	68	2
