# Supplementary material for: Developmental transcriptomes of the sea star, Patiria miniata, illuminate how gene expression changes with evolutionary distance
Source: Sci Rep. 2019 Nov 7;9:16201. doi: 10.1038/s41598-019-52577-9 (PMC6838185; doi:10.1038/s41598-019-52577-9)
Supplement: Supplementary file 3 — Dataset 2 [file 41598_2019_52577_MOESM3_ESM.xlsx]

## Sheet: removeBatchEffect_.FPKMc.txt.xr
ID	unique target ids	PM_dc-megablast.target	PM_dc-megablast.symbol	PM_blastx.target	PM_blastx.symbol	FPKM.pm0_1	FPKM.pm0_2	FPKM.pm0_3	FPKM.pm9_1	FPKM.pm9_2	FPKM.pm9_3	FPKM.pm16_1	FPKM.pm16_2	FPKM.pm16_3	FPKM.pm28_1	FPKM.pm28_2	FPKM.pm28_3	FPKM.pm33_1	FPKM.pm33_2	FPKM.pm33_3	FPKM.pm48_1	FPKM.pm48_2	FPKM.pm48_3	FPKM.pm56_1	FPKM.pm56_2	FPKM.pm56_3	FPKM.pm68_1	FPKM.pm68_2	PM_dc-megablast.query	PM_dc-megablast.target	PM_dc-megablast.identity	PM_dc-megablast.evalue	PM_dc-megablast.qLen	PM_dc-megablast.tLen	PM_dc-megablast.q_perCovarage	PM_dc-megablast.t_perCoverage	PM_dc-megablast.symbol	PM_dc-megablast.description	PM_blastx.query	PM_blastx.target	PM_blastx.identity	PM_blastx.evalue	PM_blastx.qLen	PM_blastx.tLen	PM_blastx.q_perCovarage	PM_blastx.t_perCoverage	PM_blastx.symbol	PM_blastx.description
TRINITY_DN348392_c5_g2	1	PMI_030396	Pm-Dbr1_1	PMI_030396	Pm-Dbr1_1	180.686	173.394	134.209	54.9446	61.5394	57.7532	28.5619	33.5885	28.879	19.4244	17.1624	13.2306	18.4862	18.9897	18.2107	15.8183	15.4787	14.2234	14.2299	12.4517	13.2603	11.9354	12.1505	TRINITY_DN348392_c5_g2_i1	PMI_030396	99.718	0	908	822	39	43.1	Pm-Dbr1_1	RNA lariat debranching enzyme	TRINITY_DN348392_c5_g2_i1	PMI_030396	100	1.61e-58	908	273	38.7	42.9	Pm-Dbr1_1	RNA lariat debranching enzyme
TRINITY_DN348076_c0_g1	2	PMI_030395	Pm-Chrm3L	PMI_030395	Pm-Chrm3L	0.0823959	0.0273692	0.0429199	2.41705e-06	0.00616614	3.06678e-06	0.0277704	0.00738919	0.141074	0.197313	0.0334223	0.112074	0.282559	0.126308	0.404388	1.14583	0.554521	2.09962	1.08494	0.251654	1.9278	0.548354	0.286131	TRINITY_DN348076_c0_g1_i14	PMI_030395	99.281	0	5880	2502	42.6	100	Pm-Chrm3L	cholinergic receptor, muscarinic 3, cardiac-like	TRINITY_DN348076_c0_g1_i14	PMI_030395	99.76	0	5880	833	42.5	100	Pm-Chrm3L	cholinergic receptor, muscarinic 3, cardiac-like
TRINITY_DN324009_c3_g1	3	PMI_030387	none	PMI_030387	none	1.99939	0.155337	0.191501	8.81917	2.57201	1.15797	2.0664	0.220161	0.332225	1.1172	0.14227	0.236148	1.16355	0.113194	0.257775	0.329549	0.509645	0.157724	0.478687	0.172781	0.279384	7.82036e-06	0.468457	TRINITY_DN324009_c3_g1_i1	PMI_030387	99.914	0	3141	1167	37.2	100	none	none	TRINITY_DN324009_c3_g1_i1	PMI_030387	100	0	3141	388	37.1	100	none	none
TRINITY_DN340937_c0_g1	4	PMI_030384	Pm-Drd1_5	PMI_030384	Pm-Drd1_5	1.6576	4.25066	2.54636	0.703602	0.885983	1.71406	0.385271	0.289566	0.592227	0.65018	0.291074	0.188196	0.21384	0.31843	0.48504	0.812561	0.411595	1.28208	1.67636	2.22702	2.02533	6.71304	6.16592	TRINITY_DN340937_c0_g1_i14	PMI_030384	99.061	0	3151	1278	40.6	100	Pm-Drd1_5	Dopamine Receptor D1	TRINITY_DN340937_c0_g1_i14	PMI_030384	99.763	0	3151	425	40.2	99.3	Pm-Drd1_5	Dopamine Receptor D1
TRINITY_DN307942_c0_g1	5	PMI_030380	Pm-XerdL_9	PMI_030380	Pm-XerdL_9	0.01068	0.00845987	1.88735e-07	0.01068	0.000368885	0.00159727	0.01068	0.00530447	0.0347272	0.01068	0.0323924	0.187945	0.01068	0.0419593	0.197315	0.01068	0.0331755	0.0939742	0.01068	0.00558522	0.434405	0.01068	0.0406014	TRINITY_DN307942_c0_g1_i1	PMI_030380	100	0	2963	735	24.8	100	Pm-XerdL_9	integrase/recombinase XerD (bacterial)-like	TRINITY_DN307942_c0_g1_i1	PMI_030380	100	3.94e-160	2963	244	24.7	100	Pm-XerdL_9	integrase/recombinase XerD (bacterial)-like
TRINITY_DN351126_c3_g1	6	PMI_030378	Pm-Six3	PMI_030378	Pm-Six3	0.862993	0.641063	0.376774	0.940588	0.433252	1.44289	16.2144	22.2385	18.4737	32.5493	28.1038	28.5322	19.0349	28.1837	28.4007	22.4693	23.3942	31.5587	17.5619	26.8104	25.5163	19.1729	20.1061	TRINITY_DN351126_c3_g1_i1	PMI_030378	100	6.37e-159	1331	648	23.4	48	Pm-Six3	SIX homeobox 3, sine oculis-related homeobox 3/6, Pm-Six3/6	TRINITY_DN351126_c3_g1_i1	PMI_030378	100	1.95e-56	1331	215	23.2	47.9	Pm-Six3	SIX homeobox 3, sine oculis-related homeobox 3/6, Pm-Six3/6
TRINITY_DN351126_c3_g2	6	PMI_030378	Pm-Six3	PMI_030378	Pm-Six3	4.47286	3.30388	2.54895	1.87703	3.57258	2.15785	84.1416	87.7654	100.961	188.177	137.982	216.991	113.331	130.968	180.816	140.742	108.169	202.167	121.445	137.587	152.192	127.35	117.704	TRINITY_DN351126_c3_g2_i1	PMI_030378	100	2.48e-157	368	648	83.4	47.4	Pm-Six3	SIX homeobox 3, sine oculis-related homeobox 3/6, Pm-Six3/6	TRINITY_DN351126_c3_g2_i1	PMI_030378	100	4.99e-67	368	215	76.6	43.7	Pm-Six3	SIX homeobox 3, sine oculis-related homeobox 3/6, Pm-Six3/6
TRINITY_DN341416_c0_g2	7	PMI_030369	none	PMI_030369	none	0.796945	0.627833	1.9275	0.306568	0.242466	0.152031	0.492405	0.145284	0.413214	49.6598	32.2664	58.4858	34.7008	43.6579	64.3	54.5116	103.086	174.994	78.7442	233.282	145.886	133.481	158.54	TRINITY_DN341416_c0_g2_i3	PMI_030369	99.873	0	1898	789	41.6	100	none	none	TRINITY_DN341416_c0_g2_i3	PMI_030369	100	1.12e-165	1898	262	41.4	100	none	none
TRINITY_DN326914_c1_g2	8	PMI_030363	Pm-Slc44a2_4	PMI_030363	Pm-Slc44a2_4	2.92732e-06	1.30835e-05	0.178853	2.92732e-06	1.30835e-05	1.06505e-06	0.100893	0.303263	0.0857368	0.209098	1.30835e-05	0.0875725	0.248882	0.409282	0.0501571	0.770966	5.56052	0.375632	2.80715	17.1589	0.968194	8.24285	30.2626	TRINITY_DN326914_c1_g2_i2	PMI_030363	99.912	0	2905	2265	78	100	Pm-Slc44a2_4	Choline transporter-like protein 2 (Solute carrier family 44 member 2)	TRINITY_DN326914_c1_g2_i2	PMI_030363	99.867	0	2905	754	77.9	100	Pm-Slc44a2_4	Choline transporter-like protein 2 (Solute carrier family 44 member 2)
TRINITY_DN303781_c0_g1	9	PMI_030361	Pm-Hypp_1346_4	PMI_030361	Pm-Hypp_1346_4	0.0206815	1.00736e-05	0.117492	0.031822	1.00736e-05	8.39523e-06	1.21333e-06	1.00736e-05	8.39523e-06	0.0123821	0.528093	0.0767063	0.103158	1.68063	0.474434	0.651888	5.97394	4.35429	0.482737	6.02856	6.49513	0.696261	6.83952	TRINITY_DN303781_c0_g1_i2	PMI_030361	99.485	0	1286	1104	75.5	88	Pm-Hypp_1346_4	hypothetical protein-1346	TRINITY_DN303781_c0_g1_i2	PMI_030361	99.068	0	1286	367	75.1	87.7	Pm-Hypp_1346_4	hypothetical protein-1346
TRINITY_DN343364_c1_g3	10	PMI_030356	Pm-Hypp_2956_1	PMI_030356	Pm-Hypp_2956_1	91.9384	55.8697	61.5305	27.3242	22.4003	23.5594	11.1057	11.2224	10.2169	18.0843	18.9247	16.3367	15.6155	16.6402	15.7762	10.1159	10.9493	14.5576	12.886	20.32	12.6416	12.5566	13.1048	TRINITY_DN343364_c1_g3_i1	PMI_030356	99.467	0	1524	2082	98.4	72	Pm-Hypp_2956_1	hypothetical protein-2956	TRINITY_DN343364_c1_g3_i1	PMI_030356	99.6	0	1524	693	98.4	72.2	Pm-Hypp_2956_1	hypothetical protein-2956
TRINITY_DN348663_c2_g1	11	PMI_030354	Pm-gagpolL_15_17	PMI_030354	Pm-gagpolL_15_17	0.0482976	0.106251	0.0238738	2.8335e-06	0.0143628	0.0144368	0.813811	0.154893	0.255028	1.53241	0.264688	0.311695	1.20451	0.232271	0.658742	1.64176	0.132101	0.813989	1.50312	1.2669	0.296952	1.47473	0.307609	TRINITY_DN348663_c2_g1_i1	PMI_030354	99.582;99.739	0.0;0.0	5184	6360	79.4	64.7	Pm-gagpolL_15_17	none	TRINITY_DN348663_c2_g1_i2	PMI_030354	99.101	0	4331	2119	77	52.4	Pm-gagpolL_15_17	none
TRINITY_DN315466_c2_g4	12	PMI_030348	Pm-L1td1L_1_1	PMI_030348	Pm-L1td1L_1_1	0.258491	1.2509e-05	0.193764	0.44193	0.604865	0.292912	1.16152	9.13295	0.875739	1.85702	17.9676	1.45467	2.09523	18.5215	1.9561	1.22487	10.2618	0.359067	0.361001	0.159289	4.82038	0.877017	5.32614	TRINITY_DN315466_c2_g4_i1	PMI_030348	93.59	1.19e-96	928	234	25.2	100	Pm-L1td1L_1_1	LINE-1 type transposase domain containing 1-like-1	TRINITY_DN315466_c2_g4_i1	PMI_030348	89.61	6.21e-44	928	77	24.9	100	Pm-L1td1L_1_1	LINE-1 type transposase domain containing 1-like-1
TRINITY_DN302439_c4_g2	13	PMI_030341	Pm-Surreal/Gpcr111	PMI_030341	Pm-Surreal/Gpcr111	1.1077	0.287149	3.44851	0.236729	0.145551	0.8811	21.7143	24.9417	9.22012	7.95789	15.2533	4.37582	6.15846	6.85261	3.82472	4.27903	5.10718	3.52833	2.98347	5.36574	3.55796	5.70969	6.81225	TRINITY_DN302439_c4_g2_i5	PMI_030341	99.635	0	1165	1152	70.5	71.3	Pm-Surreal/Gpcr111	none	TRINITY_DN302439_c4_g2_i10	PMI_030341	100	0	1959	383	58.7	100	Pm-Surreal/Gpcr111	none
TRINITY_DN338587_c3_g4	14	PMI_030334	Pm-Fbxw7_1_2	PMI_030334	Pm-Fbxw7_1_2	2.07518	3.79954	5.80889	2.9802	4.00583	5.59813	8.39235	12.432	8.35377	16.3992	9.91076	10.1917	12.6802	9.41356	7.57487	10.774	12.7022	6.99707	13.6626	8.7905	12.5448	9.09884	7.33347	TRINITY_DN338587_c3_g4_i1	PMI_030334	74.792;88.971	1.34e-62;1.34e-43	668	1641	74.4	30.3	Pm-Fbxw7_1_2	F-box and WD repeat domain containing 7-1	TRINITY_DN338587_c3_g4_i1	PMI_030334	52.206	9.99e-82	668	546	98.8	49.5	Pm-Fbxw7_1_2	F-box and WD repeat domain containing 7-1
TRINITY_DN340072_c0_g1	14	PMI_030334	Pm-Fbxw7_1_2	PMI_030334	Pm-Fbxw7_1_2	0.704142	0.462573	0.781208	1.08346	1.30258	0.708578	0.711923	0.561952	1.28394	0.579644	0.73434	0.892507	1.37202	1.573	1.51162	2.8289	2.76906	2.7506	2.95016	3.15568	3.91402	3.99708	4.21601	TRINITY_DN340072_c0_g1_i1	PMI_030334	87.324	8.93e-43	1252	1641	11.3	8.7	Pm-Fbxw7_1_2	F-box and WD repeat domain containing 7-1	TRINITY_DN340072_c0_g1_i1	PMI_030334	43.505	3.8e-66	1252	546	76	55.9	Pm-Fbxw7_1_2	F-box and WD repeat domain containing 7-1
TRINITY_DN345672_c3_g3	14	PMI_030334	Pm-Fbxw7_1_2	PMI_030334	Pm-Fbxw7_1_2	2.57434	2.80045	4.21144	1.84854	3.09218	4.13822	7.91246	9.7431	7.4874	11.4666	8.72776	7.40223	7.64051	7.35789	5.8052	8.46491	8.77261	6.8739	7.95068	6.07191	8.47932	9.03006	6.94674	TRINITY_DN345672_c3_g3_i2	PMI_030334	70.275	5.13e-68	2331	1641	24.7	34.1	Pm-Fbxw7_1_2	F-box and WD repeat domain containing 7-1	TRINITY_DN345672_c3_g3_i5	PMI_030334	43.911	7.52e-120	2748	546	53.1	96.5	Pm-Fbxw7_1_2	F-box and WD repeat domain containing 7-1
TRINITY_DN348692_c1_g1	15	PMI_030328	none	PMI_024823	none	17.5019	58.6236	18.2418	11.6339	53.4003	21.5957	5.85127	33.0289	9.29799	1.00591	9.33788	2.16071	1.57145	1.8575	1.13969	1.90391	1.76072	0.456442	0.83805	0.000178125	0.212771	0.767408	4.09978	TRINITY_DN348692_c1_g1_i2	PMI_030328	79.57	1.12e-112	499	1686	89	27.6	none	none	TRINITY_DN348692_c1_g1_i3	PMI_024823	79.487	1.33e-39	236	535	99.2	14.6	none	none
TRINITY_DN348692_c2_g1	15	PMI_030328	none	PMI_030328	none	6.65087	19.039	5.87193	3.31017	18.3816	2.56114	1.09583	13.2168	1.26568	0.17697	7.97146	0.251379	0.21503	1.98211	0.129582	0.395856	3.75748	0.142715	0.176926	0.000190074	0.199576	0.154298	0.000190074	TRINITY_DN348692_c2_g1_i10	PMI_030328	87.383	6.66e-70	390	1686	54.9	12.7	none	none	TRINITY_DN348692_c2_g1_i10	PMI_030328	74.648	4.43e-33	390	561	54.6	12.7	none	none
TRINITY_DN353649_c12_g1	16	PMI_030325	Pm-Frizz	PMI_030325	Pm-Frizz	127.791	142.603	117.786	67.0885	77.0812	62.2237	45.5332	45.3876	41.9406	55.412	48.6575	41.5472	38.9529	41.4526	38.344	33.8302	34.0893	32.9158	38.0256	29.2722	41.7277	30.3689	32.7825	TRINITY_DN353649_c12_g1_i1	PMI_030325	99.94	0	7592	1674	22	100	Pm-Frizz	none	TRINITY_DN353649_c12_g1_i1	PMI_030325	100	0	7592	557	22	100	Pm-Frizz	none
TRINITY_DN322114_c6_g1	17	PMI_030324	Pm-Hypp_314	PMI_024544	none	1.19253	0.427417	0.775508	1.68204	0.288863	0.890982	3.41617	2.32422	1.08339	2.85579	7.96336	6.53101	5.29789	9.43257	8.45549	5.98876	10.375	9.82991	5.0856	8.8562	14.8987	6.65273	10.6065	TRINITY_DN322114_c6_g1_i6	PMI_030324	83.908	8.32e-75	1247	261	20.9	100	Pm-Hypp_314	hypothetical protein-314; G protein-coupled receptor-like	TRINITY_DN322114_c6_g1_i6	PMI_024544	45.638;34.513;33.562	8.92e-70;8.92e-70;8.92e-70	1247	952	97.3	40.9	none	none
TRINITY_DN342077_c2_g1	18	PMI_030320	Pm-Hypp_1648_1	PMI_030320	Pm-Hypp_1648_1	2.83509	3.4113	2.48209	4.5115	4.11689	4.20247	16.7085	18.0239	9.79061	12.2729	8.15299	11.9262	5.89244	8.40432	7.55085	4.40325	5.61014	4.19491	5.17771	2.60185	8.02757	5.35028	7.44634	TRINITY_DN342077_c2_g1_i2	PMI_030320	98.742	0	1799	1161	35.4	54.8	Pm-Hypp_1648_1	hypothetical protein-1648; ankyrin repeat domain protein	TRINITY_DN342077_c2_g1_i1	PMI_030320	98.104	4.81e-149	1786	386	35.4	54.7	Pm-Hypp_1648_1	hypothetical protein-1648; ankyrin repeat domain protein
TRINITY_DN342077_c2_g2	18	PMI_030320	Pm-Hypp_1648_1	PMI_030320	Pm-Hypp_1648_1	1.32165	1.68547	2.15091	2.75991	2.2264	2.12829	8.59017	7.44572	4.33854	5.53873	5.1643	4.34025	2.82539	5.30354	4.60614	2.509	2.80464	2.02921	2.37315	1.15893	4.12145	3.62185	4.25123	TRINITY_DN342077_c2_g2_i1	PMI_030320	99.582	0	1690	1161	28.3	41.2	Pm-Hypp_1648_1	hypothetical protein-1648; ankyrin repeat domain protein	TRINITY_DN342077_c2_g2_i1	PMI_030320	100	5.7e-107	1690	386	28.2	41.2	Pm-Hypp_1648_1	hypothetical protein-1648; ankyrin repeat domain protein
TRINITY_DN352532_c2_g1	19	PMI_030318	Pm-PppL_127_7	PMI_030318	Pm-PppL_127_7	0.269568	0.174372	0.149129	3.95389e-06	0.00982144	0.0360721	1.3173	0.494278	0.612744	6.17293	1.90578	1.12933	5.29448	2.36125	1.24457	6.28963	2.17799	1.01699	6.33274	0.594786	4.1635	6.1208	2.26706	TRINITY_DN352532_c2_g1_i1	PMI_030318	99.655;99.354;100.0	0.0;0.0;7.27e-165	4889	4743	72.5	68.4	Pm-PppL_127_7	pol polyprotein like-127	TRINITY_DN352532_c2_g1_i1	PMI_030318	99.356;98.701;97.297	0.0;0.0;4.1e-61	4889	1580	72.3	68.6	Pm-PppL_127_7	pol polyprotein like-127
TRINITY_DN349129_c6_g1	20	PMI_030313	Pm-Drd1L_1_4	PMI_030313	Pm-Drd1L_1_4	13.9145	20.2629	10.5117	33.5751	30.5488	25.3096	17.2229	13.2008	11.3083	7.98957	7.53753	7.61113	6.6647	8.21024	7.7823	6.76294	5.16778	7.04815	4.95912	6.38008	6.93414	5.94254	5.12147	TRINITY_DN349129_c6_g1_i5	PMI_030313	99.225	0	2330	1161	49.8	100	Pm-Drd1L_1_4	dopamine receptor D1-like-1	TRINITY_DN349129_c6_g1_i5	PMI_030313	100	0	2330	386	49.7	100	Pm-Drd1L_1_4	dopamine receptor D1-like-1
TRINITY_DN348775_c8_g3	21	PMI_030309	Pm-Apbb1L_1	PMI_030309	Pm-Apbb1L_1	7.64394	9.89984	9.80697	14.3755	10.4076	12.1007	4.50084	3.7862	3.86619	2.99827	4.23128	3.67705	3.45135	2.85552	3.38943	3.52986	3.18159	2.84886	4.15446	4.40462	3.80078	3.99001	4.53365	TRINITY_DN348775_c8_g3_i4	PMI_030309	98.361	0	1458	1329	71.1	78	Pm-Apbb1L_1	amyloid beta A4 precursor protein-binding family B member 1	TRINITY_DN348775_c8_g3_i5	PMI_030309	100	0	1562	442	73.8	86.9	Pm-Apbb1L_1	amyloid beta A4 precursor protein-binding family B member 1
TRINITY_DN323958_c4_g1	22	PMI_030307	Pm-Kctd1_2_12	PMI_030307	Pm-Kctd1_2_12	0.0131067	0.901017	0.499402	0.00672279	0.608944	0.301995	0.697871	3.14824e-05	1.23113	0.721858	0.330108	0.978056	0.45762	0.656573	3.56842e-05	0.542735	0.933528	2.221	0.517726	1.20262	1.03533	0.533602	0.72461	TRINITY_DN323958_c4_g1_i13	PMI_030307	88.146;90.066;95.614	1.18e-122;1.54e-51;5.02e-45	1050	1428	28.5	23	Pm-Kctd1_2_12	potassium channel tetramerization-domain containing 1-2	TRINITY_DN323958_c4_g1_i13	PMI_030307	81.905	7.93e-45	1050	475	27.1	22.1	Pm-Kctd1_2_12	potassium channel tetramerization-domain containing 1-2
TRINITY_DN349793_c2_g1	23	PMI_030303	Pm-Drd1_4	PMI_030303	Pm-Drd1_4	0.195861	0.286015	0.485315	0.828762	1.18739	0.733656	0.264032	0.330916	0.338996	2.60897	2.05072	1.47327	3.44993	2.81362	2.69474	1.84611	3.04801	2.1045	2.40317	1.09074	3.33708	2.33861	1.85654	TRINITY_DN349793_c2_g1_i1	PMI_030303	99.558	0	5200	1359	26.1	100	Pm-Drd1_4	Dopamine Receptor D1	TRINITY_DN349793_c2_g1_i1	PMI_030303	100	0	5200	452	26.1	100	Pm-Drd1_4	Dopamine Receptor D1
TRINITY_DN340933_c0_g2	24	PMI_030300	Pm-FoxA	PMI_030300	Pm-FoxA	0.796732	0.811626	1.84793	1.00304	1.42615	1.17063	52.7258	60.8686	53.7285	263.558	267.565	262.995	288.627	314.795	333.792	356.529	350.304	375.518	343.91	214.4	558.432	314.347	277.185	TRINITY_DN340933_c0_g2_i8	PMI_030300	99.786	0	1172	1425	39.9	32.8	Pm-FoxA	forkhead box A, fkh, HNF3	TRINITY_DN340933_c0_g2_i1	PMI_030300	100	6.48e-139	2147	474	45	67.9	Pm-FoxA	forkhead box A, fkh, HNF3
TRINITY_DN325665_c2_g2	25	PMI_030298	Pm-Scl	PMI_030298	Pm-Scl	1.15865e-05	0.0380826	0.59022	0.303878	0.180152	0.0991401	2.5291	0.555136	0.996997	41.2621	10.1002	6.35775	42.9739	13.8743	7.79031	22.5812	7.73299	9.40634	29.0772	12.8424	6.77536	37.4189	7.31918	TRINITY_DN325665_c2_g2_i1	PMI_030298	100	0	2401	1149	47.9	100	Pm-Scl	stem cell protein-like, Tal1-like, Lyl1-like, HLH3B homolog	TRINITY_DN325665_c2_g2_i1	PMI_030298	100	0	2401	382	47.7	100	Pm-Scl	stem cell protein-like, Tal1-like, Lyl1-like, HLH3B homolog
TRINITY_DN353101_c7_g1	26	PMI_030297	none	PMI_007502	Pm-PppL_115_1	0.0640712	5.11698e-06	0.140276	0.0328626	0.0494898	0.0141387	0.291503	1.06742	0.57637	0.421937	1.71676	0.488412	0.459415	2.88119	0.566463	0.920715	10.3173	0.745189	2.06122	1.82432	6.1718	2.53335	22.7294	TRINITY_DN353101_c7_g1_i2	PMI_030297	97.655	0	4993	468	9.4	100	none	none	TRINITY_DN353101_c7_g1_i2	PMI_007502	33.333	0	4993	1935	76.4	64.4	Pm-PppL_115_1	pol polyprotein like-115
TRINITY_DN351908_c3_g1	27	PMI_030287	Pm-Nova1	PMI_030287	Pm-Nova1	4.30022	3.9747	6.41553	6.07762	4.26243	6.01972	9.88708	12.7433	8.90803	30.7792	35.4526	35.0952	25.5019	34.8278	30.4933	46.7788	57.4948	48.9003	57.0819	35.3098	74.6062	49.9432	49.9813	TRINITY_DN351908_c3_g1_i1	PMI_030287	99.819	0	3663	1107	30.2	100	Pm-Nova1	Nova1, Nova-1, Neuro-oncological ventral antigen 1	TRINITY_DN351908_c3_g1_i1	PMI_030287	100.0;32.0	0.0;4.13e-06	3663	368	36.3	100	Pm-Nova1	Nova1, Nova-1, Neuro-oncological ventral antigen 1
TRINITY_DN294842_c0_g1	28	PMI_030284	Pm-El1L1_1	PMI_030284	Pm-El1L1_1	2.14625e-05	1.27143e-05	3.09587e-05	0.187647	0.860705	1.83384	1.47944	2.21021	3.91629	8.10322	3.33258	1.13137	9.12365	3.5795	3.20748	4.97425	6.03196	8.67086	7.2254	4.85674	22.7542	7.73339	14.4849	TRINITY_DN294842_c0_g1_i3	PMI_030284	75.287	1.57e-25	289	729	60.2	23	Pm-El1L1_1	secreted lectin homolog	TRINITY_DN294842_c0_g1_i1	PMI_030284	49.701	4.94e-45	491	242	99	65.7	Pm-El1L1_1	secreted lectin homolog
TRINITY_DN245576_c0_g1	29	PMI_030281	Pm-Kcnj4_2	PMI_030281	Pm-Kcnj4_2	0.00136214	0.15828	0.000208795	0.00136214	0.0769788	1.76703	0.00136214	0.0335452	2.40134	0.00136214	0.0043355	0.000208795	0.00136214	0.0118572	0.000208795	0.00136214	0.00817413	0.000208795	13.8974	0.0013164	14.1348	18.1794	0.00713786	TRINITY_DN245576_c0_g1_i1	PMI_030281	97.222	3.9e-154	324	1569	100	20.7	Pm-Kcnj4_2	Inward rectifier potassium channel 4 (Potassium channel, inwardly rectifying subfamily J member 4) (Inward rectifier K(+) channel Kir2.3) (Hippocampal inward rectifier) (HIR) (HRK1) (HIRK2)	TRINITY_DN245576_c0_g1_i1	PMI_030281	99.074	1.25e-74	324	522	100	20.7	Pm-Kcnj4_2	Inward rectifier potassium channel 4 (Potassium channel, inwardly rectifying subfamily J member 4) (Inward rectifier K(+) channel Kir2.3) (Hippocampal inward rectifier) (HIR) (HRK1) (HIRK2)
TRINITY_DN352286_c6_g1	29	PMI_030281	Pm-Kcnj4_2	PMI_030281	Pm-Kcnj4_2	33.1868	48.7302	30.3331	21.6381	20.8369	19.0474	11.6974	12.969	9.64477	7.38523	5.0006	7.52501	5.59206	5.84405	6.58002	5.86348	6.6401	5.79412	6.86016	5.97851	4.41819	4.81662	4.39944	TRINITY_DN352286_c6_g1_i2	PMI_030281	99.745	0	5541	1569	28.3	100	Pm-Kcnj4_2	Inward rectifier potassium channel 4 (Potassium channel, inwardly rectifying subfamily J member 4) (Inward rectifier K(+) channel Kir2.3) (Hippocampal inward rectifier) (HIR) (HRK1) (HIRK2)	TRINITY_DN352286_c6_g1_i2	PMI_030281	100	0	5541	522	28.3	100	Pm-Kcnj4_2	Inward rectifier potassium channel 4 (Potassium channel, inwardly rectifying subfamily J member 4) (Inward rectifier K(+) channel Kir2.3) (Hippocampal inward rectifier) (HIR) (HRK1) (HIRK2)
TRINITY_DN351966_c3_g2	30	PMI_030279	Pm-Drd1_2	PMI_030279	Pm-Drd1_2	0.961766	1.04001	1.186	1.68541	1.6277	2.49445	0.540221	0.53198	1.31362	1.53545	0.962547	0.841596	1.64912	1.91456	1.80468	2.42733	2.91124	1.72004	3.64577	3.06855	3.81294	3.3259	4.40201	TRINITY_DN351966_c3_g2_i1	PMI_030279	99.406	0	2416	1347	55.8	100	Pm-Drd1_2	Dopamine Receptor D1	TRINITY_DN351966_c3_g2_i2	PMI_030279	100	0	2276	448	59.1	100	Pm-Drd1_2	Dopamine Receptor D1
TRINITY_DN344146_c0_g1	31	PMI_030272	Pm-Galr2L_12_15	PMI_030317	Pm-Galr2L_12_16	1.03844e-05	0.153019	0.124004	1.54328	0.499835	0.179959	1.43161	0.537023	0.59103	7.20553	0.896929	1.44098	3.64187	1.17078	0.98481	1.31277	0.264233	0.238988	0.847508	0.113469	0.222806	0.554338	0.287136	TRINITY_DN344146_c0_g1_i9	PMI_030272	98.158	0	2051	378	18.5	100	Pm-Galr2L_12_15	galanin receptor 2-like-12	TRINITY_DN344146_c0_g1_i9	PMI_030317	98.489	0	2051	347	48.4	95.4	Pm-Galr2L_12_16	galanin receptor 2-like-12
TRINITY_DN337817_c0_g1	32	PMI_030271	Pm-Chst9_3_7	PMI_030271	Pm-Chst9_3_7	11.2833	14.6616	12.9383	22.4021	26.1525	26.6581	17.0507	10.7064	12.7981	17.5416	14.0886	11.8878	14.0707	14.7121	14.0295	14.2855	13.7795	16.3395	11.1105	19.0349	13.9086	14.8192	11.2111	TRINITY_DN337817_c0_g1_i4	PMI_030271	99.265	0	688	798	79.1	68.2	Pm-Chst9_3_7	carbohydrate (N-acetylgalactosamine 4-0) sulfotransferase 9-3	TRINITY_DN337817_c0_g1_i4	PMI_030271	99.448	9.16e-135	688	265	78.9	68.3	Pm-Chst9_3_7	carbohydrate (N-acetylgalactosamine 4-0) sulfotransferase 9-3
TRINITY_DN326145_c1_g1	33	PMI_030268	none	PMI_030268	none	3.68605	21.1935	8.15132	2.70084	9.74943	5.25044	7.45354	11.8276	5.09671	4.0983	3.52329	4.28035	6.2383	3.24446	2.86235	2.27829	1.4762	1.44489	1.5759	0.475443	1.10214	2.0615	0.716146	TRINITY_DN326145_c1_g1_i12	PMI_030268	92.417	1.35e-82	253	216	83.4	97.2	none	none	TRINITY_DN326145_c1_g1_i15	PMI_030268	82.857	4.92e-13	309	71	34	49.3	none	none
TRINITY_DN352127_c12_g1	33	PMI_030268	none	PMI_029391	none	72.5268	122.662	89.3692	50.677	69.791	47.5617	67.6604	84.4844	60.1272	36.4985	39.9444	36.1664	36.7019	34.9511	26.7329	24.6876	23.3539	12.3969	20.7612	9.56225	15.711	9.46447	7.16661	TRINITY_DN352127_c12_g1_i4	PMI_030268	96.324	2.93e-56	456	216	29.8	62.5	none	none	TRINITY_DN352127_c12_g1_i8	PMI_029391	84.615	2.73e-15	311	63	37.6	61.9	none	none
TRINITY_DN344538_c1_g1	34	PMI_030261	Pm-Trim2_6	PMI_030261	Pm-Trim2_6	1.03811	2.40527	2.38298	1.65998	0.81278	0.916973	2.71656	2.57825	2.07695	2.99781	2.95451	1.50857	2.05607	2.83525	1.36083	1.3965	1.90569	1.5523	1.02339	0.629502	1.6468	0.908439	0.739602	TRINITY_DN344538_c1_g1_i1	PMI_030261	98.644	0	2100	1254	59.6	100	Pm-Trim2_6	tripartite motif-containing 2	TRINITY_DN344538_c1_g1_i1	PMI_030261	97.5	0	2100	417	51.4	86.3	Pm-Trim2_6	tripartite motif-containing 2
TRINITY_DN291029_c0_g1	35	PMI_030257	Pm-Traf3_3	PMI_030257	Pm-Traf3_3	10.0055	9.28363	4.69517	20.2707	10.5244	11.0224	12.364	11.5207	9.07847	16.4728	15.2499	15.8669	12.9971	19.0945	20.4472	12.5745	15.1002	21.9056	13.175	16.9215	32.6376	17.2348	18.3036	TRINITY_DN291029_c0_g1_i15	PMI_030257	90.779	0	791	501	61.7	97.4	Pm-Traf3_3	LAP1; CAP-1; CRAF1	TRINITY_DN291029_c0_g1_i15	PMI_030257	85.185	4.91e-106	791	166	61.4	97.6	Pm-Traf3_3	LAP1; CAP-1; CRAF1
TRINITY_DN291712_c4_g1	35	PMI_030257	Pm-Traf3_3	PMI_030257	Pm-Traf3_3	6.86284	4.47706	2.80474	6.07992	3.15729	2.60051	5.57197	7.25188	6.14627	8.68423	10.4115	13.1835	7.78021	7.94323	15.9825	9.15841	8.4705	19.1271	9.80233	21.3049	10.725	10.869	10.0187	TRINITY_DN291712_c4_g1_i3	PMI_030257	91.498	1.01e-95	657	501	37.6	49.3	Pm-Traf3_3	LAP1; CAP-1; CRAF1	TRINITY_DN291712_c4_g1_i8	PMI_030257	90.244	6.8e-51	671	166	36.7	49.4	Pm-Traf3_3	LAP1; CAP-1; CRAF1
TRINITY_DN301440_c2_g1	35	PMI_030257	Pm-Traf3_3	PMI_030257	Pm-Traf3_3	1.82439	1.76358	1.62066	2.9057	4.95374	1.79664	2.00636	3.07979	1.10985	4.36893	3.06891	4.84929	4.43043	3.33324	5.27201	4.09505	3.84476	6.30694	5.22992	4.02131	12.0398	4.96199	5.14127	TRINITY_DN301440_c2_g1_i11	PMI_030257	92.818	1.26e-70	868	501	20.9	36.1	Pm-Traf3_3	LAP1; CAP-1; CRAF1	TRINITY_DN301440_c2_g1_i3	PMI_030257	86.667	7.95e-34	206	166	87.4	36.1	Pm-Traf3_3	LAP1; CAP-1; CRAF1
TRINITY_DN351865_c7_g2	35	PMI_030257	Pm-Traf3_3	PMI_030257	Pm-Traf3_3	18.4335	3.74736	5.41868	9.23468	3.9255	2.42184	3.4674	7.13215	3.87211	9.2393	14.6894	18.7643	10.1572	13.1072	17.1249	10.3335	8.54166	22.5281	7.6975	19.1735	13.3506	10.0695	13.4107	TRINITY_DN351865_c7_g2_i2	PMI_030257	96.032	1.05e-113	565	501	44.6	50.3	Pm-Traf3_3	LAP1; CAP-1; CRAF1	TRINITY_DN351865_c7_g2_i2	PMI_030257	95.181	5.2e-51	565	166	44.1	50	Pm-Traf3_3	LAP1; CAP-1; CRAF1
TRINITY_DN342783_c1_g2	36	PMI_030256	none	PMI_030256	none	1.83341e-06	0.0472534	1.54758e-05	1.83341e-06	1.65108e-06	1.54758e-05	0.0210647	1.65108e-06	1.54758e-05	0.224501	0.173109	0.989713	0.370205	0.602562	2.33217	0.985039	0.78331	5.13711	0.972591	0.777858	9.7282	1.29676	0.893006	TRINITY_DN342783_c1_g2_i3	PMI_030256	100	0	1288	720	55.9	100	none	none	TRINITY_DN342783_c1_g2_i3	PMI_030256	100	5.41e-155	1288	239	55.7	100	none	none
TRINITY_DN348231_c1_g1	37	PMI_030255	none	PMI_030255	none	0.0744834	0.150818	0.121124	0.0191029	0.232976	4.32755e-06	0.376523	0.383887	3.03576	0.735748	0.315725	4.90247	0.534068	0.1413	4.56504	0.437339	0.119056	6.41937	0.468088	2.10889	0.502218	0.728962	0.207923	TRINITY_DN348231_c1_g1_i4	PMI_030255	98.191	0	2270	387	17	100	none	none	TRINITY_DN348231_c1_g1_i5	PMI_030255	96.124	5.3e-83	2097	129	18.5	100	none	none
TRINITY_DN344155_c0_g1	38	PMI_030252	Pm-Mist_1_1	PMI_030252	Pm-Mist_1_1	0.748283	0.867717	1.43658	1.45842	1.53374	1.16586	0.731334	0.621672	0.838806	1.43355	1.00257	1.06126	2.98604	2.60215	1.98464	2.05812	2.28214	2.88637	2.06021	2.52425	2.58644	2.37283	2.76445	TRINITY_DN344155_c0_g1_i13	PMI_030252	100	0	2649	609	23	100	Pm-Mist_1_1	none	TRINITY_DN344155_c0_g1_i16	PMI_030252	100	4.48e-120	1382	202	43.8	100	Pm-Mist_1_1	none
TRINITY_DN313971_c3_g1	39	PMI_030249	none	PMI_030249	none	31.887	22.6823	28.5805	31.796	37.0305	26.0088	38.6632	42.6056	39.4157	35.9408	36.0419	48.6783	51.0938	47.2951	52.1841	49.2168	51.4373	60.0955	50.859	57.5107	58.4709	62.068	61.9762	TRINITY_DN313971_c3_g1_i7	PMI_030249	99.517	5.8e-101	997	207	20.8	100	none	none	TRINITY_DN313971_c3_g1_i7	PMI_030249	100	5.02e-37	997	68	19	92.6	none	none
TRINITY_DN349190_c5_g2	40	PMI_030247	none	PMI_030247	none	5.433	4.27781	5.8303	19.0603	9.39597	13.3675	13.0368	11.2598	10.5805	14.4417	18.8061	15.0664	17.2089	16.1705	17.9851	15.8499	18.4673	20.3483	13.6577	20.4601	15.6129	12.9318	18.0612	TRINITY_DN349190_c5_g2_i2	PMI_030247	99.573	9.54e-115	623	234	37.4	100	none	none	TRINITY_DN349190_c5_g2_i2	PMI_030247	100	6.19e-47	623	77	35.6	96.1	none	none
TRINITY_DN335471_c2_g3	41	PMI_030246	Pm-Gabbr1_8_14	PMI_030246	Pm-Gabbr1_8_14	3.16175e-05	7.09992e-06	0.0401484	3.16175e-05	0.480634	0.0971046	8.35442	1.31651	0.956727	39.3607	7.44389	3.19746	31.5852	9.1059	3.05321	26.3135	7.50863	2.708	26.7715	10.9388	1.94204	20.6752	6.04607	TRINITY_DN335471_c2_g3_i1	PMI_030246	98	0	1158	741	38.9	60.7	Pm-Gabbr1_8_14	gamma-aminobutyric acid (GABA) B receptor, 1	TRINITY_DN335471_c2_g3_i1	PMI_030246	96.667	2.67e-104	1158	246	38.9	61	Pm-Gabbr1_8_14	gamma-aminobutyric acid (GABA) B receptor, 1
TRINITY_DN335563_c0_g1	42	PMI_030235	Pm-Recq_6	PMI_030235	Pm-Recq_6	1.64772e-05	0.0730034	0.030107	1.64772e-05	0.0493387	0.03641	3.78595	0.295617	0.569006	14.2915	0.615112	1.0613	12.0826	0.638345	1.13466	6.76976	0.226907	0.312419	3.86617	0.519672	0.291265	3.73818	0.352249	TRINITY_DN335563_c0_g1_i3	PMI_030235	97.422	0	2228	543	24.4	100	Pm-Recq_6	none	TRINITY_DN335563_c0_g1_i2	PMI_030235	96.711	2.01e-102	2076	180	22	84.4	Pm-Recq_6	none
TRINITY_DN350943_c4_g1	43	PMI_030233	Pm-Lrr/Igr_2_3	PMI_030233	Pm-Lrr/Igr_2_3	3.96129e-05	0.138977	0.0321062	3.96129e-05	0.0352228	0.0582406	0.910218	0.225113	0.184677	3.63797	0.254571	0.461094	8.84069	0.468379	0.993933	15.4406	0.755954	2.7129	17.377	2.08686	1.55302	19.0312	1.13163	TRINITY_DN350943_c4_g1_i4	PMI_030233	95.604	0	2085	1869	76.7	86.4	Pm-Lrr/Igr_2_3	none	TRINITY_DN350943_c4_g1_i4	PMI_030233	92.365;36.283	0.0;2.37e-08	2085	622	76.5	88.4	Pm-Lrr/Igr_2_3	none
TRINITY_DN348143_c2_g1	44	PMI_030231	Pm-PolypL_10_1	PMI_030231	Pm-PolypL_10_1	0.512809	0.233677	0.0875627	0.21042	0.0263234	0.105894	0.138265	0.820091	0.647569	0.982428	1.56946	0.857412	0.959235	1.41897	1.23751	0.887478	1.39884	1.16824	0.675253	0.589142	2.42031	1.20454	1.09622	TRINITY_DN348143_c2_g1_i7	PMI_030231	90.805	4.96e-27	378	633	23	13.7	Pm-PolypL_10_1	polyprotein-like-10	TRINITY_DN348143_c2_g1_i7	PMI_030231	76.471	1.24e-10	378	210	27	16.2	Pm-PolypL_10_1	polyprotein-like-10
TRINITY_DN306583_c0_g2	45	PMI_030227	Pm-Z339_58	PMI_030227	Pm-Z339_58	28.3512	27.7133	13.7889	12.464	10.1674	5.45177	2.72998	1.60323	2.61496	0.692825	2.03058	1.03872	2.16463	1.73098	3.92639	1.43051	1.36733	0.78628	1.38527	1.40918	2.19906	1.35911	1.27358	TRINITY_DN306583_c0_g2_i1	PMI_030227	100	3.43e-34	304	909	26.3	8.8	Pm-Z339_58	zinc finger protein 339	TRINITY_DN306583_c0_g2_i1	PMI_030227	100	5.82e-10	304	302	25.7	8.6	Pm-Z339_58	zinc finger protein 339
TRINITY_DN349350_c2_g1	46	PMI_030225	Pm-FoxD	PMI_030225	Pm-FoxD	1.24027e-05	2.54283e-06	0.0288132	1.24027e-05	0.147548	0.0348454	0.569959	0.0884094	0.0473545	2.1515	1.06641	0.300948	4.4815	1.98858	0.562343	21.5587	6.83611	1.94345	39.6029	4.92142	8.97964	54.7858	16.7086	TRINITY_DN349350_c2_g1_i1	PMI_030225	100	0	2488	1188	45.5	95.4	Pm-FoxD	forkhead box D, Pm-FoxD_1	TRINITY_DN349350_c2_g1_i1	PMI_030225	100	1.18e-176	2488	395	41.1	86.3	Pm-FoxD	forkhead box D, Pm-FoxD_1
TRINITY_DN342017_c0_g1	47	PMI_030215	Pm-Kcnk3	PMI_030215	Pm-Kcnk3	0.790868	1.43445	1.21694	1.18311	1.06888	1.98684	0.355383	0.595772	0.633367	1.22315	1.10492	1.03281	3.82168	2.14415	2.73017	4.4401	3.30269	4.17959	4.45747	4.51658	3.84052	4.12818	3.93405	TRINITY_DN342017_c0_g1_i7	PMI_030215	99.721	0	3262	717	22	100	Pm-Kcnk3	Potassium channel subfamily K member 3 (Acid-sensitive potassium channel protein TASK-1) (TWIK-related acid-sensitive K(+) channel 1) (Two pore potassium channel KT3.1)	TRINITY_DN342017_c0_g1_i5	PMI_030215	100	4.43e-146	1217	238	56.7	96.6	Pm-Kcnk3	Potassium channel subfamily K member 3 (Acid-sensitive potassium channel protein TASK-1) (TWIK-related acid-sensitive K(+) channel 1) (Two pore potassium channel KT3.1)
TRINITY_DN349144_c4_g1	48	PMI_030213	Pm-Drd1_3_5	PMI_030213	Pm-Drd1_3_5	0.0744375	0.188284	0.0263158	0.076358	0.31812	0.190941	0.602065	0.44222	0.929835	2.47326	1.00707	1.92403	1.62442	1.24853	2.37318	1.21919	0.85834	2.06758	1.1138	1.18954	1.01835	1.54445	0.847945	TRINITY_DN349144_c4_g1_i5	PMI_030213	98.851	0	5699	1392	24.4	100	Pm-Drd1_3_5	Dopamine Receptor D1	TRINITY_DN349144_c4_g1_i5	PMI_030213	99.784	0	5699	463	24.4	100	Pm-Drd1_3_5	Dopamine Receptor D1
TRINITY_DN342759_c3_g1	49	PMI_030205	Pm-Fbw7L1_2	PMI_030205	Pm-Fbw7L1_2	20.5126	7.26139	10.9268	21.9253	5.1163	13.4638	8.2324	5.75583	7.48841	7.49959	13.0747	10.2291	10.1051	12.9468	11.5724	7.25868	10.0312	9.78061	6.32621	18.0783	6.09791	5.8236	11.4308	TRINITY_DN342759_c3_g1_i2	PMI_030205	98.344	0	2332	490	20.7	98.4	Pm-Fbw7L1_2	none	TRINITY_DN342759_c3_g1_i12	PMI_030205	96.078	1.35e-101	2266	156	20.3	98.1	Pm-Fbw7L1_2	none
TRINITY_DN349541_c3_g1	50	PMI_030201	Pm-Hypp_1318	PMI_030201	Pm-Hypp_1318	46.1304	8.43191	22.8256	22.9434	17.9097	9.74789	69.5073	162.797	97.7731	30.3214	39.9368	32.0382	20.9187	34.4518	31.1091	18.0778	19.9684	17.5542	17.2486	15.9439	24.0554	16.6703	22.5226	TRINITY_DN349541_c3_g1_i2	PMI_030201	93.75	0	1139	2588	57.9	25.6	Pm-Hypp_1318	hypothetical protein-1318	TRINITY_DN349541_c3_g1_i2	PMI_030201	93.304	3.95e-142	1139	338	57.9	65.4	Pm-Hypp_1318	hypothetical protein-1318
TRINITY_DN349541_c3_g2	50	PMI_030201	Pm-Hypp_1318	PMI_030201	Pm-Hypp_1318	18.8745	2.89641	3.59067	7.03224	2.93622	2.36861	16.8027	37.3648	23.3374	6.28954	6.82134	9.05688	4.66304	6.78403	9.22724	3.3017	4.57283	5.44421	2.45125	4.60236	3.94768	4.18253	7.1543	TRINITY_DN349541_c3_g2_i1	PMI_030201	85.995	0	828	2588	100	32.5	Pm-Hypp_1318	hypothetical protein-1318	TRINITY_DN349541_c3_g2_i1	PMI_030201	98.387	4.07e-35	828	338	22.5	18.3	Pm-Hypp_1318	hypothetical protein-1318
TRINITY_DN293604_c0_g2	51	PMI_030190	none	PMI_021199	Pm-Slco3a1_11	5.78285	4.99673	6.98207	2.22455	3.09553	5.24105	13.6424	16.1872	10.2882	9.08797	13.1189	7.23022	10.3664	12.4403	6.31963	10.276	9.2036	8.20945	8.22041	4.07575	17.1374	14.1494	12.8924	TRINITY_DN293604_c0_g2_i6	PMI_030190	92.908	1.85e-51	379	4307	36.7	3.3	none	none	TRINITY_DN293604_c0_g2_i9	PMI_021199	100	2.54e-10	283	645	30.7	4.5	Pm-Slco3a1_11	Solute carrier organic anion transporter family member 3A1 (Solute carrier family 21 member 11) (Sodium-independent organic anion transporter D) (Organic anion transporting polypeptide D) (OATP-D) (Organic anion transporter polypeptide related protein 3) (OATP-RP3) (OATPRP3) (PGE1 transporter)
TRINITY_DN287387_c7_g1	52	PMI_030189	Pm-Chsy1	PMI_017360	Pm-Fyve1	59.6578	51.1581	40.7035	28.1398	34.5742	22.9154	25.4912	23.1667	22.6838	16.2636	14.1067	14.3555	12.6207	14.0296	17.0038	21.729	22.7975	20.8082	14.0279	21.048	18.106	15.4312	10.6172	TRINITY_DN287387_c7_g1_i8	PMI_030189	91.304;76.852	2.51e-98;4.55e-38	259	4813	97.7	9.6	Pm-Chsy1	Chondroitin sulfate synthase 1 (Glucuronosyl-N-acetylgalactosaminyl-proteoglycan 4-beta-N-acetylgalactosaminyltransferase) (Chondroitin sulfate synthase 1) (N-acetylgalactosaminyl-proteoglycan 3-beta-glucuronosyltransferase) (Chondroitin glucuronyltransferase II) (N-acetylgalactosaminyltransferase II)	TRINITY_DN287387_c7_g1_i7	PMI_017360	66.667	4.92e-06	230	1389	35.2	1.9	Pm-Fyve1	zinc finger, FYVE domain containing 1
TRINITY_DN301850_c5_g3	52	PMI_030189	Pm-Chsy1	PMI_003045	Pm-Mucpdn	63.6841	52.7005	48.743	19.6909	19.0364	16.8916	10.3508	6.86835	6.55883	3.24484	1.99728	5.21054	3.66107	4.19339	2.11034	2.23333	4.18409	2.11295	3.51437	2.42561	2.75783	1.76822	3.65365	TRINITY_DN301850_c5_g3_i2	PMI_030189	97.753	0	444	4813	100	9.1	Pm-Chsy1	Chondroitin sulfate synthase 1 (Glucuronosyl-N-acetylgalactosaminyl-proteoglycan 4-beta-N-acetylgalactosaminyltransferase) (Chondroitin sulfate synthase 1) (N-acetylgalactosaminyl-proteoglycan 3-beta-glucuronosyltransferase) (Chondroitin glucuronyltransferase II) (N-acetylgalactosaminyltransferase II)	TRINITY_DN301850_c5_g3_i2	PMI_003045	63.889	1.66e-08	444	887	24.3	4.1	Pm-Mucpdn	TRPML
TRINITY_DN327091_c4_g1	52	PMI_030189	Pm-Chsy1	PMI_003045	Pm-Mucpdn	59.7931	47.4194	7.61308	17.6931	16.7868	2.53664	5.27036	6.85801	1.53214	1.37684	0.413661	0.608597	2.69855e-05	0.822758	0.313719	2.84287	3.50936	0.345516	0.550615	3.94509e-05	0.429493	2.52091	3.17796	TRINITY_DN327091_c4_g1_i4	PMI_030189	90	1.27e-174	439	4813	100	8.6	Pm-Chsy1	Chondroitin sulfate synthase 1 (Glucuronosyl-N-acetylgalactosaminyl-proteoglycan 4-beta-N-acetylgalactosaminyltransferase) (Chondroitin sulfate synthase 1) (N-acetylgalactosaminyl-proteoglycan 3-beta-glucuronosyltransferase) (Chondroitin glucuronyltransferase II) (N-acetylgalactosaminyltransferase II)	TRINITY_DN327091_c4_g1_i4	PMI_003045	65.714	2.49e-08	439	887	23.9	3.9	Pm-Mucpdn	TRPML
TRINITY_DN344437_c3_g1	52	PMI_030189	Pm-Chsy1	PMI_030189	Pm-Chsy1	176.318	169.553	130.45	66.0071	63.1483	45.2408	16.6815	16.7197	15.5158	7.68866	7.6946	6.98708	7.59056	6.86764	6.38779	6.53214	9.67168	6.88558	8.16717	6.14999	9.55926	7.1226	7.65151	TRINITY_DN344437_c3_g1_i1	PMI_030189	99.292	0	1412	4813	100	29.3	Pm-Chsy1	Chondroitin sulfate synthase 1 (Glucuronosyl-N-acetylgalactosaminyl-proteoglycan 4-beta-N-acetylgalactosaminyltransferase) (Chondroitin sulfate synthase 1) (N-acetylgalactosaminyl-proteoglycan 3-beta-glucuronosyltransferase) (Chondroitin glucuronyltransferase II) (N-acetylgalactosaminyltransferase II)	TRINITY_DN344437_c3_g1_i1	PMI_030189	99.462	0	1412	536	79	69.4	Pm-Chsy1	Chondroitin sulfate synthase 1 (Glucuronosyl-N-acetylgalactosaminyl-proteoglycan 4-beta-N-acetylgalactosaminyltransferase) (Chondroitin sulfate synthase 1) (N-acetylgalactosaminyl-proteoglycan 3-beta-glucuronosyltransferase) (Chondroitin glucuronyltransferase II) (N-acetylgalactosaminyltransferase II)
TRINITY_DN325965_c4_g1	53	PMI_030187	none	PMI_030187	none	61.1604	32.964	24.9153	15.2094	14.268	8.32591	23.7352	20.098	16.703	12.2053	13.0262	12.8414	8.66703	11.6055	9.70836	5.15488	6.90746	14.5806	3.32793	13.1832	3.32282	5.80453	1.78721	TRINITY_DN325965_c4_g1_i2	PMI_030187	97.651	9.91e-143	327	356	91.1	83.7	none	none	TRINITY_DN325965_c4_g1_i2	PMI_030187	94.03	3.39e-41	327	85	61.5	78.8	none	none
TRINITY_DN327866_c1_g2	53	PMI_030187	none	PMI_030187	none	73.1557	22.3191	33.4491	8.71044	11.5536	9.71652	19.3716	15.3839	15.6302	9.38516	8.69853	9.20579	5.70182	8.65095	9.71132	6.45952	6.23214	8.26484	4.69145	13.0994	2.71951	5.11427	4.20089	TRINITY_DN327866_c1_g2_i1	PMI_030187	96.596	1.46e-107	256	356	91.8	66	none	none	TRINITY_DN327866_c1_g2_i1	PMI_030187	92.754	9.71e-42	256	85	80.9	81.2	none	none
TRINITY_DN311479_c0_g1	54	PMI_030186	none	PMI_030186	none	19.2996	22.2274	15.5044	5.63856	6.16797	5.06774	1.482	1.54984	1.72179	2.92517	1.29427	1.64141	1.52326	1.71625	1.41016	1.81197	2.5419	3.41679	3.07066	2.61971	3.90941	3.44304	4.38009	TRINITY_DN311479_c0_g1_i5	PMI_030186	89.808	0	716	515	69.6	99.8	none	none	TRINITY_DN311479_c0_g1_i4	PMI_030186	100	2.1e-11	269	25	27.9	100	none	none
TRINITY_DN312077_c0_g1	55	PMI_030183	none	PMI_030183	none	35.5795	26.4634	17.8795	55.74	45.668	35.6667	22.7945	18.467	16.3591	7.69784	10.8534	11.6725	9.44489	13.0984	8.93216	8.81819	10.0017	8.8811	9.80439	7.10886	13.2476	6.48177	8.16482	TRINITY_DN312077_c0_g1_i2	PMI_030183	98.427	0	826	2949	69.2	19.4	none	none	TRINITY_DN312077_c0_g1_i1	PMI_030183	97.959	4.47e-100	858	194	51.4	75.8	none	none
TRINITY_DN354284_c4_g1	56	PMI_030182	none	PMI_013069	Pm-PppL_191_3	0.250632	0.159638	0.182896	0.0257125	0.0239762	0.127609	0.777093	0.890658	0.335281	0.570184	0.792771	0.551083	0.437565	0.568707	0.653353	0.495713	0.355299	0.730006	0.54004	1.27846	0.388902	0.863442	0.413674	TRINITY_DN354284_c4_g1_i3	PMI_030182	97.458	0	6486	590	9.1	100	none	none	TRINITY_DN354284_c4_g1_i3	PMI_013069	59.854;71.483	0.0;4.93e-108	6486	1178	33.4	68	Pm-PppL_191_3	pol polyprotein like-191
TRINITY_DN326915_c1_g1	57	PMI_030176	none	PMI_028963	Pm-APH_3	0.208613	0.504152	0.262803	0.855945	0.170366	0.715104	0.703032	0.816613	0.755869	1.37376	0.554088	1.20097	1.95101	1.74499	2.23305	1.41827	1.74112	1.53408	0.624286	3.25239	0.408632	0.653328	0.506803	TRINITY_DN326915_c1_g1_i4	PMI_030176	98.673	0	1581	817	42.9	83	none	none	TRINITY_DN326915_c1_g1_i4	PMI_028963	50.904	2.35e-125	1581	387	72.9	96.1	Pm-APH_3	aminoglycoside phosphotransferase (bacterial)-like
TRINITY_DN296658_c0_g1	58	PMI_030171	none	PMI_030171	none	1.77502e-05	6.37903e-06	0.088746	1.77502e-05	6.37903e-06	0.0536646	1.77502e-05	6.37903e-06	0.0729295	1.77502e-05	0.0668871	3.17073e-06	0.377296	0.0665213	3.17073e-06	6.35781	3.53075	0.690708	13.2189	1.86816	1.87049	12.7916	5.28537	TRINITY_DN296658_c0_g1_i3	PMI_030171	96.708	0	675	763	91.9	83.6	none	none	TRINITY_DN296658_c0_g1_i1	PMI_030171	100	4.66e-78	1148	116	30.3	100	none	none
TRINITY_DN294494_c4_g1	59	PMI_030160	Pm-Z339_57	PMI_020605	Pm-Z339_33	15.8481	23.3319	24.0481	28.3097	27.4821	26.4656	18.0492	16.7368	13.043	12.4326	16.6069	9.41977	13.2891	13.3586	11.3297	14.1865	12.2021	12.1216	9.48568	6.52509	14.957	13.2645	12.5985	TRINITY_DN294494_c4_g1_i2	PMI_030160	73.563;77.976;73.988;82.857	3.06e-35;3.49e-28;1.14e-21;1.93e-12	328	1257	79	32.2	Pm-Z339_57	zinc finger protein 339	TRINITY_DN294494_c4_g1_i2	PMI_020605	43.478;60.714;47.727;46.154;50.0;42.222	8.6e-11;8.6e-11;2.3e-07;2.3e-07;3.41e-07;3.41e-07	328	1250	67.7	12.2	Pm-Z339_33	zinc finger protein 339
TRINITY_DN299305_c4_g1	59	PMI_030160	Pm-Z339_57	PMI_029813	Pm-Z339_56	2.99663	10.573	5.6451	11.4174	19.2492	10.1401	5.77091	13.9804	13.2347	15.6336	8.06303	15.9337	19.2183	10.3774	14.6387	15.3464	9.83669	13.2919	16.6546	10.5602	7.57282	12.7369	7.80876	TRINITY_DN299305_c4_g1_i1	PMI_030160	73.647;72.449;73.441;73.181;75.622;69.521;77.603;68.995;68.683;77.027;75.694;68.61	5.85e-92;4.22e-81;3.24e-76;1.38e-74;8.7e-71;9.92e-64;6.26e-60;4.81e-55;4.22e-43;1.8e-41;7.64e-21;5.5e-10	606	1257	97.5	76.1	Pm-Z339_57	zinc finger protein 339	TRINITY_DN299305_c4_g1_i1	PMI_029813	51.442;51.22;45.417;47.208;46.602;45.026;50.37	7.64e-60;8.67e-58;8.1e-52;1.03e-48;3.52e-47;2.14e-42;3.78e-34	606	468	99.5	99.8	Pm-Z339_56	zinc finger protein 339
TRINITY_DN307481_c3_g2	59	PMI_030160	Pm-Z339_57	PMI_030155	none	75.6404	13.8631	16.2314	76.6458	14.0536	12.9048	31.088	3.45468	5.68122	9.94063	1.9534	4.51334	11.5033	1.55418	1.01153	5.70155	1.84148	3.11934	0.000108241	4.27013	0.830909	4.3336	3.43043	TRINITY_DN307481_c3_g2_i1	PMI_030160	82.297;80.717;78.182;76.415;72.381;70.404;68.61	7.09e-54;2.47e-53;6.22e-42;3.92e-38;5.11e-24;2.17e-22;1.37e-18	226	1257	98.7	63.2	Pm-Z339_57	zinc finger protein 339	TRINITY_DN307481_c3_g2_i1	PMI_030155	62.667;64.0;61.111;61.111	5.03e-31;1.13e-29;4.66e-27;1.13e-17	226	169	99.6	81.1	none	none
TRINITY_DN325247_c2_g1	59	PMI_030160	Pm-Z339_57	PMI_029813	Pm-Z339_56	9.25977	19.2	12.4135	21.467	26.3451	21.6251	14.9793	16.2568	17.7304	25.0574	19.1835	19.6812	22.1708	20.5624	20.8869	15.5673	11.4535	15.9933	14.4099	9.5779	8.78283	11.8903	12.3994	TRINITY_DN325247_c2_g1_i3	PMI_030160	79.612	3.13e-16	335	1257	29.9	8.2	Pm-Z339_57	zinc finger protein 339	TRINITY_DN325247_c2_g1_i2	PMI_029813	41.892;41.096	1.2e-07;7.45e-06	475	468	46.7	27.1	Pm-Z339_56	zinc finger protein 339
TRINITY_DN344973_c5_g2	59	PMI_030160	Pm-Z339_57	PMI_013564	Pm-Z339_24	38.1363	38.3636	39.6559	38.1662	43.6443	42.0507	29.6759	20.9726	19.8363	29.6996	37.2445	26.2642	23.1988	25.8587	23.7889	17.6306	20.0948	16.8278	16.3308	13.3705	17.4756	17.7217	16.7117	TRINITY_DN344973_c5_g2_i1	PMI_030160	74.6;73.333;71.789;74.921;68.548;72.876;70.419;75.234	1.18e-80;7.98e-64;2.61e-57;4.42e-48;3.4e-43;2.14e-39;7.48e-39;5.39e-28	493	1257	100	65.2	Pm-Z339_57	zinc finger protein 339	TRINITY_DN344973_c5_g2_i1	PMI_013564	60.248;56.051;54.777;56.051;52.229;53.623;55.474	3.58e-60;1.7e-57;2.05e-54;2.33e-54;1.27e-52;3.61e-47;6.7e-45	493	317	98	99.1	Pm-Z339_24	zinc finger protein 339
TRINITY_DN351880_c7_g1	60	PMI_030158	Pm-Veph1	PMI_030158	Pm-Veph1	10.0853	11.4064	7.48076	11.5956	12.3078	8.96968	8.95044	8.55561	6.3051	3.72336	3.51394	3.54802	2.93457	2.92801	3.05533	3.48038	2.46208	4.02855	2.56546	3.51783	3.31392	2.89538	2.76236	TRINITY_DN351880_c7_g1_i2	PMI_030158	98.291	2.77e-172	2140	351	16.4	100	Pm-Veph1	ventricular zone expressed PH domain homolog 1 (zebrafish)	TRINITY_DN351880_c7_g1_i2	PMI_030158	100	3.48e-65	2140	117	14.3	87.2	Pm-Veph1	ventricular zone expressed PH domain homolog 1 (zebrafish)
TRINITY_DN326447_c0_g1	61	PMI_030156	Pm-Hnf6	PMI_030156	Pm-Hnf6	7.06651	7.162	6.33256	9.82101	5.95729	6.31301	13.8282	14.5755	9.70459	14.8753	12.5135	15.1958	9.23861	11.1069	10.252	8.17179	11.5429	8.62692	10.7785	8.17052	21.1715	9.63794	13.7347	TRINITY_DN326447_c0_g1_i1	PMI_030156	100	3.69e-121	781	1083	30.9	22.3	Pm-Hnf6	none	TRINITY_DN326447_c0_g1_i1	PMI_030156	100	6.27e-20	781	360	30.7	22.2	Pm-Hnf6	none
TRINITY_DN326642_c4_g1	61	PMI_030156	Pm-Hnf6	PMI_030156	Pm-Hnf6	16.4616	9.7908	11.9659	15.8664	10.7897	11.8296	23.3829	28.0747	18.4178	26.5233	24.8818	27.0934	16.0507	19.3467	17.1297	12.1549	23.2735	13.7271	22.8798	12.6366	39.3774	16.4357	28.3032	TRINITY_DN326642_c4_g1_i2	PMI_030156	99.171	0	910	1083	39.8	33.2	Pm-Hnf6	none	TRINITY_DN326642_c4_g1_i7	PMI_030156	100	0	1545	360	62.3	89.2	Pm-Hnf6	none
TRINITY_DN303263_c2_g1	62	PMI_030154	none	PMI_030205	Pm-Fbw7L1_2	18.4517	5.11362	8.74839	10.7817	4.2691	5.85972	4.09323	1.70533	1.99086	3.07632	2.20398	2.63599	3.34957	2.63031	4.98216	1.01055	3.32433	3.09277	1.53779	8.83288	1.48819	1.6459	3.3867	TRINITY_DN303263_c2_g1_i17	PMI_030154	95.868	1.69e-108	349	588	69.3	41.2	none	none	TRINITY_DN303263_c2_g1_i13	PMI_030205	86.17	3.97e-56	314	156	89.8	60.3	Pm-Fbw7L1_2	none
TRINITY_DN338167_c1_g1	62	PMI_030154	none	PMI_030154	none	4.05401	2.24413	3.3911	3.31389	1.68517	2.25224	3.03141	1.31265	2.60397	3.94398	4.20203	3.8833	2.29078	2.90717	3.14289	1.2137	1.63619	1.44228	0.909927	3.88287	0.614686	1.14072	1.20317	TRINITY_DN338167_c1_g1_i4	PMI_030154	88.316	3.34e-101	1981	588	14.7	48	none	none	TRINITY_DN338167_c1_g1_i1	PMI_030154	70.588	5.99e-53	630	195	56.7	58.5	none	none
TRINITY_DN351517_c9_g2	63	PMI_030150	Pm-CcLta1_8	PMI_030150	Pm-CcLta1_8	27.5047	37.4869	26.5969	15.6354	13.0958	11.1411	5.56173	3.37339	3.90733	4.3911	3.44993	6.0142	7.57446	5.41051	5.90026	4.53338	4.87841	6.05775	6.17344	8.86302	4.21002	3.40979	5.67992	TRINITY_DN351517_c9_g2_i2	PMI_030150	84.375	2.81e-72	821	379	31.1	65.2	Pm-CcLta1_8	none	TRINITY_DN351517_c9_g2_i2	PMI_030150	73.75	3.7e-24	821	81	29.2	95.1	Pm-CcLta1_8	none
TRINITY_DN296257_c7_g1	64	PMI_030144	Pm-Kcnk9_3	PMI_017693	Pm-Lktnh	0.000104383	0.23815	1.98955e-05	0.91262	0.48283	0.168376	0.000104383	1.66418e-05	0.457614	1.06524	1.0469	1.45413	3.32806	2.25586	5.05947	10.9966	0.986922	15.8913	12.7785	12.9259	1.92409	22.2882	1.9151	TRINITY_DN296257_c7_g1_i1	PMI_030144	77.846	1.47e-70	307	7326	100	4.1	Pm-Kcnk9_3	potassium channel TASK3	TRINITY_DN296257_c7_g1_i1	PMI_017693	86.667;90.0	2.96e-16;2.96e-16	307	899	48.9	5.6	Pm-Lktnh	none
TRINITY_DN336807_c1_g3	64	PMI_030144	Pm-Kcnk9_3	PMI_030144	Pm-Kcnk9_3	0.86568	1.06414	1.97347	2.29403	4.58475	4.46393	2.82022	3.66281	2.46265	1.20929	0.974625	1.24065	0.989574	0.58158	1.27903	1.42682	0.918787	1.13778	1.03628	1.42037	0.454605	2.7112	2.0325	TRINITY_DN336807_c1_g3_i1	PMI_030144	97.079	0	1345	7326	96	17.7	Pm-Kcnk9_3	potassium channel TASK3	TRINITY_DN336807_c1_g3_i1	PMI_030144	98.017	0	1345	353	78.5	100	Pm-Kcnk9_3	potassium channel TASK3
TRINITY_DN342977_c3_g2	64	PMI_030144	Pm-Kcnk9_3	PMI_004713	Pm-LshmanlsnL_1	10.0247	19.6764	8.86811	5.60915	9.71772	11.1078	9.82839	8.88729	8.84918	20.7329	15.8032	16.5413	22.1612	20.1284	19.611	39.4296	32.9319	38.5022	32.728	22.2227	61.2845	37.1048	30.7349	TRINITY_DN342977_c3_g2_i3	PMI_030144	89.759	1.25e-57	250	7326	66.4	2.2	Pm-Kcnk9_3	potassium channel TASK3	TRINITY_DN342977_c3_g2_i3	PMI_004713	73.077	2.57e-19	250	912	62.4	5.7	Pm-LshmanlsnL_1	none
TRINITY_DN353170_c5_g1	65	PMI_030143	none	PMI_027480	none	0.0131205	0.133681	0.166664	0.013459	0.0903474	0.0839835	0.8401	0.216533	0.639138	1.14677	0.538702	1.0699	1.34977	0.779279	0.97214	1.50018	0.831007	1.17363	1.27998	2.61691	0.172764	1.74631	0.322516	TRINITY_DN353170_c5_g1_i1	PMI_030143	68.407	9.45e-69	5194	801	14.3	91.5	none	none	TRINITY_DN353170_c5_g1_i1	PMI_027480	51.014;56.25	1.89e-112;3.8e-08	5194	473	23.6	83.7	none	none
TRINITY_DN345905_c4_g3	66	PMI_030139	Pm-PskH1	PMI_030139	Pm-PskH1	4.2959	6.42073	4.75104	2.55128	3.19068	3.26464	12.9539	14.2238	14.1973	17.8678	13.1448	15.0854	16.6353	11.9721	17.1509	17.6082	20.8703	21.2905	20.7052	18.3164	24.9231	23.0139	20.1987	TRINITY_DN345905_c4_g3_i1	PMI_030139	99.16	0	718	870	66.3	54.7	Pm-PskH1	protein serine/threonine kinase H1	TRINITY_DN345905_c4_g3_i1	PMI_030139	100	7.34e-105	718	289	66	54.7	Pm-PskH1	protein serine/threonine kinase H1
TRINITY_DN337236_c1_g4	67	PMI_030137	Pm-Fbl14	PMI_030137	Pm-Fbl14	17.0101	16.1354	14.5144	14.1013	15.0087	16.032	24.9306	27.541	25.9226	34.6956	34.0688	32.8488	30.4619	33.3768	26.4408	25.6729	26.7242	20.0834	17.5211	16.5192	26.0792	21.5264	18.2783	TRINITY_DN337236_c1_g4_i1	PMI_030137	98.611	1.09e-102	801	1368	27	15.6	Pm-Fbl14	F-box and leucine-rich repeat protein 14, Ppa	TRINITY_DN337236_c1_g4_i1	PMI_030137	100	2.55e-37	801	455	24.3	14.3	Pm-Fbl14	F-box and leucine-rich repeat protein 14, Ppa
TRINITY_DN354213_c9_g1	67	PMI_030137	Pm-Fbl14	PMI_030137	Pm-Fbl14	22.3157	22.346	21.0158	28.0802	34.0766	28.5928	29.8825	39.9082	32.5085	38.2987	37.3639	33.4928	31.91	35.907	29.9529	26.8502	26.5164	18.7854	23.1516	14.5308	27.7652	19.3363	17.5101	TRINITY_DN354213_c9_g1_i1	PMI_030137	100	0	506	1368	72.7	26.9	Pm-Fbl14	F-box and leucine-rich repeat protein 14, Ppa	TRINITY_DN354213_c9_g1_i1	PMI_030137	100.0;39.583;32.283;28.358;31.132	1.99e-82;3.54e-10;4.94e-10;1.83e-09;4.62e-09	506	455	75.9	66.6	Pm-Fbl14	F-box and leucine-rich repeat protein 14, Ppa
TRINITY_DN354213_c9_g2	67	PMI_030137	Pm-Fbl14	PMI_030137	Pm-Fbl14	14.7358	16.8813	14.9449	19.3255	19.2089	21.7982	24.7682	28.53	22.9251	28.5321	24.8641	22.4698	22.7957	24.9164	19.9951	19.3111	18.5018	15.2407	14.737	10.7297	18.1521	13.5824	15.5848	TRINITY_DN354213_c9_g2_i2	PMI_030137	99.63	0	1674	1368	48.4	59.3	Pm-Fbl14	F-box and leucine-rich repeat protein 14, Ppa	TRINITY_DN354213_c9_g2_i2	PMI_030137	100.0;34.555;31.429;30.534	0.0;1.15e-23;4.18e-17;1.23e-08	1674	455	48.4	84.6	Pm-Fbl14	F-box and leucine-rich repeat protein 14, Ppa
TRINITY_DN322113_c1_g1	68	PMI_030136	Pm-Hypp_3007	PMI_030136	Pm-Hypp_3007	1.41828	2.97036	2.19772	3.15223	2.71978	3.11468	3.69641	1.31924	1.91891	0.962319	1.50943	1.21058	1.12015	1.67573	1.29426	3.79866	2.54807	2.79998	2.94282	2.08893	4.50887	2.88724	4.00699	TRINITY_DN322113_c1_g1_i2	PMI_030136	100.0;99.02	3.84e-49;1.03e-43	1749	222	12.1	94.6	Pm-Hypp_3007	hypothetical protein-3007	TRINITY_DN322113_c1_g1_i2	PMI_030136	97.222;100.0	3.85e-17;2.5e-09	1749	73	10.1	80.8	Pm-Hypp_3007	hypothetical protein-3007
TRINITY_DN298502_c3_g2	69	PMI_030131	none	PMI_030131	none	4.51248e-06	1.40497e-05	5.50875e-06	4.51248e-06	1.40497e-05	5.50875e-06	0.0518456	1.40497e-05	0.0633558	0.644646	0.883834	0.956226	1.34277	4.10195	3.52815	1.90152	5.69344	15.8859	2.57793	53.8471	5.91346	6.56398	9.53908	TRINITY_DN298502_c3_g2_i2	PMI_030131	74.59	2.82e-62	1378	1065	26.6	34.4	none	none	TRINITY_DN298502_c3_g2_i2	PMI_030131	48.649	4.49e-98	1378	354	74.5	96.6	none	none
TRINITY_DN320029_c1_g1	69	PMI_030131	none	PMI_030131	none	1.44363e-05	0.107263	0.131033	0.252419	0.0483292	0.0264137	1.82436	0.550179	0.717846	7.36548	1.5718	2.25259	4.75605	1.69347	3.35115	6.53955	1.70401	2.59005	7.06911	3.2133	2.0223	6.55028	1.69645	TRINITY_DN320029_c1_g1_i1	PMI_030131	74.48	2.17e-96	1680	1065	31.4	46.5	none	none	TRINITY_DN320029_c1_g1_i4	PMI_030131	54.938	8.03e-100	2071	354	46.5	83.3	none	none
TRINITY_DN302393_c0_g2	70	PMI_030114	Pm-PolypL_963_8	PMI_025653	Pm-PolypL_963_5	2.49322e-06	1.35269e-06	1.66963e-05	0.0435941	0.0392456	1.66963e-05	0.257791	0.266499	1.15205	0.559707	0.737475	1.83044	0.291465	0.42314	0.78629	0.42025	1.04284	2.77112	0.864786	0.22391	5.65137	0.299456	0.482556	TRINITY_DN302393_c0_g2_i6	PMI_030114	68	4.36e-06	2566	525	5.8	28.6	Pm-PolypL_963_8	none	TRINITY_DN302393_c0_g2_i6	PMI_025653	66.234	1.71e-25	2566	272	9	28.3	Pm-PolypL_963_5	none
TRINITY_DN325173_c3_g1	71	PMI_030113	Pm-PolypL_123_5	PMI_018532	Pm-PolypL_127_1	4.77072e-06	0.0389962	0.061573	0.250239	0.184478	0.037234	0.767316	0.1737	0.202386	0.73022	0.114287	0.120588	1.62242	0.1847	0.331509	1.70879	0.713768	1.04968	1.70342	0.329642	2.55289	3.81998	1.94432	TRINITY_DN325173_c3_g1_i4	PMI_030113	96.224;94.558	0.0;1.22e-58	3268	1023	26.7	99.8	Pm-PolypL_123_5	polyprotein-like-23	TRINITY_DN325173_c3_g1_i10	PMI_018532	38.239;36.905	3.45e-174;3.27e-08	3270	836	67.2	89.5	Pm-PolypL_127_1	polyprotein-like-27
TRINITY_DN322593_c0_g1	72	PMI_030103	none	PMI_030103	none	0.391759	0.0933929	0.456037	0.200938	0.504913	0.413639	0.704151	0.302539	0.562135	0.703614	0.547401	0.744293	0.488538	0.612456	0.997515	0.484277	2.77368	0.59157	1.95398	1.24648	3.30905	6.54361	7.1347	TRINITY_DN322593_c0_g1_i1	PMI_030103	100.0;74.884;74.884;66.518;66.518;83.019;83.019	0.0;6.94e-32;6.94e-32;5.34e-08;5.34e-08;2.27e-06;2.27e-06	1349	570	40.2	95.1	none	none	TRINITY_DN322593_c0_g1_i1	PMI_030103	100.0;40.964	2.76e-104;3.83e-06	1349	189	39.4	97.9	none	none
TRINITY_DN315580_c1_g6	73	PMI_030091	none	PMI_030091	none	0.360276	0.515406	0.839984	0.600552	0.269163	0.904356	0.333902	0.398451	0.67344	0.997567	1.47622	0.628626	0.898552	1.17793	0.648076	1.75359	1.39165	1.56421	1.88682	2.12636	1.5574	2.1509	1.62029	TRINITY_DN315580_c1_g6_i2	PMI_030091	100	0	5405	507	9.4	100	none	none	TRINITY_DN315580_c1_g6_i2	PMI_030091	100	2.63e-102	5405	169	8.6	91.7	none	none
TRINITY_DN333220_c0_g1	74	PMI_030088	Pm-PppL_126_4	PMI_027667	Pm-PppL_191_12	0.143958	0.249062	0.199535	8.44565e-06	3.48106e-06	0.0344748	0.291089	0.766504	0.117124	0.517091	1.02192	0.24192	1.16683	2.32304	0.383698	2.93611	2.30521	0.40146	3.44637	0.886487	1.22132	3.94482	2.64389	TRINITY_DN333220_c0_g1_i4	PMI_030088	67.695;68.421;69.369	1.62e-49;2.25e-22;7.35e-16	2556	1956	24	58.2	Pm-PppL_126_4	pol polyprotein like-126	TRINITY_DN333220_c0_g1_i4	PMI_027667	58.044	3.72e-124	2556	1410	37.2	22.5	Pm-PppL_191_12	pol polyprotein like-191
TRINITY_DN334817_c0_g1	74	PMI_030088	Pm-PppL_126_4	PMI_030088	Pm-PppL_126_4	5.06417e-06	0.046775	0.163531	5.06417e-06	0.0210752	5.84265e-06	0.232722	0.0505103	0.201576	2.68712	0.0685436	0.266895	3.01387	0.136336	0.385211	3.84118	0.075386	0.606078	2.32482	0.194233	1.29959	2.77088	0.175542	TRINITY_DN334817_c0_g1_i6	PMI_030088	98.906;92.742	0.0;4.01e-39	3070	1956	18.9	29.5	Pm-PppL_126_4	pol polyprotein like-126	TRINITY_DN334817_c0_g1_i2	PMI_030088	93.515;99.052;97.753	2.97e-169;2.12e-146;2.28e-48	2491	651	46.4	88.6	Pm-PppL_126_4	pol polyprotein like-126
TRINITY_DN346932_c1_g2	74	PMI_030088	Pm-PppL_126_4	PMI_007502	Pm-PppL_115_1	0.0752526	0.176217	0.199347	0.0385982	0.0297758	0.0803643	1.01443	0.428147	0.65526	2.20751	1.83985	1.47491	1.71259	2.43972	1.69943	1.9302	2.67773	1.13286	2.29704	1.09761	4.54606	2.06217	3.43653	TRINITY_DN346932_c1_g2_i2	PMI_030088	68.966;69.106	2.59e-35;4.11e-20	3141	1956	12	31.9	Pm-PppL_126_4	pol polyprotein like-126	TRINITY_DN346932_c1_g2_i2	PMI_007502	36.995	0	3141	1935	100	53.6	Pm-PppL_115_1	pol polyprotein like-115
TRINITY_DN353058_c3_g1	74	PMI_030088	Pm-PppL_126_4	PMI_007502	Pm-PppL_115_1	0.193	0.081461	0.373619	0.0219988	0.0688174	0.0423618	0.130089	0.148442	0.134326	0.988552	0.656542	0.884184	1.40395	1.17234	1.19443	1.48448	1.32225	1.36743	1.27068	1.81214	1.50076	1.47755	1.3921	TRINITY_DN353058_c3_g1_i1	PMI_030088	68.262;72.766;67.347;68.932	8.53e-52;6.57e-28;1.65e-16;2.45e-14	6943	1956	11.9	69.2	Pm-PppL_126_4	pol polyprotein like-126	TRINITY_DN353058_c3_g1_i1	PMI_007502	37.955	0	6943	1935	55	65.3	Pm-PppL_115_1	pol polyprotein like-115
TRINITY_DN312485_c0_g1	75	PMI_030084	none	PMI_017163	none	0.238717	1.0894	1.48712	0.0556542	0.043313	2.12533e-05	0.0585108	0.051904	0.733257	0.110435	0.234769	0.776694	0.162376	0.140093	0.600548	0.328626	0.39837	0.440953	0.591004	0.0570269	2.0554	0.69666	1.03071	TRINITY_DN312485_c0_g1_i1	PMI_030084	79.57	6.28e-15	535	933	16.4	10	none	none	TRINITY_DN312485_c0_g1_i2	PMI_017163	50.962	6.05e-22	2546	308	11	33.1	none	none
TRINITY_DN337101_c0_g1	75	PMI_030084	none	PMI_030084	none	1.25358	1.5631	0.928957	3.33171	2.64096	4.38142	3.40542	4.21978	4.27494	1.41002	1.71792	1.33421	1.53958	1.32886	1.50053	1.73746	2.33927	1.92806	1.38694	2.78178	0.898762	1.45741	0.419031	TRINITY_DN337101_c0_g1_i2	PMI_030084	95.484	0	1229	933	75.7	97.7	none	none	TRINITY_DN337101_c0_g1_i2	PMI_030084	93.548	0	1229	310	75.7	98.1	none	none
TRINITY_DN275304_c2_g1	76	PMI_030075	Pm-PppL_191_15	PMI_000413	Pm-Endrvt102	8.48182	12.0195	6.62103	26.102	46.1213	21.5848	30.9332	35.9095	19.0828	5.80335	4.99046	4.69835	3.77757	1.65439	5.68328	2.52762	0.64573	2.205	2.17572	5.46652	0.79576	0.830139	1.18143	TRINITY_DN275304_c2_g1_i5	PMI_030075	87.5	1.44e-33	1190	363	10	33.1	Pm-PppL_191_15	pol polyprotein like-191	TRINITY_DN275304_c2_g1_i1	PMI_000413	33.019;41.026	3.23e-14;3.23e-14	910	549	47.8	26	Pm-Endrvt102	endonuclease-reverse transcriptase-102
TRINITY_DN350445_c9_g1	76	PMI_030075	Pm-PppL_191_15	PMI_000863	Pm-Dna_pkcs_1	9.64639	9.56674	6.15253	32.149	44.2637	24.2649	35.5237	29.8001	23.1451	5.52727	3.01951	5.13235	3.38166	1.5015	3.40474	1.27946	1.42326	2.02694	0.966415	4.45287	0.377944	0.842812	0.591828	TRINITY_DN350445_c9_g1_i2	PMI_030075	84.404	9.79e-26	2016	363	5.4	30	Pm-PppL_191_15	pol polyprotein like-191	TRINITY_DN350445_c9_g1_i2	PMI_000863	34.503;37.5	2.2e-26;2.2e-26	2016	761	34.4	29.2	Pm-Dna_pkcs_1	none
TRINITY_DN349692_c6_g1	77	PMI_030071	none	PMI_030071	none	7.82883	9.87342	8.20283	10.0976	5.30605	9.01842	7.60494	6.06957	9.80488	18.5412	23.0973	19.3921	25.6993	30.5124	27.6041	25.6175	30.5658	20.7287	23.7048	20.5353	30.5767	22.3556	27.6474	TRINITY_DN349692_c6_g1_i5	PMI_030071	97.396	1.72e-87	799	201	24	95.5	none	none	TRINITY_DN349692_c6_g1_i5	PMI_030071	98.413	5.59e-38	799	66	23.7	95.5	none	none
TRINITY_DN322279_c3_g1	78	PMI_030057	Pm-Ccp/Hyr/Lnb/7Tm/Gpcr_28	PMI_021297	Pm-Gpr112L_21	8.6647e-06	0.186612	0.127446	0.908971	0.605365	0.231193	1.69225	0.226704	0.230408	1.50307	0.300807	0.865292	4.42001	0.666314	1.92136	6.29835	1.41786	3.62763	8.83936	4.56646	2.07852	12.1414	1.80089	TRINITY_DN322279_c3_g1_i8	PMI_030057	99.13	3.78e-173	1035	345	33.3	100	Pm-Ccp/Hyr/Lnb/7Tm/Gpcr_28	none	TRINITY_DN322279_c3_g1_i4	PMI_021297	41.94	1.32e-141	2430	730	84.3	88.2	Pm-Gpr112L_21	G protein-coupled receptor 112-like
TRINITY_DN345225_c1_g1	79	PMI_030053	none	PMI_030053	none	0.0743148	0.112388	0.296007	0.15246	0.151909	0.0358019	1.10193	1.13775	1.36218	2.75829	1.39985	4.05809	1.25102	1.02367	1.39455	1.10232	0.776268	0.746013	0.57821	0.950038	1.92285	3.14189	4.20269	TRINITY_DN345225_c1_g1_i3	PMI_030053	93.828	0	2242	2279	88.4	86.8	none	none	TRINITY_DN345225_c1_g1_i3	PMI_030053	100	3.27e-55	2242	91	12.2	100	none	none
TRINITY_DN305991_c3_g2	80	PMI_030033	none	PMI_011576	none	2.37349	1.35658	2.76652	1.77072	4.35487	1.67288	3.63594	7.14143	3.28386	6.0714	6.08803	5.41826	7.1305	5.80759	9.72359	8.53531	8.43315	16.1777	11.8815	8.29901	15.7196	17.4011	11.1824	TRINITY_DN305991_c3_g2_i1	PMI_030033	98.936	1.86e-138	282	3327	100	8.4	none	none	TRINITY_DN305991_c3_g2_i5	PMI_011576	58.824	1.22e-10	213	270	71.8	18.9	none	none
TRINITY_DN324209_c6_g4	81	PMI_030030	Pm-Creg1	PMI_030030	Pm-Creg1	0.518465	0.108325	1.87152	0.585026	0.585642	0.188623	0.768815	0.877265	0.256337	0.24832	0.714287	0.814543	1.16378	1.34182	1.99438	4.29403	4.71351	4.62425	4.53061	3.66263	6.57449	4.22178	6.01059	TRINITY_DN324209_c6_g4_i3	PMI_030030	99.64	1.74e-139	1044	288	26.6	96.5	Pm-Creg1	cellular repressor of E1A-stimulated genes 1	TRINITY_DN324209_c6_g4_i3	PMI_030030	98.925	6.32e-62	1044	96	26.7	96.9	Pm-Creg1	cellular repressor of E1A-stimulated genes 1
TRINITY_DN319494_c6_g1	82	PMI_030029	none	PMI_030029	none	9.57635	12.386	21.0038	9.07924	10.1906	10.6522	13.4964	10.9037	14.662	7.12308	3.15663	7.37214	5.79011	5.49387	7.14422	6.99515	5.95153	6.52907	6.25286	14.8551	1.09255	4.31706	4.33086	TRINITY_DN319494_c6_g1_i2	PMI_030029	92.375;93.417;93.182;94.737;94.485;93.976;94.068;94.836;93.0;95.48;93.293;94.326;95.312;92.381;92.391;92.424;87.5	1.54e-140;4.13e-135;3.87e-129;8.52e-125;9.72e-118;2.98e-105;7.99e-100;3.88e-91;2.79e-80;6.15e-76;1.55e-64;2.15e-56;4.73e-52;7.5e-37;7.03e-31;1.77e-19;2.45e-11	341	453	100	79.5	none	none	TRINITY_DN319494_c6_g1_i2	PMI_030029	87.611;88.679;91.579;87.234;80.392	1.05e-46;3.05e-44;3.16e-41;1.8e-38;1.53e-36	341	151	99.4	82.1	none	none
TRINITY_DN319494_c6_g4	82	PMI_030029	none	PMI_030029	none	1.65917	8.26012	12.7613	4.25486	11.7231	10.5397	6.70985	12.0417	15.6024	6.95305	3.02614	7.5183	15.0002	7.82483	5.65607	9.22927	3.42331	4.84507	8.44088	9.55519	1.0755	7.79432	3.32146	TRINITY_DN319494_c6_g4_i2	PMI_030029	94.0;93.548;92.46;93.939;92.34;93.846;91.96;93.082;91.411;94.488;92.683;91.209;92.135;92.727;92.453	6.11e-106;9.07e-104;1.35e-101;2.97e-97;5.36e-94;2e-80;3.62e-77;5.74e-62;2.44e-60;5.03e-50;3.87e-45;2.14e-29;2.14e-29;2.79e-15;3.4e-14	252	453	100	79.5	none	none	TRINITY_DN319494_c6_g4_i2	PMI_030029	88.75;85.542;84.615;78.313	5.57e-32;1.29e-31;1.54e-28;2.9e-28	252	151	98.8	79.5	none	none
TRINITY_DN337789_c2_g1	82	PMI_030029	none	PMI_030029	none	31.1714	30.7744	33.1542	18.6911	24.7225	23.7409	31.7696	22.1024	37.2829	17.7602	7.65798	16.5181	13.7085	13.9628	12.5272	10.7036	6.81818	7.54523	7.84141	14.4671	3.41669	6.13107	13.075	TRINITY_DN337789_c2_g1_i3	PMI_030029	94.248;93.363;93.304;92.92;93.119;93.085;90.659;90.789;90.411;91.379;89.091;91.25;90.541;93.182	1.12e-95;5.81e-93;7.08e-92;7.08e-92;1.28e-88;4.77e-75;2.32e-66;2.03e-54;3.67e-51;2.64e-40;2.48e-34;1.46e-24;2.65e-21;1.91e-10	226	453	100	79.5	none	none	TRINITY_DN337789_c2_g1_i3	PMI_030029	85.135;85.135;83.784;83.784;83.333	3.29e-28;1.09e-27;5.65e-27;3.26e-26;1.16e-25	226	151	98.2	79.5	none	none
TRINITY_DN348388_c2_g2	83	PMI_030027	none	PMI_029975	none	6.22975	0.641123	1.37378	4.59856	0.999899	1.32913	1.67395	0.299563	0.790258	0.226805	0.0722709	0.358749	0.209968	0.0179702	0.323618	0.0260193	0.0340661	0.0509212	0.0251965	0.0219437	4.90844e-06	2.46962e-06	0.0198323	TRINITY_DN348388_c2_g2_i3	PMI_030027	89.815	4.45e-33	3631	582	3	18.6	none	none	TRINITY_DN348388_c2_g2_i3	PMI_029975	29.049	7.75e-37	3631	445	31.1	77.3	none	none
TRINITY_DN347755_c3_g1	84	PMI_030025	none	PMI_030025	none	0.0507302	0.0511198	0.14824	0.0780571	0.103641	0.134458	0.752223	1.15917	0.730895	7.59239	4.19473	5.129	5.02908	5.25198	4.38978	6.89778	8.54433	5.54895	7.10471	3.3659	10.0391	4.96476	7.11169	TRINITY_DN347755_c3_g1_i2	PMI_030025	99.258	0	2609	783	25.8	86.1	none	none	TRINITY_DN347755_c3_g1_i2	PMI_030025	99.554;37.662	1.63e-162;4.83e-11	2609	260	34.6	86.2	none	none
TRINITY_DN287435_c5_g1	85	PMI_030023	Pm-Hypp_1809_2	PMI_009907	Pm-Hypp_382	0.00159691	0.000830657	1.59827e-06	0.000409564	0.000830657	0.0135261	0.0263704	0.000830657	0.202181	0.0334607	8.70982	0.0292048	0.0149352	0.000830657	0.0602151	0.0207269	0.000830657	0.0497392	0.0301071	42.3077	0.0309148	0.0225055	0.000830657	TRINITY_DN287435_c5_g1_i5	PMI_030023	97.059;96.644;96.853;96.682;96.482;96.774;95.536	1.03e-161;6.53e-139;1.75e-133;1.75e-95;5.73e-89;1.35e-52;1.88e-44	340	924	100	45.2	Pm-Hypp_1809_2	hypothetical protein-1809; SET domain containing (lysine methyltransferase) 8-like	TRINITY_DN287435_c5_g1_i4	PMI_009907	35.874	9.11e-94	2524	657	62.2	80.5	Pm-Hypp_382	hypothetical protein-382
TRINITY_DN308239_c2_g3	86	PMI_030022	Pm-Prss7_1_2	PMI_030022	Pm-Prss7_1_2	66.7651	27.9756	1.14738	17.122	8.2076	0.371107	3.75021	2.63458	0.153495	5.4405e-05	0.158912	0.0696817	5.4405e-05	1.51555e-05	0.0179608	1.71948	1.51555e-05	1.90676e-06	5.4405e-05	0.19299	0.0184419	5.4405e-05	1.51555e-05	TRINITY_DN308239_c2_g3_i1	PMI_030022	100	0	860	477	55.5	100	Pm-Prss7_1_2	enterokinase	TRINITY_DN308239_c2_g3_i1	PMI_030022	100	2.68e-113	860	159	55.5	100	Pm-Prss7_1_2	enterokinase
TRINITY_DN203249_c0_g1	87	PMI_029996	none	PMI_029996	none	0.00279135	0.0179706	1.43339e-05	0.00279135	0.0242897	1.43339e-05	0.00279135	0.0145545	1.43339e-05	0.00279135	1.25578e-06	3.14289	0.00279135	0.130943	7.83029	58.8151	0.757123	24.2363	0.00279135	1.71091	18.5753	37.2539	0.765909	TRINITY_DN203249_c0_g1_i1	PMI_029996	97.786	8.61e-130	271	647	100	41.9	none	none	TRINITY_DN203249_c0_g1_i2	PMI_029996	96.364	2.24e-35	270	106	61.1	51.9	none	none
TRINITY_DN352279_c5_g1	88	PMI_029988	none	PMI_029988	none	2.01924	2.93875	3.50071	5.47424	5.53698	3.32644	4.76361	2.95706	1.80827	1.20889	1.89223	2.08951	1.4389	1.6872	1.88489	3.56586	3.3831	2.66907	2.93513	1.26788	3.24868	1.9198	2.79306	TRINITY_DN352279_c5_g1_i2	PMI_029988	96.667	0	1385	689	49.2	100	none	none	TRINITY_DN352279_c5_g1_i2	PMI_029988	92.04	4.06e-99	1385	205	43.1	98	none	none
TRINITY_DN305532_c2_g2	89	PMI_029986	Pm-Mosc2_1_2	PMI_009010	Pm-Dnah5-2	5.3237	7.84707	7.34282	1.21358	5.74523	2.82553	2.12644	3.49542	1.46283	1.2985	2.39565	2.46949	4.79474	2.38255	5.24153	6.58096	3.61344	5.44294	9.20521	3.60768	9.99501	17.1364	7.57281	TRINITY_DN305532_c2_g2_i1	PMI_029986	78.681	0	841	1907	99.5	39.8	Pm-Mosc2_1_2	MOCO sulphurase C-terminal domain containing 2-1; molybdopterin cofactor sulfurase (mosc)	TRINITY_DN305532_c2_g2_i7	PMI_009010	61.111	1.94e-07	585	1764	17.9	2	Pm-Dnah5-2	dynein, axonemal, heavy chain 5-2
TRINITY_DN323276_c5_g1	89	PMI_029986	Pm-Mosc2_1_2	PMI_009010	Pm-Dnah5-2	3.18937	18.8647	2.79934	3.42037	14.5108	5.80358	3.71319	9.95107	3.61494	7.98484	4.27397	7.57112	9.03922	3.25577	8.07451	10.9317	4.80063	12.1537	11.6272	4.85925	18.7925	15.4371	6.48766	TRINITY_DN323276_c5_g1_i1	PMI_029986	83.622	0	619	1907	99.7	31	Pm-Mosc2_1_2	MOCO sulphurase C-terminal domain containing 2-1; molybdopterin cofactor sulfurase (mosc)	TRINITY_DN323276_c5_g1_i7	PMI_009010	58.333	3.24e-06	444	1764	23.6	2	Pm-Dnah5-2	dynein, axonemal, heavy chain 5-2
TRINITY_DN353134_c10_g2	89	PMI_029986	Pm-Mosc2_1_2	PMI_023972	Pm-Mosc2_1_1	4.16558	8.71397	1.10191	0.53416	5.88917	2.66519	1.05293	4.18217	1.50918	1.24695	0.945897	1.67851	2.922	1.29349	2.71926	6.43666	1.7834	6.53425	3.73987	1.72312	6.09182	10.1923	2.5955	TRINITY_DN353134_c10_g2_i2	PMI_029986	97.892;99.138	0.0;7.34e-51	427	1907	100	28.3	Pm-Mosc2_1_2	MOCO sulphurase C-terminal domain containing 2-1; molybdopterin cofactor sulfurase (mosc)	TRINITY_DN353134_c10_g2_i2	PMI_023972	100	1.26e-19	427	90	26.7	42.2	Pm-Mosc2_1_1	MOCO sulphurase C-terminal domain containing 2-1; molybdopterin cofactor sulfurase (mosc)
TRINITY_DN350261_c11_g1	90	PMI_029978	Pm-GlisB	PMI_029978	Pm-GlisB	5.82522	8.21728	7.09569	9.56891	8.28878	8.69228	3.1305	2.93024	3.36793	6.78641	5.07725	5.1515	4.27022	4.20045	4.48749	5.30338	5.42172	7.11879	6.50203	8.89448	4.6077	4.99244	4.24121	TRINITY_DN350261_c11_g1_i1	PMI_029978	97.381	0	2261	616	18.6	68.2	Pm-GlisB	none	TRINITY_DN350261_c11_g1_i1	PMI_029978	99.254	1.12e-87	2261	150	17.8	89.3	Pm-GlisB	none
TRINITY_DN340625_c1_g1	91	PMI_029973	none	PMI_025120	none	1.53478e-05	4.99237e-05	0.0454416	0.134186	4.99237e-05	0.21981	1.93955	20.8285	0.746802	6.42105	21.9838	3.32237	7.99228	19.2608	2.72178	8.731	11.3491	1.91985	7.8286	38.1406	1.16184	8.19279	12.0647	TRINITY_DN340625_c1_g1_i10	PMI_029973	89.181	1.87e-107	320	939	99.4	36.2	none	none	TRINITY_DN340625_c1_g1_i10	PMI_025120	96.296	1.3e-11	320	402	25.3	6.7	none	none
TRINITY_DN328039_c0_g1	92	PMI_029966	none	PMI_010108	Pm-Ocrl1_1	3.46524	2.86405	5.04999	0.836398	0.341588	1.66564	0.549584	0.955126	1.50908	0.610181	1.97505	1.29876	1.65227	1.71872	1.75092	7.4333	8.02939	4.76426	15.1284	10.0442	7.40278	15.1619	10.7035	TRINITY_DN328039_c0_g1_i1	PMI_029966	98.614	0	866	7250	99.8	11.9	none	none	TRINITY_DN328039_c0_g1_i2	PMI_010108	41.667	1.23e-06	364	1155	38.7	4.2	Pm-Ocrl1_1	Oculocerebrorenal syndrom of Lowe, INPP5F, inositol polyphosphate 5-phosphatase II
TRINITY_DN347002_c3_g1	92	PMI_029966	none	PMI_029966	none	4.1978	2.88451	3.21534	0.922752	0.779784	2.1603	0.606328	0.622982	2.2019	0.359038	1.83169	1.16618	1.86959	1.68154	1.20226	5.74514	5.04739	5.29644	12.3831	8.04242	6.41916	16.6686	10.6708	TRINITY_DN347002_c3_g1_i1	PMI_029966	99.625	1.05e-133	682	7250	39.1	3.7	none	none	TRINITY_DN347002_c3_g1_i1	PMI_029966	100	7.29e-28	682	96	21.6	51	none	none
TRINITY_DN323497_c1_g1	93	PMI_029964	none	PMI_029964	none	187.304	8.07125e-07	6.15278e-07	0.0109886	0.0468335	0.0156201	0.0109886	0.102893	0.325481	0.0109886	0.152322	0.764472	0.0109886	0.193568	0.672224	0.0109886	0.223369	0.599948	0.0109886	0.801613	0.101155	0.0109886	0.176475	TRINITY_DN323497_c1_g1_i3	PMI_029964	100	5.83e-97	469	219	41.8	89.5	none	none	TRINITY_DN323497_c1_g1_i3	PMI_029964	100	1.37e-38	469	58	37.1	100	none	none
TRINITY_DN302601_c6_g2	94	PMI_029962	none	PMI_002548	none	1.96364	1.91024	2.05079	3.07741	1.93649	3.05251	5.66189	2.7074	4.27801	2.08996	2.97421	3.08962	3.06092	4.34991	2.97287	2.2251	3.95832	2.68952	2.80768	4.24947	2.61643	3.67286	2.30434	TRINITY_DN302601_c6_g2_i1	PMI_029962	92.243	0	940	1936	99.9	47.8	none	none	TRINITY_DN302601_c6_g2_i1	PMI_002548	70.27	2.55e-09	940	311	11.8	11.9	none	none
TRINITY_DN310374_c1_g1	94	PMI_029962	none	PMI_029962	none	6.99709	6.49672	8.93064	11.4842	12.0098	12.9863	16.0353	16.404	13.9789	5.26623	3.50012	4.85858	5.36005	4.87336	4.15023	6.54894	7.39106	5.04375	6.70081	6.80119	5.73086	4.22631	6.14672	TRINITY_DN310374_c1_g1_i2	PMI_029962	92.166	0	494	1936	87.2	21.5	none	none	TRINITY_DN310374_c1_g1_i7	PMI_029962	97.196	3.08e-42	455	119	70.5	89.9	none	none
TRINITY_DN347469_c1_g1	94	PMI_029962	none	PMI_003296	Pm-Smarcd1L	38.4469	31.3599	37.4461	23.1837	25.7107	20.2596	23.8133	12.4909	21.8644	5.90993	7.91029	7.0766	6.1551	13.1117	7.29554	9.63379	9.23259	6.93934	6.5304	6.86196	5.10749	7.32235	5.37476	TRINITY_DN347469_c1_g1_i3	PMI_029962	94.531	1.65e-49	238	1936	53.4	6.6	none	none	TRINITY_DN347469_c1_g1_i2	PMI_003296	79.31	2.8e-08	215	275	40.5	10.5	Pm-Smarcd1L	SWI/SNF related, matrix associated, actin dependent regulator of chromatin, subfamily d, member 1-like
TRINITY_DN324414_c0_g2	95	PMI_029961	none	PMI_021394	none	0.373641	0.578589	0.714753	0.399252	0.260689	0.528247	0.545667	0.234302	0.522103	0.633795	0.282625	0.311083	0.795988	0.281079	0.320708	0.635086	0.73268	1.47171	0.950455	5.14844	1.70135	1.2921	3.02446	TRINITY_DN324414_c0_g2_i6	PMI_029961	98.947	0	2344	1992	72.9	85.6	none	none	TRINITY_DN324414_c0_g2_i7	PMI_021394	48.885	0	2210	617	84.6	99.4	none	none
TRINITY_DN344814_c3_g1	96	PMI_029960	none	PMI_029960	none	526.741	501.665	421.488	417.313	445.594	422.865	810.059	930.613	859.983	915.496	895.347	806.294	744.562	835.795	681.651	442.96	416.961	410.628	370.532	327.698	366.997	341.516	319.853	TRINITY_DN344814_c3_g1_i3	PMI_029960	97.94	0	533	5412	100	9.8	none	none	TRINITY_DN344814_c3_g1_i2	PMI_029960	94.737	1.41e-07	1081	20	5.3	95	none	none
TRINITY_DN333869_c0_g3	97	PMI_029959	none	PMI_029959	none	0.401943	1.98927	0.37572	0.700929	2.39006	0.643708	0.812764	1.43209	0.720426	0.481272	1.45754	1.02201	1.95481	0.483201	5.09957	1.54027	0.458024	5.05946	2.11705	3.73692	0.302923	2.07707	0.177768	TRINITY_DN333869_c0_g3_i3	PMI_029959	98.225	1.11e-164	635	405	53.2	83.2	none	none	TRINITY_DN333869_c0_g3_i6	PMI_029959	79.73;90.909	2.41e-36;4.63e-24	449	132	69.7	78.8	none	none
TRINITY_DN331612_c2_g1	98	PMI_029956	none	PMI_029956	none	0.180317	0.151049	0.187453	0.0616589	0.079399	0.0566797	0.850765	1.14178	0.924235	1.15148	2.00441	0.42831	0.749531	1.24744	0.504641	0.705844	0.718736	0.347372	0.35975	0.0597381	3.69184	0.564727	0.796331	TRINITY_DN331612_c2_g1_i9	PMI_029956	94.49;96.727;99.274;77.665	0.0;0.0;0.0;9.52e-35	3305	1739	58	100	none	none	TRINITY_DN331612_c2_g1_i1	PMI_029956	98	2.33e-50	1593	100	18.8	100	none	none
TRINITY_DN328092_c1_g1	99	PMI_029948	none	PMI_029948	none	11.1747	6.74483	9.88125	10.5675	10.1384	12.596	14.3581	9.70082	15.5819	1.67253	3.06742	3.83566	4.20962	5.59283	3.41511	12.5187	13.9764	12.5705	18.6022	18.8332	22.6083	24.7902	23.0063	TRINITY_DN328092_c1_g1_i7	PMI_029948	99.441	0	1084	2832	33	12.6	none	none	TRINITY_DN328092_c1_g1_i1	PMI_029948	85.437	1.05e-56	805	159	38.4	60.4	none	none
TRINITY_DN353243_c1_g2	100	PMI_029947	none	PMI_029947	none	0.436733	4.8965e-06	0.138506	0.0280031	0.0473573	0.00698016	0.662337	5.27736	1.75472	0.490246	2.72087	0.723375	0.374429	1.48064	0.652537	0.202454	1.83905	0.436341	0.326751	2.05745	0.271198	0.256464	1.35234	TRINITY_DN353243_c1_g2_i1	PMI_029947	95.238	0	4260	755	17.1	100	none	none	TRINITY_DN353243_c1_g2_i3	PMI_029947	92.683	1.69e-163	1931	246	36.8	100	none	none
TRINITY_DN345294_c3_g2	101	PMI_029942	Pm-Sae1_1	PMI_029942	Pm-Sae1_1	31.8448	31.7509	32.7648	52.2663	73.8658	65.0362	58.1925	66.2652	60.8742	52.1109	59.5019	47.8954	50.3015	53.3923	42.6658	46.3637	38.3794	37.4867	42.7796	30.4264	42.332	38.2316	33.391	TRINITY_DN345294_c3_g2_i1	PMI_029942	98.655	1.26e-107	223	428	100	52.1	Pm-Sae1_1	SUMO1 activating enzyme subunit 1	TRINITY_DN345294_c3_g2_i1	PMI_029942	100	1.32e-50	223	116	98.2	62.9	Pm-Sae1_1	SUMO1 activating enzyme subunit 1
TRINITY_DN334876_c6_g1	102	PMI_029939	none	PMI_029939	none	1.54858e-06	0.0236484	3.15185e-05	0.0135393	0.0239735	0.80016	1.99256	0.928876	0.724952	4.18751	1.28217	0.575931	3.57127	1.33547	0.593749	4.17636	1.8539	0.32698	4.04428	0.0105221	68.5825	3.74057	2.24408	TRINITY_DN334876_c6_g1_i4	PMI_029939	78.75	1.75e-10	210	350	38.1	22.3	none	none	TRINITY_DN334876_c6_g1_i1	PMI_029939	53.571	6.63e-32	2715	113	12.3	99.1	none	none
TRINITY_DN304812_c8_g1	103	PMI_029936	Pm-Fre1L_1	PMI_009624	Pm-Kif25L	3.9696	4.12972	5.1539	2.26224	5.58187	6.23296	5.35128	20.0667	3.4286	4.75306	21.1797	3.84534	3.66685	0.000288583	5.78129	4.72532	14.2617	5.82152	3.34392	84.5141	1.35685	5.98595	23.2467	TRINITY_DN304812_c8_g1_i1	PMI_029936	95.161	4.3e-108	262	5324	94.7	4.6	Pm-Fre1L_1	NADPH-dependent FMN reductase	TRINITY_DN304812_c8_g1_i2	PMI_009624	90.476	3.25e-06	206	262	30.6	8	Pm-Kif25L	kinesin family member 25 isoform 1 [Homo sapiens]
TRINITY_DN330812_c1_g2	103	PMI_029936	Pm-Fre1L_1	PMI_029936	Pm-Fre1L_1	77.6908	56.5703	39.5213	61.5356	68.0347	54.1181	87.5497	68.303	65.6424	50.3882	47.6501	49.145	47.0541	47.7141	50.6655	58.5234	56.8168	82.4615	54.1296	80.1977	116.184	65.5822	75.7043	TRINITY_DN330812_c1_g2_i6	PMI_029936	95.294	0	816	5324	62.4	9.6	Pm-Fre1L_1	NADPH-dependent FMN reductase	TRINITY_DN330812_c1_g2_i6	PMI_029936	99.18	5.66e-88	816	122	44.9	100	Pm-Fre1L_1	NADPH-dependent FMN reductase
TRINITY_DN350666_c2_g1	103	PMI_029936	Pm-Fre1L_1	PMI_029936	Pm-Fre1L_1	19.0133	16.0393	12.4183	27.0616	22.3366	15.957	27.5535	26.3738	22.9613	11.383	10.6836	8.1072	9.78053	9.91685	8.8804	11.458	12.4216	13.8078	10.8111	8.6499	28.9639	9.67651	17.5894	TRINITY_DN350666_c2_g1_i1	PMI_029936	90.262	1.75e-100	267	5324	100	4.9	Pm-Fre1L_1	NADPH-dependent FMN reductase	TRINITY_DN350666_c2_g1_i1	PMI_029936	100	2.63e-07	267	122	21.3	15.6	Pm-Fre1L_1	NADPH-dependent FMN reductase
TRINITY_DN340028_c2_g2	104	PMI_029931	none	PMI_021688	none	0.00013211	0.0314555	0.164281	2.30994	0.0212589	0.0204523	3.03559	0.0254758	0.0635304	0.00013211	0.0230477	0.0473162	0.00013211	0.034382	0.078048	1.39187	0.0651798	0.408304	4.04332	2.88289	0.0400695	10.5783	0.379439	TRINITY_DN340028_c2_g2_i8	PMI_029931	88.462	2.1e-60	2396	249	7.3	73.1	none	none	TRINITY_DN340028_c2_g2_i8	PMI_021688	34.568	1.49e-24	2396	422	28.9	52.8	none	none
TRINITY_DN310799_c1_g1	105	PMI_029928	none	PMI_029928	none	93.138	118.913	83.1183	53.0449	69.2446	55.1189	55.0546	57.9265	45.0808	25.8573	16.236	16.4598	18.1365	13.1096	20.6985	23.2447	23.7922	26.2879	23.9164	26.1605	25.0823	21.8544	24.5253	TRINITY_DN310799_c1_g1_i2	PMI_029928	96.061	8.77e-153	576	570	57.3	56.3	none	none	TRINITY_DN310799_c1_g1_i2	PMI_029928	91.262	4.46e-62	576	124	53.6	80.6	none	none
TRINITY_DN292653_c0_g1	106	PMI_029926	none	PMI_001023	Pm-Usp9Y_1	9.36877	11.4008	8.66142	8.62119	8.48328	7.26987	6.12914	3.54415	4.78055	5.19651	5.73767	5.73892	5.92752	5.45453	6.09049	4.00238	6.443	6.99531	8.08145	7.37806	8.48709	8.52213	8.24247	TRINITY_DN292653_c0_g1_i14	PMI_029926	92.739	0	602	8768	100	6.7	none	none	TRINITY_DN292653_c0_g1_i10	PMI_001023	78.378	4.86e-14	236	2187	47	1.6	Pm-Usp9Y_1	ubiquitin-specific protease 9 gene on the Y
TRINITY_DN297706_c3_g1	106	PMI_029926	none	PMI_024193	Pm-Sfk7_5	1.32501	0.537187	0.330361	1.16503	0.408429	0.199767	0.637936	0.706978	0.361974	0.793267	0.590395	1.50968	1.65234	1.32112	3.33511	2.33989	4.31339	8.73396	2.1526	5.01904	10.4255	2.3713	5.88608	TRINITY_DN297706_c3_g1_i1	PMI_029926	98.382	0	1323	8768	97.7	14.8	none	none	TRINITY_DN297706_c3_g1_i1	PMI_024193	75.676	5.98e-08	1323	513	8.4	7	Pm-Sfk7_5	Src Family Kinase, Yes-like kinase
TRINITY_DN314863_c5_g1	106	PMI_029926	none	PMI_025305	Pm-PolypL_119_2	22.3642	18.7182	30.8138	13.6765	9.32132	14.8479	13.9147	19.947	18.5958	10.2993	19.4895	14.7731	17.6988	20.8187	18.4706	21.266	12.2486	17.4877	18.0193	21.9159	12.6436	30.3068	23.7684	TRINITY_DN314863_c5_g1_i1	PMI_029926	92.742	8.72e-46	203	8768	61.1	1.4	none	none	TRINITY_DN314863_c5_g1_i1	PMI_025305	93.548	1.31e-13	203	888	45.8	3.5	Pm-PolypL_119_2	polyprotein-like-19
TRINITY_DN334498_c1_g3	106	PMI_029926	none	PMI_002243	Pm-Fam40a	22.0859	18.846	22.5821	20.6952	16.4645	18.1078	4.00797	5.21187	6.45476	6.10271	4.37832	4.1664	5.29657	4.01943	6.93854	3.93779	9.20742	6.18625	9.15177	10.6346	7.80292	14.9649	11.4595	TRINITY_DN334498_c1_g3_i1	PMI_029926	98.182	1.21e-160	329	8768	100	3.8	none	none	TRINITY_DN334498_c1_g3_i1	PMI_002243	52.174	1.62e-06	329	870	41.9	3.9	Pm-Fam40a	family with sequence similarity 40, member A
TRINITY_DN339893_c2_g1	107	PMI_029925	Pm-NeuroD1	PMI_029925	Pm-NeuroD1	0.268793	0.0486414	0.0483492	0.137866	0.0328744	0.0584713	0.181177	0.15757	0.397295	0.193108	0.249463	0.820617	0.670388	2.02021	0.97616	2.39234	4.87133	3.61951	1.93057	3.67879	5.44587	2.48338	4.38089	TRINITY_DN339893_c2_g1_i5	PMI_029925	94.752;98.266	0.0;2.38e-168	2903	2250	69.6	89.3	Pm-NeuroD1	none	TRINITY_DN339893_c2_g1_i1	PMI_029925	99.747	0	3000	409	39.6	96.8	Pm-NeuroD1	none
TRINITY_DN301453_c3_g2	108	PMI_029924	Pm-Hypp_1617_1	PMI_026380	Pm-Slc26a5_4	1.88939	1.14934	1.24764	0.847938	0.949371	1.05621	1.59189	2.99936	0.615176	2.33298	2.43278	3.09512	3.60783	2.32642	3.86264	3.72234	2.02878	2.77446	2.3324	2.61361	7.24246	2.21901	4.2107	TRINITY_DN301453_c3_g2_i8	PMI_029924	80.247	1.94e-81	954	1511	32.7	20.1	Pm-Hypp_1617_1	hypothetical protein-1617	TRINITY_DN301453_c3_g2_i2	PMI_026380	68.627	1.47e-15	300	336	51	15.2	Pm-Slc26a5_4	solute carrier family 26, member 5, prestin
TRINITY_DN271437_c0_g1	109	PMI_029920	none	PMI_029920	none	18.7392	4.98862	6.66733	15.586	13.4858	13.6067	22.8721	23.2313	22.2585	10.9157	6.39653	11.9699	4.73689	5.45275	7.01152	5.94773	9.04506	7.72221	4.54708	14.9817	4.03165	5.15516	6.5193	TRINITY_DN271437_c0_g1_i4	PMI_029920	97.297	1.32e-140	296	4096	100	7.2	none	none	TRINITY_DN271437_c0_g1_i4	PMI_029920	97.959	1.73e-66	296	206	99.3	47.6	none	none
TRINITY_DN320749_c3_g1	109	PMI_029920	none	PMI_011403	Pm-Hmbox1-2_1	17.6528	8.10118	10.2746	14.2718	10.0061	13.834	18.1504	15.6109	18.2376	9.67281	7.3685	9.12241	7.64884	4.68191	7.83721	3.88354	7.1393	9.85018	6.62602	20.6318	3.97625	7.96504	10.7835	TRINITY_DN320749_c3_g1_i2	PMI_029920	99.223	0	386	4096	100	9.4	none	none	TRINITY_DN320749_c3_g1_i1	PMI_011403	62.222	1.01e-10	668	499	20.2	8.8	Pm-Hmbox1-2_1	none
TRINITY_DN329132_c7_g2	109	PMI_029920	none	PMI_013110	Pm-Nlr97_3	0.725322	2.93246	4.07128	0.744037	3.08287	3.28246	2.44441	5.14579	4.03195	2.60538	2.26799	2.86235	2.93958	1.66201	1.89702	3.36224	0.675182	1.31549	6.29473	4.34901	1.29856	5.67894	2.35831	TRINITY_DN329132_c7_g2_i5	PMI_029920	94.388	4.59e-81	206	4096	95.1	4.8	none	none	TRINITY_DN329132_c7_g2_i2	PMI_013110	97.143	1.1e-16	502	1113	20.9	3.1	Pm-Nlr97_3	NACHT and LRR containing protein
TRINITY_DN335407_c0_g1	110	PMI_029917	Pm-Hox11/13b	PMI_029917	Pm-Hox11/13b	0.0397254	0.0104525	1.73356e-05	2.33058e-06	0.014128	1.73356e-05	0.803242	0.0846491	2.59167	41.1896	18.2797	249.759	29.8951	14.0442	229.566	31.1811	10.2081	214.712	29.458	8.89116	193.133	24.0419	6.94286	TRINITY_DN335407_c0_g1_i3	PMI_029917	98.297	0	3236	2842	88.8	100	Pm-Hox11/13b	homeobox 11/13b	TRINITY_DN335407_c0_g1_i3	PMI_029917	97.685	0	3236	422	40	100	Pm-Hox11/13b	homeobox 11/13b
TRINITY_DN338454_c0_g1	111	PMI_029916	Pm-RasD1/2_2	PMI_029916	Pm-RasD1/2_2	0.779455	1.10907	1.78629	0.615052	0.710096	0.855964	1.29324	1.60736	3.01894	2.01017	1.06923	1.47421	3.92542	2.59466	2.88085	3.55765	3.34647	6.77041	4.23465	12.3621	2.35244	9.62381	4.8821	TRINITY_DN338454_c0_g1_i1	PMI_029916	99.68	0	3070	3775	30.5	24.8	Pm-RasD1/2_2	none	TRINITY_DN338454_c0_g1_i1	PMI_029916	99.465	5.86e-106	3070	193	18.3	96.9	Pm-RasD1/2_2	none
TRINITY_DN344761_c4_g1	112	PMI_029909	none	PMI_029909	none	24.7446	17.9969	17.3739	38.1352	28.0421	27.5689	58.6675	38.3014	35.4601	14.2009	11.8677	9.37784	7.02647	8.12354	5.38809	5.21171	7.63118	6.14466	4.36297	4.4929	10.1232	5.39891	10.6137	TRINITY_DN344761_c4_g1_i9	PMI_029909	100	5.34e-149	1873	1628	15.6	18	none	none	TRINITY_DN344761_c4_g1_i9	PMI_029909	95.192	1.01e-63	1873	118	16.7	88.1	none	none
TRINITY_DN334137_c4_g1	113	PMI_029899	none	PMI_029899	none	17.2285	22.0101	13.3629	38.0462	46.9137	28.0791	53.8696	63.6244	43.9249	27.5052	29.2763	21.1553	23.8718	27.1422	22.934	12.7192	11.4606	9.65772	10.8848	6.32759	14.3137	6.74477	5.71869	TRINITY_DN334137_c4_g1_i3	PMI_029899	98.347	6.42e-54	207	275	58.5	44	none	none	TRINITY_DN334137_c4_g1_i3	PMI_029899	97.5	1.96e-23	207	67	58	59.7	none	none
TRINITY_DN341247_c6_g2	114	PMI_029893	none	PMI_029893	none	131.791	136.839	93.9485	177.428	215.336	186.267	311.318	341.117	311.463	352.013	359.224	281.446	309.256	337.627	267.895	202.633	195.208	194.277	177.149	128.885	155.233	86.7329	80.4437	TRINITY_DN341247_c6_g2_i1	PMI_029893	100	0	1005	901	67.3	75	none	none	TRINITY_DN341247_c6_g2_i1	PMI_029893	100	5.8e-92	1005	257	54.6	71.2	none	none
TRINITY_DN343259_c0_g2	115	PMI_029889	Pm-Egl9h2	PMI_025767	Pm-Egln1_1	2.38462	2.57785	3.72512	5.47471	7.47454	5.30282	6.88848	7.00417	5.93107	8.97368	7.37237	8.71433	7.36347	6.96847	6.89466	6.24648	7.06487	6.2704	6.93248	5.62365	5.47041	5.51237	5.14937	TRINITY_DN343259_c0_g2_i1	PMI_029889	97.396;98.519	3.63e-87;1.45e-60	1658	799	19.7	40.9	Pm-Egl9h2	EGL nine (C.elegans) homolog 2; estrogen-induced tag 6	TRINITY_DN343259_c0_g2_i2	PMI_025767	38.298	6.14e-80	1670	381	66.6	82.7	Pm-Egln1_1	Egl nine homolog 1 (EC 1.14.11.-) (Hypoxia-inducible factor prolyl hydroxylase 2) (HIF-prolyl hydroxylase 2) (HIF-PH2) (HPH-2) (SM-20) [Egln1]
TRINITY_DN343041_c1_g3	116	PMI_029877	none	PMI_029877	none	132.592	194.523	124.176	100.407	119.235	97.1491	165.641	205.905	144.65	114.707	93.4715	102.379	66.2253	58.677	54.2808	26.6024	26.8724	20.8766	21.6061	24.1527	11.5009	14.132	8.00382	TRINITY_DN343041_c1_g3_i1	PMI_029877	99.51	5.52e-99	204	1317	100	15.4	none	none	TRINITY_DN343041_c1_g3_i1	PMI_029877	100	1.1e-28	204	51	67.6	90.2	none	none
TRINITY_DN349526_c9_g2	117	PMI_029873	none	PMI_022592	none	8.63857	9.74589	9.79558	11.6116	10.7032	18.2031	16.5645	16.7729	15.7068	16.407	15.8437	12.9459	11.7942	12.539	10.452	9.94222	9.57164	7.70381	7.75572	9.21425	7.67751	10.1457	8.20511	TRINITY_DN349526_c9_g2_i2	PMI_029873	98.538	0	1080	681	62.9	100	none	none	TRINITY_DN349526_c9_g2_i2	PMI_022592	98.837	1.23e-42	1080	167	23.9	51.5	none	none
TRINITY_DN270932_c0_g1	118	PMI_029867	none	PMI_029867	none	4.88489e-05	4.14274e-05	5.9952e-05	4.88489e-05	4.14274e-05	5.9952e-05	1.68363	1.92046	0.689504	0.498508	0.434385	8.76351	2.59574	0.863978	3.95269	3.08771	2.4568	24.8759	8.47175	32.7046	6.37772	20.2089	27.6506	TRINITY_DN270932_c0_g1_i1	PMI_029867	95.05	4.79e-87	202	6325	100	3.2	none	none	TRINITY_DN270932_c0_g1_i1	PMI_029867	100	2.48e-08	202	230	32.7	9.6	none	none
TRINITY_DN341545_c2_g3	118	PMI_029867	none	PMI_029867	none	3.57185e-05	3.71975e-05	0.547221	0.624539	0.359763	3.9101e-05	4.51387	11.2082	13.9395	8.74745	3.51	15.7178	15.1839	6.98157	33.5131	25.9637	25.0004	123.304	44.8194	193.717	39.3267	126.318	110.439	TRINITY_DN341545_c2_g3_i2	PMI_029867	97.761	3.62e-128	268	6325	100	4.2	none	none	TRINITY_DN341545_c2_g3_i2	PMI_029867	95.455	2.61e-55	268	230	98.5	38.3	none	none
TRINITY_DN278470_c0_g1	119	PMI_029858	none	PMI_029858	none	3.40819	5.21375	6.73751	8.36572	7.34084	6.11111	6.72761	4.75041	9.76206	10.4936	8.75442	9.37578	12.4468	11.5559	8.11455	9.02801	10.8037	7.75421	7.57684	6.37914	7.10665	7.62434	10.3076	TRINITY_DN278470_c0_g1_i6	PMI_029858	95.537	0	714	1942	100	36.9	none	none	TRINITY_DN278470_c0_g1_i1	PMI_029858	95.714	1.04e-43	285	145	73.7	48.3	none	none
TRINITY_DN353248_c13_g2	119	PMI_029858	none	PMI_029858	none	3.15259	3.26861	4.51824	8.38801	7.54749	6.18592	8.16778	8.08874	10.7886	10.7346	12.1741	9.7952	13.8828	13.1661	10.4425	10.6562	11.2258	9.79479	7.48877	7.99843	9.89746	9.79644	8.76212	TRINITY_DN353248_c13_g2_i1	PMI_029858	95.205	0	1648	1942	77.1	66.4	none	none	TRINITY_DN353248_c13_g2_i1	PMI_029858	99.145	7.5e-65	1648	145	21.3	80.7	none	none
TRINITY_DN343114_c2_g1	120	PMI_029845	Pm-Hypp_1555	PMI_029845	Pm-Hypp_1555	0.0013633	7.17967e-07	3.98194e-07	0.0013633	7.17967e-07	0.00336992	0.0013633	0.0249624	0.00915882	0.0013633	0.0150557	0.00727613	0.0013633	0.0224597	0.0187525	0.0013633	0.106444	0.181745	13.9091	0.548511	0.0924216	0.0013633	0.479204	TRINITY_DN343114_c2_g1_i1	PMI_029845	99.184	1.43e-120	862	315	28.4	77.8	Pm-Hypp_1555	hypothetical protein-1555; CUB and Sushi multiple domains 2-like	TRINITY_DN343114_c2_g1_i7	PMI_029845	96.25	9.87e-33	659	104	36.4	76.9	Pm-Hypp_1555	hypothetical protein-1555; CUB and Sushi multiple domains 2-like
TRINITY_DN296357_c0_g2	121	PMI_029840	Pm-FoxK_1	PMI_029840	Pm-FoxK_1	12.7172	18.8209	17.0071	24.128	26.8981	25.6439	24.1224	24.8222	18.0074	30.589	26.315	24.9104	25.2618	21.7673	26.2681	30.328	29.8761	31.2742	31.1203	24.5066	37.896	28.1974	28.8831	TRINITY_DN296357_c0_g2_i1	PMI_029840	100	0	1477	366	24.5	98.9	Pm-FoxK_1	forkhead box K, Foxk1/2-like	TRINITY_DN296357_c0_g2_i1	PMI_029840	100	8.44e-70	1477	121	24.6	100	Pm-FoxK_1	forkhead box K, Foxk1/2-like
TRINITY_DN312134_c2_g1	122	PMI_029831	none	PMI_029831	none	13.604	13.6572	6.0334	27.3518	20.2034	13.2381	15.1603	10.3235	9.34951	7.16714	7.67178	11.8165	8.59545	9.28847	10.5578	7.51148	9.01411	13.8003	8.03389	9.58713	10.245	6.53296	7.81031	TRINITY_DN312134_c2_g1_i2	PMI_029831	97.764;74.342;75.179;77.932;69.433;67.561;75.718;69.737;71.162;69.008;66.084;75.41;73.93;100.0;76.543;71.503;69.388	0.0;3.06e-167;8.78e-130;2.36e-105;2.36e-86;2.69e-79;1.94e-68;8.81e-54;3.07e-53;2.88e-47;6.34e-43;2.7e-41;2.07e-36;2.37e-29;1.82e-24;2.53e-16;2.88e-09	896	2010	100	91.7	none	none	TRINITY_DN312134_c2_g1_i2	PMI_029831	80.645;52.652;37.288;53.448;40.816	0.0;2.44e-77;7.37e-68;4.46e-67;1.49e-64	896	670	99.8	91.9	none	none
TRINITY_DN348514_c8_g3	123	PMI_029830	Pm-Ski_1_1	PMI_029830	Pm-Ski_1_1	1.13493	2.11534	3.12029	1.95177	2.14442	3.41981	20.9694	22.8646	13.6221	32.854	24.3813	19.7339	20.2721	18.8825	19.5898	23.6439	20.7927	21.3224	24.015	15.3842	23.5849	18.661	21.4609	TRINITY_DN348514_c8_g3_i1	PMI_029830	99.072	0	2954	864	29.1	99.8	Pm-Ski_1_1	C-Ski	TRINITY_DN348514_c8_g3_i1	PMI_029830	99.647	7.85e-160	2954	287	28.7	98.6	Pm-Ski_1_1	C-Ski
TRINITY_DN311389_c5_g2	124	PMI_029828	Pm-Cbfb_1	PMI_029828	Pm-Cbfb_1	41.3752	44.7551	28.0893	14.6917	13.6359	12.5872	31.1061	35.9498	32.9757	55.2576	31.717	48.6279	32.7439	18.9796	35.616	21.9668	20.7779	44.2455	17.7796	68.5507	24.4378	49.0088	34.8123	TRINITY_DN311389_c5_g2_i1	PMI_029828	97.872	3e-87	412	330	45.6	57	Pm-Cbfb_1	SpCBFbeta, Core Binding Factor Beta, PEBP2beta	TRINITY_DN311389_c5_g2_i1	PMI_029828	100	3.45e-23	412	109	30.6	38.5	Pm-Cbfb_1	SpCBFbeta, Core Binding Factor Beta, PEBP2beta
TRINITY_DN347110_c6_g2	124	PMI_029828	Pm-Cbfb_1	PMI_012446	Pm-Cbfb	56.2674	70.6641	43.1701	29.4486	34.3515	26.8156	54.5672	55.122	56.3556	90.3173	64.3108	85.9319	57.1902	42.1877	77.3485	47.1985	52.4914	84.927	49.6579	94.8708	51.8631	99.1258	60.019	TRINITY_DN347110_c6_g2_i6	PMI_029828	98.119	3.36e-155	1118	330	28.5	96.7	Pm-Cbfb_1	SpCBFbeta, Core Binding Factor Beta, PEBP2beta	TRINITY_DN347110_c6_g2_i1	PMI_012446	87.629	8.14e-54	784	89	37.1	95.5	Pm-Cbfb	SpCBFbeta, Core Binding Factor Beta, PEBP2beta
TRINITY_DN343004_c3_g1	125	PMI_029827	none	PMI_029827	none	2.11106	9.92424	1.80919	8.5538	21.6358	8.14408	4.26876	7.77831	2.64308	0.505552	0.351857	0.918648	0.526524	0.116652	0.811776	1.95721	1.32676	1.34108	2.14802	1.28192	3.61188	3.3058	2.44584	TRINITY_DN343004_c3_g1_i3	PMI_029827	97.983	6.35e-169	795	426	43.6	81.5	none	none	TRINITY_DN343004_c3_g1_i3	PMI_029827	99.138	2.09e-81	795	142	43.8	81.7	none	none
TRINITY_DN328987_c2_g1	126	PMI_029821	none	PMI_029821	none	0.428461	0.0881334	0.369969	0.054945	0.119124	0.313201	5.92026	8.49348	4.74284	5.57907	3.68055	2.92251	2.60472	2.8898	3.46113	2.38339	1.94789	2.30363	2.17979	5.56774	0.920423	1.59348	1.63008	TRINITY_DN328987_c2_g1_i1	PMI_029821	99.47	0	2018	1401	65.4	94.1	none	none	TRINITY_DN328987_c2_g1_i3	PMI_029821	97.897	0	2018	466	63.6	91.8	none	none
TRINITY_DN352312_c9_g1	127	PMI_029814	none	PMI_029814	none	68.5547	166.385	120.506	8.67231	16.5235	18.6914	42.4823	32.0676	56.1492	76.1478	60.4531	61.9553	100.493	55.918	68.5609	76.2368	42.4433	46.6468	55.3369	58.0797	39.3435	62.5024	69.3689	TRINITY_DN352312_c9_g1_i6	PMI_029814	93.227	0	1033	3546	77.5	22.8	none	none	TRINITY_DN352312_c9_g1_i6	PMI_029814	92	4.31e-42	1033	91	21.8	82.4	none	none
TRINITY_DN291193_c1_g2	128	PMI_029813	Pm-Z339_56	PMI_029813	Pm-Z339_56	57.0644	61.2572	42.1043	26.0609	24.9044	18.4047	8.43036	3.10077	3.75186	1.40403	5.25978	1.98708	1.94968	1.39496	3.07281	2.89899	3.30564	3.00825	1.40368	2.12928	3.15513	6.73264	3.84874	TRINITY_DN291193_c1_g2_i1	PMI_029813	90.038;84.314;80.784;80.632;80.545;80.156;83.254;83.582;81.604;77.953;79.638;79.372;76.772;75.652;76.0;84.426	3.1e-97;5.61e-75;1.72e-62;2.09e-61;7.3e-61;3.1e-59;1.61e-56;1.96e-55;3.54e-52;1.51e-50;1.83e-49;2.72e-47;3.32e-46;1.08e-39;3.78e-39;5.26e-31	262	1404	97.3	99.1	Pm-Z339_56	zinc finger protein 339	TRINITY_DN291193_c1_g2_i1	PMI_029813	82.955;73.256;72.093;72.093;73.171;68.605;67.442;66.279;67.778;59.302;61.628;63.953;60.674;61.667;82.051	1.42e-43;1.5e-38;2.12e-38;7.84e-38;1.02e-35;1.71e-35;3.97e-35;6.61e-34;2.99e-33;2.05e-31;4.07e-31;7.89e-31;1.89e-30;1.4e-18;2.09e-14	262	468	98.5	99.4	Pm-Z339_56	zinc finger protein 339
TRINITY_DN299079_c2_g1	128	PMI_029813	Pm-Z339_56	PMI_029813	Pm-Z339_56	203.011	104.599	116.634	74.8093	55.8889	43.7755	24.3507	13.4283	17.0211	5.97207	9.59873	9.18977	7.90084	12.8277	8.79738	7.49866	13.149	7.30408	9.19792	7.2858	16.5374	13.2988	17.2848	TRINITY_DN299079_c2_g1_i5	PMI_029813	84.228;83.553;81.475;79.47;77.796;78.239;77.134;77.656;75.0;74.313;78.901;74.917;74.813;75.73;77.072;80.657;75.346;78.495;74.872;75.455	0.0;0.0;4.47e-163;1.67e-149;5.1e-137;2.64e-134;3.92e-132;4.19e-119;1.13e-113;1.28e-106;1.56e-105;5.46e-105;1.13e-94;6.66e-85;1.37e-74;1.91e-66;8.12e-65;3.23e-57;6.67e-28;8.69e-14	604	1404	100	99.1	Pm-Z339_56	zinc finger protein 339	TRINITY_DN299079_c2_g1_i8	PMI_029813	75.0;73.684;73.661;72.321;64.981;66.279;70.098;66.129;69.149	2.14e-117;1.06e-114;1.91e-113;3.67e-112;9.61e-110;1.99e-109;2.95e-93;4.32e-50;6.42e-37	675	468	100	100	Pm-Z339_56	zinc finger protein 339
TRINITY_DN310030_c1_g1	128	PMI_029813	Pm-Z339_56	PMI_029813	Pm-Z339_56	0.383461	1.09172	0.598436	0.0983472	1.0145	0.120633	0.516928	1.10522	1.47531	7.11653	2.59967	5.33923	4.06452	1.09385	3.49061	4.85858	1.60241	7.24524	4.13116	6.07152	2.48132	5.25406	1.75593	TRINITY_DN310030_c1_g1_i9	PMI_029813	93.75;89.216;91.209;88.421;84.375;84.615;91.045;81.915;88.235;86.301;87.692;79.775;92.593;83.099;81.013	1.47e-34;2.66e-31;3.95e-29;5.86e-27;4.51e-22;5.49e-21;8.15e-19;2.84e-18;1.21e-16;1.21e-16;5.14e-15;1.79e-14;1.79e-14;7.63e-13;7.63e-13	442	1404	21.7	82.6	Pm-Z339_56	zinc finger protein 339	TRINITY_DN310030_c1_g1_i9	PMI_029813	90.625;84.375;86.667;86.667;85.294;80.0;75.0;76.667;75.0;73.333;77.419;73.333;68.966	1.04e-12;5.79e-11;8.6e-11;8.85e-11;1.88e-10;6.84e-09;6.84e-09;9.67e-09;1.31e-08;1.49e-08;2.11e-08;8.88e-08;5.88e-06	442	468	21.7	80.1	Pm-Z339_56	zinc finger protein 339
TRINITY_DN315766_c1_g2	128	PMI_029813	Pm-Z339_56	PMI_014130	none	70.8906	53.4277	42.2578	34.2822	36.4765	24.4295	20.4783	9.71388	15.2643	9.70087	11.5842	8.18537	5.68313	5.16453	10.0013	3.75573	9.79082	4.81911	7.27385	4.36613	4.1719	3.96474	6.13817	TRINITY_DN315766_c1_g2_i2	PMI_029813	80.672;79.024;76.349;76.847;74.895;74.897;73.391;76.842;72.385;74.167;73.333;73.023;72.51;72.637;70.833	2.6e-53;7.95e-41;1.44e-37;2.13e-35;2.13e-35;2.6e-34;3.17e-33;1.11e-32;5.73e-30;2e-29;6.97e-29;2.43e-28;2.97e-27;4.4e-25;4.12e-19	237	1404	100	98.5	Pm-Z339_56	zinc finger protein 339	TRINITY_DN315766_c1_g2_i2	PMI_014130	68.354;70.886;65.823;67.089;63.291;59.494;65.278;61.538;59.574	1.62e-35;8.66e-34;1.08e-32;3.27e-32;1.61e-28;8.32e-28;2.78e-26;2.1e-20;9.27e-13	237	351	100	89.2	none	none
TRINITY_DN330968_c1_g1	128	PMI_029813	Pm-Z339_56	PMI_001525	Pm-Z339	129.109	91.8115	71.655	55.369	43.7333	33.4061	15.7228	10.3026	12.5859	6.17067	5.67344	6.78482	7.44139	9.26964	5.89031	4.69414	10.3147	6.08189	6.16914	5.90585	15.8762	11.0434	12.4542	TRINITY_DN330968_c1_g1_i2	PMI_029813	92.83;85.563;79.412;75.986;76.834;76.707;75.0;75.665;77.273;75.097;75.82;75.097;74.131;74.4;73.95;77.215	1.3e-108;6.74e-87;3.07e-53;6.76e-49;2.36e-48;2.87e-47;3.5e-46;1.49e-44;5.19e-44;1.81e-43;2.21e-42;2.69e-41;4.86e-38;1.7e-37;1.07e-33;1e-27	275	1404	100	100	Pm-Z339_56	zinc finger protein 339	TRINITY_DN330968_c1_g1_i2	PMI_001525	83.516;67.033;61.538;64.835;52.252;48.649;60.811;59.036;50.847	1.24e-48;4.65e-36;4.19e-35;6.67e-35;5.68e-31;1.19e-29;8.41e-26;2.59e-25;2.94e-12	275	363	99.3	96.1	Pm-Z339	zinc finger protein 339
TRINITY_DN330968_c1_g3	128	PMI_029813	Pm-Z339_56	PMI_029813	Pm-Z339_56	160.041	70.9826	53.8032	61.7364	28.4581	19.0717	15.8637	6.3335	8.76659	0.805199	3.52607	4.23925	5.86997	5.26016	5.93125	5.81877	5.81707	4.46958	3.62236	5.35282	8.33386	5.26508	11.1267	TRINITY_DN330968_c1_g3_i1	PMI_029813	90.385;91.071;82.955;80.077;78.846;79.167;76.806;81.731;76.894;76.692;76.226;76.404;75.636;73.285;74.627;82.645;75.141;80.46	1.32e-95;2.73e-85;1.24e-70;6.02e-62;4.62e-57;4.62e-57;1.51e-50;1.51e-50;6.43e-49;2.24e-48;2.73e-47;9.54e-47;4.94e-44;4.63e-38;1.84e-30;9.55e-28;3.33e-27;1.02e-14	263	1404	100	99.1	Pm-Z339_56	zinc finger protein 339	TRINITY_DN330968_c1_g3_i1	PMI_029813	81.609;77.011;76.667;75.862;75.862;73.563;73.563;70.93;71.429;72.727;68.966;69.663;67.816;66.667	6.45e-45;5.76e-41;8.93e-41;1.52e-40;3.39e-40;2.98e-38;2.26e-37;6.7e-37;3.37e-36;4.1e-36;3.7e-35;7.76e-35;1.22e-34;2.55e-24	263	468	99.2	99.4	Pm-Z339_56	zinc finger protein 339
TRINITY_DN344368_c2_g1	129	PMI_029812	Pm-Adcy9_2	PMI_029812	Pm-Adcy9_2	2.65695	3.21346	4.30299	4.25344	4.89565	5.16054	3.79883	4.23468	3.53607	4.72382	4.30994	5.0565	6.47604	4.20699	4.63373	7.21578	6.20738	7.6551	8.72243	10.517	8.128	7.31265	7.66526	TRINITY_DN344368_c2_g1_i1	PMI_029812	100	0	449	5982	95.8	7.2	Pm-Adcy9_2	adenylate cyclase type 9, ATP pyrophosphate-lyase 9, Ac13E homolog, Pm-Adcy9_1	TRINITY_DN344368_c2_g1_i3	PMI_029812	100	0	2214	433	58.7	100	Pm-Adcy9_2	adenylate cyclase type 9, ATP pyrophosphate-lyase 9, Ac13E homolog, Pm-Adcy9_1
TRINITY_DN354621_c5_g1	130	PMI_029808	none	PMI_008008	Pm-Copb1	5.97599	15.6202	6.6004	2.62725	8.59608	1.8421	13.8103	11.9278	8.76186	14.8219	8.01145	11.2697	8.51688	6.66679	14.0104	11.6086	5.54875	16.5595	9.19755	6.55258	14.3857	12.0318	11.3057	TRINITY_DN354621_c5_g1_i4	PMI_029808	99.107;100.0	4.54e-50;1.22e-06	229	1852	61.6	6.6	none	none	TRINITY_DN354621_c5_g1_i1	PMI_008008	50	6.1e-09	202	456	57.9	10.1	Pm-Copb1	coatomer protein complex, subunit beta 1; beta-cop
TRINITY_DN285740_c3_g4	131	PMI_029806	none	PMI_012839	Pm-Msp/Orc	4.18784	4.14229	6.57375	1.94339	2.79958	4.79044	1.07534	0.000289462	3.87845	1.91025	6.06999	2.36589	3.60594	3.01854	2.04203	3.08146	11.4442	3.37351	2.74529	158.485	0.232976	2.18598	9.99338	TRINITY_DN285740_c3_g4_i1	PMI_029806	97.808	7.06e-177	366	5308	99.5	6.9	none	none	TRINITY_DN285740_c3_g4_i2	PMI_012839	69.697	1.36e-09	342	664	28.9	5	Pm-Msp/Orc	microrchidia
TRINITY_DN348780_c2_g1	132	PMI_029805	Pm-Sstr4L_2_2	PMI_029805	Pm-Sstr4L_2_2	3.90641	3.9257	3.86418	2.92834	2.43504	2.42648	1.24901	1.00173	1.2824	1.10939	0.669841	1.09155	0.655774	0.783737	0.950273	0.804829	0.705754	0.55084	0.719425	0.71779	0.590574	0.823476	1.94615	TRINITY_DN348780_c2_g1_i6	PMI_029805	97.906	5.52e-88	3049	930	6.3	20.5	Pm-Sstr4L_2_2	somatostatin receptor 4-like-2	TRINITY_DN348780_c2_g1_i4	PMI_029805	93.846	4.52e-31	3242	310	6	21	Pm-Sstr4L_2_2	somatostatin receptor 4-like-2
TRINITY_DN347261_c4_g1	133	PMI_029799	none	PMI_005247	Pm-Otof	7.80206	11.6014	5.2618	13.5709	12.7409	8.1693	2.74376	3.52348	3.38908	1.01544	0.354214	1.20694	0.42304	0.704519	1.05286	1.67734	1.33559	1.05416	1.82733	0.860309	0.982782	1.06242	2.72125	TRINITY_DN347261_c4_g1_i9	PMI_029799	89.256	1.47e-110	444	7261	75.5	5	none	none	TRINITY_DN347261_c4_g1_i2	PMI_005247	86.957	1.15e-06	527	2358	13.1	1	Pm-Otof	otoferlin, brain otoferlin long isoform, otoferlin isoform CRA_b
TRINITY_DN353556_c7_g1	133	PMI_029799	none	PMI_029799	none	20.7914	21.5186	12.4381	28.6936	27.8618	26.8164	4.91694	3.91165	4.61453	3.66729	3.30185	4.1789	3.81943	3.58231	4.08891	3.47192	4.05095	3.28164	3.43818	3.83728	3.74814	4.03994	4.59513	TRINITY_DN353556_c7_g1_i1	PMI_029799	94.812	0	5302	7261	100	73.5	none	none	TRINITY_DN353556_c7_g1_i5	PMI_029799	100.0;95.455	4.36e-21;4.36e-21	6875	58	2.5	100	none	none
TRINITY_DN351474_c0_g1	134	PMI_029796	Pm-PppL_126_2	PMI_007502	Pm-PppL_115_1	0.0314214	6.07497e-06	0.274705	0.00358153	6.07497e-06	2.18111e-06	0.0682435	0.633634	0.376241	0.349056	3.31203	0.737278	0.354829	4.37077	1.06823	0.312892	4.20306	0.588256	0.250756	2.70734	2.27807	0.36083	6.99088	TRINITY_DN351474_c0_g1_i1	PMI_029796	90.471	0	5564	918	16.4	92.2	Pm-PppL_126_2	pol polyprotein like-126	TRINITY_DN351474_c0_g1_i1	PMI_007502	46.934	0	5564	1935	49.9	47.5	Pm-PppL_115_1	pol polyprotein like-115
TRINITY_DN346952_c0_g2	135	PMI_029795	none	PMI_029795	none	0.36939	0.00691987	1.03517	0.107261	0.00691987	0.400317	0.0197605	0.00691987	0.138482	0.0163814	0.00691987	0.16895	0.0194983	0.00691987	0.149874	0.0169122	0.00691987	0.0624572	0.0163773	1674.11	4.30069e-07	0.0183635	0.00691987	TRINITY_DN346952_c0_g2_i6	PMI_029795	70.833	1.67e-11	776	2193	18.6	6.6	none	none	TRINITY_DN346952_c0_g2_i2	PMI_029795	40.57	5.31e-98	1431	731	86.4	58.5	none	none
TRINITY_DN332222_c2_g1	136	PMI_029783	Pm-pABCt_9	PMI_013533	Pm-Ube2q1	5.16024	9.91948	13.7353	1.32337	3.75419	1.9167	18.4343	25.0652	13.458	24.0968	18.6061	25.5214	23.8095	17.3478	24.8888	35.4027	17.5401	27.8031	26.5617	18.3595	25.9206	35.5548	24.8892	TRINITY_DN332222_c2_g1_i1	PMI_029783	98.739	1.19e-114	239	2141	99.2	11.1	Pm-pABCt_9	phosphonate ABC transporter, periplasmic phosphonate-binding protein (bacterial)	TRINITY_DN332222_c2_g1_i7	PMI_013533	85.185	2.68e-08	316	389	25.6	6.9	Pm-Ube2q1	ubiquitin-conjugating enzyme E2Q family member 1
TRINITY_DN325351_c1_g2	137	PMI_029777	Pm-Nlr148_8	PMI_029777	Pm-Nlr148_8	0.000123049	0.0923958	5.9443e-05	0.000123049	0.0208163	5.9443e-05	7.06832	0.299318	7.51955	27.6235	1.5796	23.3518	13.0771	1.68317	25.1941	3.889	2.63783	11.7158	3.76601	0.685128	66.6844	11.495	2.35295	TRINITY_DN325351_c1_g2_i1	PMI_029777	98.013	1.82e-146	375	2253	80.5	13.4	Pm-Nlr148_8	NACHT and LRR containing protein	TRINITY_DN325351_c1_g2_i1	PMI_029777	95	8.12e-60	375	751	80	13.3	Pm-Nlr148_8	NACHT and LRR containing protein
TRINITY_DN348395_c2_g1	138	PMI_029771	Pm-Nlr97_41	PMI_029771	Pm-Nlr97_41	0.104845	0.819369	0.242107	0.0268897	2.86296e-05	0.219598	0.38867	0.663607	0.298433	1.12981	1.80102	0.632214	1.27473	3.28379	1.38501	1.19881	5.09346	0.987024	1.85117	6.92627	1.25481	2.74996	2.96517	TRINITY_DN348395_c2_g1_i14	PMI_029771	99.536	0	1095	4289	98.4	25.1	Pm-Nlr97_41	NACHT and LRR containing protein	TRINITY_DN348395_c2_g1_i14	PMI_029771	98.619	0	1095	795	99.2	45.5	Pm-Nlr97_41	NACHT and LRR containing protein
TRINITY_DN349328_c13_g2	139	PMI_029769	none	PMI_029769	none	0.324922	0.101347	1.28572	0.0833335	0.136984	3.06246e-05	1.64252	1.55943	8.45238	4.96026	4.75213	22.3827	5.8751	8.04919	27.9787	9.23784	8.67974	63.853	8.26504	19.0271	44.1288	14.7551	10.6763	TRINITY_DN349328_c13_g2_i1	PMI_029769	81.5;82.609	2.06e-48;1.3e-25	785	2088	40.1	15.1	none	none	TRINITY_DN349328_c13_g2_i1	PMI_029769	56.098	2.7e-47	785	617	62.7	26.1	none	none
TRINITY_DN306839_c1_g1	140	PMI_029766	none	PMI_002268	Pm-Pip5k3L	31.4005	36.2092	30.5004	14.5381	18.5934	15.0457	18.111	19.6942	14.4167	37.0933	32.643	38.4763	35.6098	33.0464	41.2102	33.8013	29.7307	44.7074	34.1829	37.2744	42.3142	46.5315	37.042	TRINITY_DN306839_c1_g1_i3	PMI_029766	91.678	0	1458	6080	99.3	22.8	none	none	TRINITY_DN306839_c1_g1_i5	PMI_002268	84.375	4.58e-09	1443	2196	6.7	1.5	Pm-Pip5k3L	phosphatidylinositol-3-phosphate/phosphatidylinositol 5-kinase, type III-like
TRINITY_DN311968_c4_g2	140	PMI_029766	none	PMI_002268	Pm-Pip5k3L	18.1747	26.5391	15.9866	13.1748	15.9996	11.5685	14.3737	15.754	11.8451	30.0312	24.7484	29.7702	29.3128	26.3711	30.8677	29.5065	27.8091	40.0186	30.4589	25.4939	46.7268	32.2553	28.3764	TRINITY_DN311968_c4_g2_i2	PMI_029766	97.743	0	709	6080	100	11.6	none	none	TRINITY_DN311968_c4_g2_i2	PMI_002268	74.419	1.21e-12	709	2196	18.2	2	Pm-Pip5k3L	phosphatidylinositol-3-phosphate/phosphatidylinositol 5-kinase, type III-like
TRINITY_DN334219_c3_g1	140	PMI_029766	none	PMI_029766	none	42.2049	57.1126	47.5729	24.0948	34.9657	26.414	30.9706	28.2973	21.6543	51.207	39.8772	42.3721	44.8123	41.7645	45.7661	41.0089	34.4831	50.2739	43.0726	40.7165	51.6363	41.8378	40.4188	TRINITY_DN334219_c3_g1_i5	PMI_029766	99.548	0	1567	6080	98.9	25.5	none	none	TRINITY_DN334219_c3_g1_i5	PMI_029766	100	0	1567	291	55.7	100	none	none
TRINITY_DN320707_c3_g1	141	PMI_029759	Pm-TlrL_11_2	PMI_029759	Pm-TlrL_11_2	0.442382	0.201393	3.20709	8.65148e-06	3.51851e-06	3.81953e-05	0.397575	0.285436	2.19626	0.17657	0.516458	3.81953e-05	0.275837	0.807136	1.43902	1.18484	1.66926	4.35833	1.85344	0.537615	28.8118	1.73184	3.72507	TRINITY_DN320707_c3_g1_i4	PMI_029759	95.701	0	951	1410	56.3	37.3	Pm-TlrL_11_2	none	TRINITY_DN320707_c3_g1_i1	PMI_029759	96.154	8.4e-80	631	470	86.5	38.1	Pm-TlrL_11_2	none
TRINITY_DN342462_c0_g1	141	PMI_029759	Pm-TlrL_11_2	PMI_029759	Pm-TlrL_11_2	0.148766	0.0433906	0.98791	8.72769e-06	3.03212e-06	3.52962e-05	0.100276	0.386536	0.811843	0.178125	0.286114	3.52962e-05	0.0927615	0.505863	0.997353	0.73556	1.67826	3.66139	2.13688	0.270258	23.2115	2.44594	2.47738	TRINITY_DN342462_c0_g1_i9	PMI_029759	98.312	0	1023	1410	69.5	50.4	Pm-TlrL_11_2	none	TRINITY_DN342462_c0_g1_i1	PMI_029759	97.059	3.39e-134	717	470	99.6	50.6	Pm-TlrL_11_2	none
TRINITY_DN256006_c0_g1	142	PMI_029757	none	PMI_029757	none	2.56022	1.00293	8.08194	2.18857	0.677831	4.88704	1.72569	0.812278	6.44617	7.6637	14.6959	11.6387	24.4769	19.0002	19.838	45.3619	47.1034	51.8028	58.7401	445.296	19.0553	154.35	230.66	TRINITY_DN256006_c0_g1_i1	PMI_029757	98.667	1.2e-108	256	417	87.9	54	none	none	TRINITY_DN256006_c0_g1_i1	PMI_029757	98.246	1.66e-33	256	59	66.8	96.6	none	none
TRINITY_DN318787_c9_g1	143	PMI_029754	Pm-Tmco3	PMI_029754	Pm-Tmco3	2.27963	1.65033	3.52219	2.12045	2.40496	2.94007	1.77093	2.00489	2.26521	2.66015	2.07831	2.94927	4.98691	3.3071	4.09697	6.61511	6.94638	6.30011	6.24402	10.3255	5.66187	8.04711	9.62224	TRINITY_DN318787_c9_g1_i4	PMI_029754	100	1.57e-170	835	479	39.8	69.3	Pm-Tmco3	transmembrane and coiled-coil domains 3	TRINITY_DN318787_c9_g1_i4	PMI_029754	100	3.51e-55	835	87	31.3	100	Pm-Tmco3	transmembrane and coiled-coil domains 3
TRINITY_DN350188_c8_g1	144	PMI_029750	none	PMI_029750	none	0.0416531	7.43259e-06	0.112614	0.0640904	0.0718856	0.0680969	1.12296	9.64731	1.66573	2.66811	11.2994	1.76441	2.46715	8.99006	2.19796	1.85353	7.27276	2.55987	2.94167	8.23359	3.34634	3.48942	11.9745	TRINITY_DN350188_c8_g1_i5	PMI_029750	92.077	0	2738	3618	92.5	69	none	none	TRINITY_DN350188_c8_g1_i5	PMI_029750	77.358;63.333	9.67e-24;9.67e-24	2738	91	9.1	91.2	none	none
TRINITY_DN303298_c3_g1	145	PMI_029748	Pm-St6galnac4_1_1	PMI_013788	Pm-Polyp_2	13.5111	6.17825	3.86182	18.7777	9.0965	14.8868	7.19744	5.00373	5.75202	3.52259	4.68848	4.88473	4.89163	7.39622	6.49788	9.15915	13.412	12.5239	7.17385	9.03181	14.0111	6.99571	12.244	TRINITY_DN303298_c3_g1_i6	PMI_029748	99.563	1.39e-113	229	4364	100	5.2	Pm-St6galnac4_1_1	Alpha-N-acetyl-neuraminyl-2,3-beta-galactosyl-1, 3-N-acetyl-galactosaminide alpha-2,6-sialyltransferase (NeuAc-alpha-2,3-Gal-beta-1,3-GalNAc-alpha-2,6-sialyltransferase) (ST6GalNAc IV) (Sialyltransferase 7D)	TRINITY_DN303298_c3_g1_i2	PMI_013788	47.253	2.89e-16	309	2089	88.3	4.1	Pm-Polyp_2	polyprotein (Chlamys farreri)
TRINITY_DN353483_c3_g2	146	PMI_029747	Pm-Dhx40_1_2	PMI_029747	Pm-Dhx40_1_2	5.38244e-06	0.126815	0.146673	0.235272	0.114274	0.053216	0.865703	0.102707	0.144638	2.41662	0.232293	0.363863	1.71605	0.277226	0.355377	1.53097	0.496362	1.10896	2.47092	1.07201	1.05414	2.87319	0.968854	TRINITY_DN353483_c3_g2_i2	PMI_029747	98.189;98.848	0.0;0.0	3915	4728	96.1	93.2	Pm-Dhx40_1_2	DEAH (Asp-Glu-Ala-His) box polypeptide 40-1	TRINITY_DN353483_c3_g2_i2	PMI_029747	97.227;96.942	0.0;0.0	3915	1576	95	91.6	Pm-Dhx40_1_2	DEAH (Asp-Glu-Ala-His) box polypeptide 40-1
TRINITY_DN333558_c2_g1	147	PMI_029744	Pm-Shr2_2	PMI_014442	none	480.077	291.549	321.746	152.634	127.495	136.324	241.716	189.536	233.024	93.6693	104.453	82.2966	64.7362	91.1244	71.4267	40.219	61.9441	57.4391	46.2172	75.9854	40.3565	73.1396	46.2611	TRINITY_DN333558_c2_g1_i6	PMI_029744	91.045	4.33e-47	401	6659	33.4	2	Pm-Shr2_2	steroid hormone receptor 2, SpSHR2, nuclear receptor subfamily 2 group C-like, Nr2c-like	TRINITY_DN333558_c2_g1_i6	PMI_014442	77.273	2.73e-14	401	1044	32.9	4.2	none	none
TRINITY_DN337368_c5_g1	147	PMI_029744	Pm-Shr2_2	PMI_029162	none	16.0486	16.1314	19.9871	11.8532	13.3005	8.63283	2.16349	2.35166	1.1733	2.69028	3.07308	1.86414	2.40162	2.82117	1.92182	2.77745	2.45132	2.1166	2.68962	1.43545	9.86607	3.01579	3.89191	TRINITY_DN337368_c5_g1_i1	PMI_029744	86.864	1.66e-74	225	6659	100	3.5	Pm-Shr2_2	steroid hormone receptor 2, SpSHR2, nuclear receptor subfamily 2 group C-like, Nr2c-like	TRINITY_DN337368_c5_g1_i1	PMI_029162	75.556	2.15e-18	225	99	60	45.5	none	none
TRINITY_DN335102_c3_g1	148	PMI_029742	none	PMI_029648	none	15.5543	7.00942	2.50137	9.75072	4.28168	1.91058	4.65969	1.5284	1.29825	6.20814	0.691367	1.28921	0.000101398	0.39291	1.50631	1.0683	0.837971	1.46382	2.06893	1.67926	0.545886	13.5318	0.758838	TRINITY_DN335102_c3_g1_i3	PMI_029742	94.949	3.11e-37	481	522	20.6	19	none	none	TRINITY_DN335102_c3_g1_i3	PMI_029648	41.538	3.84e-07	481	856	39.3	7.6	none	none
TRINITY_DN350853_c4_g1	149	PMI_029739	Pm-Soxb1	PMI_029739	Pm-Soxb1	430.443	427.884	353.814	607.475	547.981	557.2	642.512	618.873	656.862	930.814	922.707	836.331	701.909	853.133	758.848	659.302	678.074	759.479	606.99	658.801	633.242	567.15	488.233	TRINITY_DN350853_c4_g1_i1	PMI_029739	100	0	3093	972	26.8	85.3	Pm-Soxb1	none	TRINITY_DN350853_c4_g1_i1	PMI_029739	100	0	3093	323	26.8	85.4	Pm-Soxb1	none
TRINITY_DN350853_c4_g2	149	PMI_029739	Pm-Soxb1	PMI_029739	Pm-Soxb1	839.573	793.927	655.713	1074.68	989.908	994.477	1113.37	1085.43	1147.69	1724.92	1740.31	1607.79	1306.73	1601.95	1512.08	1235.36	1297.68	1479.62	1152.7	1313.92	1241.05	1231.03	978.871	TRINITY_DN350853_c4_g2_i1	PMI_029739	100	2.92e-81	1425	972	11.8	17.3	Pm-Soxb1	none	TRINITY_DN350853_c4_g2_i1	PMI_029739	100	6.21e-15	1425	323	11.4	16.7	Pm-Soxb1	none
TRINITY_DN326103_c8_g1	150	PMI_029734	Pm-Cct5_2	PMI_000231	none	18.5639	21.2796	14.2425	12.0605	13.7125	16.8932	16.6836	19.2382	22.958	41.1214	42.7862	44.7022	46.2998	56.616	48.666	36.7168	35.8912	37.7628	39.2593	29.5039	34.4488	43.6051	31.0426	TRINITY_DN326103_c8_g1_i2	PMI_029734	97.541	7.14e-112	273	1964	89	12.3	Pm-Cct5_2	chaperonin containing TCP1, subunit 5	TRINITY_DN326103_c8_g1_i2	PMI_000231	80	2.2e-07	273	404	27.5	6.2	none	none
TRINITY_DN339661_c0_g1	151	PMI_029727	Pm-Z421_64	PMI_029727	Pm-Z421_64	0.143025	0.0348299	8.62856e-06	0.0293445	0.0235399	0.0730235	0.482016	0.620546	3.96912	1.9694	1.78627	9.38073	0.963125	0.989764	3.98217	0.388963	0.673573	1.79013	0.308178	0.278919	3.0875	0.380747	1.03632	TRINITY_DN339661_c0_g1_i5	PMI_029727	100	0	2843	1128	37.9	95.5	Pm-Z421_64	zinc finger protein 421, ovo-like	TRINITY_DN339661_c0_g1_i7	PMI_029727	99.722	0	2944	376	36.7	95.7	Pm-Z421_64	zinc finger protein 421, ovo-like
TRINITY_DN336603_c3_g1	152	PMI_029721	Pm-Bax_2	PMI_029721	Pm-Bax_2	6.07169	2.46406	0.811912	26.0811	5.85228	4.90942	26.6013	8.43863	5.11515	4.45286e-05	1.18642	0.530056	2.36616	0.564317	0.36431	0.469141	0.0972607	0.200627	0.454306	0.125296	0.187044	1.18853	0.11324	TRINITY_DN336603_c3_g1_i2	PMI_029721	96.833	1.23e-100	618	318	35.8	69.5	Pm-Bax_2	Bcl-2-associated X protein	TRINITY_DN336603_c3_g1_i3	PMI_029721	91.25	2.29e-48	531	106	45.2	75.5	Pm-Bax_2	Bcl-2-associated X protein
TRINITY_DN330734_c0_g1	153	PMI_029718	Pm-B3gnt7_3	PMI_029719	Pm-B3galt1_11_8	0.264285	0.309774	0.540976	0.0813333	0.581538	0.500301	0.178138	0.167257	0.235356	0.854397	0.428723	0.78944	3.65823	1.73059	1.99182	2.15619	1.59286	2.78342	2.65746	4.34908	1.64934	6.00084	2.65729	TRINITY_DN330734_c0_g1_i4	PMI_029718	98.933	0	3892	375	9.6	100	Pm-B3gnt7_3	UDP-GlcNAc:betaGal beta-1,3-N-acetylglucosaminyltransferase 7	TRINITY_DN330734_c0_g1_i2	PMI_029719	100	2.25e-139	3544	220	18.2	97.7	Pm-B3galt1_11_8	Beta-1,3-galactosyltransferase 1 (Beta-1,3-GalTase 1) (Beta3GalT1) (UDP-galactose:beta-N-acetyl-glucosamine-beta-1,3-galactosyltransferase 1) (UDP-Gal:betaGlcNAc beta 1,3-galactosyltranferase-I)
TRINITY_DN286845_c3_g1	154	PMI_029715	Pm-Cttnbp2_4	PMI_029857	Pm-Cttnbp2_5	46.8875	34.5133	27.6333	28.8584	15.9821	21.2012	11.8514	7.76452	9.767	3.50888	3.27811	2.71574	2.55812	3.26018	2.99974	6.88284	7.94642	2.86329	2.80641	6.82475	4.31213	1.37672	1.54204	TRINITY_DN286845_c3_g1_i2	PMI_029715	94.249	3.09e-136	313	3264	100	9.4	Pm-Cttnbp2_4	cortactin binding protein 2	TRINITY_DN286845_c3_g1_i4	PMI_029857	95.652	2.13e-09	210	146	32.9	15.8	Pm-Cttnbp2_5	cortactin binding protein 2
TRINITY_DN347625_c4_g1	155	PMI_029708	Pm-Sgk	PMI_025724	none	14.4623	9.70663	15.9952	4.9932	5.04618	5.35086	5.71795	6.32029	6.05606	3.27365	4.04134	3.46255	3.45725	3.4927	3.5321	5.14854	6.22213	5.2351	7.90679	6.1297	12.6935	14.0845	16.0772	TRINITY_DN347625_c4_g1_i1	PMI_029708	99.138;100.0	0.0;3.71e-49	5835	4447	73.5	96.1	Pm-Sgk	serum/glucocorticoid regulated kinase 3	TRINITY_DN347625_c4_g1_i2	PMI_025724	49.833	2.04e-104	1581	378	56.4	79.1	none	none
TRINITY_DN336505_c0_g1	156	PMI_029706	Pm-Msx	PMI_029706	Pm-Msx	1.60002e-06	5.36476e-06	1.0852e-05	0.013989	5.36476e-06	1.0852e-05	0.0551465	0.0621778	0.249605	1.56737	12.543	7.9314	2.58462	14.9916	15.8425	2.61265	10.923	7.99247	2.61164	2.52745	21.0945	2.37014	8.70476	TRINITY_DN336505_c0_g1_i1	PMI_029706	97.011	0	2171	4500	100	49	Pm-Msx	msh-like homeobox, SpMsx	TRINITY_DN336505_c0_g1_i1	PMI_029706	99.706	0	2171	346	47	98.3	Pm-Msx	msh-like homeobox, SpMsx
TRINITY_DN339379_c0_g1	156	PMI_029706	Pm-Msx	PMI_021156	Pm-Hox3	2.46697e-06	2.98099e-06	1.72108e-06	2.46697e-06	2.98099e-06	0.0145655	0.396783	0.13819	0.277094	1.10762	0.937626	0.408815	3.98506	8.42353	1.53996	11.3831	17.8843	3.57063	13.0868	8.27459	11.9173	12.8067	14.1677	TRINITY_DN339379_c0_g1_i1	PMI_029706	70.122	2.27e-11	3573	4500	4.5	3.6	Pm-Msx	msh-like homeobox, SpMsx	TRINITY_DN339379_c0_g1_i1	PMI_021156	61.194	4.55e-15	3573	275	5.6	24.4	Pm-Hox3	homeobox 3
TRINITY_DN347144_c2_g1	157	PMI_029705	Pm-Cyp2L16_12	PMI_023120	Pm-Cyp2L16_8	23.2756	25.8318	14.548	45.1477	36.2703	31.027	34.5148	36.7921	21.1637	19.5086	23.1692	23.487	21.9012	21.7443	20.5089	9.67804	13.9972	10.9295	10.6384	7.72808	15.7597	9.2778	7.87985	TRINITY_DN347144_c2_g1_i5	PMI_029705	93.238	0	490	2665	99.4	18.1	Pm-Cyp2L16_12	Cytochrome P450 Family 2 like, CYP2	TRINITY_DN347144_c2_g1_i6	PMI_023120	97.458;86.207	1.63e-76;2.33e-64	417	994	84.9	23.4	Pm-Cyp2L16_8	Cytochrome P450 Family 2 like, CYP2
TRINITY_DN350689_c6_g2	158	PMI_029702	Pm-Ccdc149	PMI_029702	Pm-Ccdc149	44.1709	39.6742	28.992	82.3719	72.4207	53.1342	46.6621	24.7263	27.9427	8.72176	13.7872	8.87941	9.15625	11.0135	8.67233	7.41959	9.08243	8.35745	8.37081	6.25377	10.7598	5.7489	7.90061	TRINITY_DN350689_c6_g2_i1	PMI_029702	99.028	0	1630	876	44.2	82.2	Pm-Ccdc149	coiled-coil domain containing 149	TRINITY_DN350689_c6_g2_i1	PMI_029702	99.583	1.05e-126	1630	291	44.2	82.5	Pm-Ccdc149	coiled-coil domain containing 149
TRINITY_DN294805_c8_g1	159	PMI_029698	none	PMI_022591	none	14.4158	9.83811	5.95466	6.99422	9.97334	8.74452	8.40367	7.63584	9.08767	10.7298	11.7136	18.6041	17.9771	13.1431	16.0308	15.1713	19.8199	27.1141	21.6875	23.3448	23.2207	22.5744	22.7466	TRINITY_DN294805_c8_g1_i5	PMI_029698	97.133	2.56e-130	280	4566	99.6	6.1	none	none	TRINITY_DN294805_c8_g1_i5	PMI_022591	82.051	2.88e-15	280	67	41.8	58.2	none	none
TRINITY_DN322067_c4_g1	159	PMI_029698	none	PMI_029698	none	29.1258	21.9886	21.3984	20.5599	18.3165	13.6435	27.8285	28.5763	23.4461	37.9303	31.8474	39.6284	38.3804	36.5174	47.5167	40.6439	41.5904	66.792	38.1904	50.7357	50.9021	38.5565	51.4051	TRINITY_DN322067_c4_g1_i5	PMI_029698	98.673	1.73e-107	972	4566	23.1	4.9	none	none	TRINITY_DN322067_c4_g1_i4	PMI_029698	98.077	1.21e-20	330	91	47.3	57.1	none	none
TRINITY_DN350028_c3_g1	160	PMI_029689	Pm-Rag1l	PMI_029689	Pm-Rag1l	0.00951455	0.124141	3.70385e-05	0.0195195	0.0479426	3.70385e-05	0.192383	0.157993	4.68539	0.375928	0.207904	2.70708	0.332202	0.245535	1.74428	0.241098	0.0612485	3.07371	0.16514	0.189368	3.58198	0.223477	0.0713113	TRINITY_DN350028_c3_g1_i5	PMI_029689	97.584;93.699	0.0;0.0	3392	2766	50	100	Pm-Rag1l	none	TRINITY_DN350028_c3_g1_i5	PMI_029689	95.841;86.667	0.0;0.0	3392	922	51	99.2	Pm-Rag1l	none
TRINITY_DN289506_c3_g2	161	PMI_029683	none	PMI_029683	none	56.3014	44.5817	25.6414	31.5352	23.7848	20.3728	13.8538	6.58962	7.98052	6.09965	9.91239	9.2875	8.11529	11.6123	9.46018	5.35087	5.15443	4.86223	3.94793	4.58394	4.59189	3.08947	4.18155	TRINITY_DN289506_c3_g2_i3	PMI_029683	99.81;97.727	0.0;5.9e-56	3046	696	21.6	93.7	none	none	TRINITY_DN289506_c3_g2_i1	PMI_029683	100.0;97.368	5.26e-106;5.26e-106	3027	231	21	91.8	none	none
TRINITY_DN334116_c0_g2	162	PMI_029673	Pm-Irf4_2	PMI_003444	none	15.5406	3.47294	5.75443	3.751	3.22729	6.31486	3.0809	4.92224	3.3277	3.83106	4.77116	4.17414	4.55998	4.42873	5.30739	6.21527	2.6987	14.8503	3.83011	24.3363	2.35658	6.44186	6.28415	TRINITY_DN334116_c0_g2_i4	PMI_029673	93.731	1.27e-141	343	1539	97.7	21.6	Pm-Irf4_2	interferon regulatory factor 4-like	TRINITY_DN334116_c0_g2_i3	PMI_003444	65.517	6.61e-06	320	365	27.2	7.9	none	none
TRINITY_DN325179_c3_g1	163	PMI_029669	Pm-Cyp2L14_17	PMI_029669	Pm-Cyp2L14_17	9.05204	13.7008	9.87756	30.6585	9.39863	22.0994	24.3003	10.7625	17.4518	12.5205	19.0959	9.4309	12.9426	25.5972	11.3847	13.9872	23.1961	14.9182	13.7317	8.24985	28.7548	12.5864	20.3796	TRINITY_DN325179_c3_g1_i6	PMI_029669	97.822;98.182	0.0;1.82e-18	955	5401	100	18.8	Pm-Cyp2L14_17	Cytochrome P450 Family 2 like CYP2	TRINITY_DN325179_c3_g1_i6	PMI_029669	100	4.76e-44	955	502	23.2	14.7	Pm-Cyp2L14_17	Cytochrome P450 Family 2 like CYP2
TRINITY_DN345491_c1_g1	164	PMI_029667	Pm-Ckap1_1	PMI_029667	Pm-Ckap1_1	6.01484	5.31702	8.62985	12.1586	8.16681	10.7349	10.2547	9.39537	10.1311	18.4285	20.0101	12.8775	16.9869	16.5545	15.7652	13.9959	19.5314	16.2665	13.765	14.839	15.5059	13.2973	15.3546	TRINITY_DN345491_c1_g1_i1	PMI_029667	99.153	3.14e-53	281	216	42	54.6	Pm-Ckap1_1	cytoskeleton associated protein 1	TRINITY_DN345491_c1_g1_i1	PMI_029667	100	1.06e-11	281	71	26.7	35.2	Pm-Ckap1_1	cytoskeleton associated protein 1
TRINITY_DN329332_c0_g2	165	PMI_029662	none	PMI_013603	Pm-Pgbd4_2	0.000208374	0.0542385	0.0877186	0.000208374	0.0122196	0.0291734	0.000208374	0.117138	0.0756889	6.37903	0.132467	0.420906	2.21469	0.15809	0.711406	8.78088	0.124877	0.91681	14.8804	5.24449	0.024248	11.1234	0.174473	TRINITY_DN329332_c0_g2_i5	PMI_029662	75	7.14e-39	1578	417	16	61.4	none	none	TRINITY_DN329332_c0_g2_i7	PMI_013603	38.321	8.77e-117	2243	744	70.8	71.4	Pm-Pgbd4_2	piggyBac transposable element derived 4
TRINITY_DN350008_c2_g1	165	PMI_029662	none	PMI_013603	Pm-Pgbd4_2	0.0469936	8.53825e-06	3.30277e-06	2.75699e-06	8.53825e-06	3.30277e-06	0.0633495	0.197909	0.493765	0.365727	0.179046	2.05182	0.117202	0.0890378	1.86645	0.0290469	0.253179	1.50746	0.112505	7.39278	0.0638847	0.0367953	0.0982639	TRINITY_DN350008_c2_g1_i6	PMI_029662	79.508	8.09e-23	287	417	42.5	29.3	none	none	TRINITY_DN350008_c2_g1_i8	PMI_013603	39.706	2.33e-124	2314	744	68.5	70.8	Pm-Pgbd4_2	piggyBac transposable element derived 4
TRINITY_DN307026_c0_g2	166	PMI_029659	none	PMI_029659	none	6.60093	8.87462	6.81553	16.2227	19.9923	11.0956	23.3585	27.5519	18.9565	13.0082	9.75365	13.0061	8.23161	3.2335	13.7613	7.47984	2.04338	13.2131	4.11551	39.4844	1.44926	5.3837	3.56858	TRINITY_DN307026_c0_g2_i2	PMI_029659	99.603	5.01e-126	252	1062	100	23.7	none	none	TRINITY_DN307026_c0_g2_i2	PMI_029659	100	7.91e-06	252	354	25	5.9	none	none
TRINITY_DN331536_c0_g1	167	PMI_029645	Pm-Msxl	PMI_029645	Pm-Msxl	0.0529425	1.13455e-05	0.203099	0.0271558	0.219448	0.0614079	0.713661	0.39446	0.333799	18.0972	71.1327	20.3855	24.7896	143.617	27.099	26.4057	115.5	24.6896	21.5148	58.9402	33.439	21.3468	81.7305	TRINITY_DN331536_c0_g1_i2	PMI_029645	97.774	0	1985	1226	58.8	94.5	Pm-Msxl	Msh homeobox-like, Msxlx	TRINITY_DN331536_c0_g1_i2	PMI_029645	97.761	3.71e-154	1985	275	40.5	97.5	Pm-Msxl	Msh homeobox-like, Msxlx
TRINITY_DN322411_c0_g1	168	PMI_029644	none	PMI_020214	none	25.3962	17.0306	15.4721	3.23571	3.40062	3.62939	1.19935	2.19434	1.2057	2.22739	1.7016	3.04767	1.81549	1.69229	2.33403	2.29956	2.67351	2.76835	2.71093	3.44419	2.5809	4.43288	3.2684	TRINITY_DN322411_c0_g1_i2	PMI_029644	94.872	3.67e-27	935	2841	8.3	2.7	none	none	TRINITY_DN322411_c0_g1_i3	PMI_020214	75	6.06e-06	202	89	35.6	27	none	none
TRINITY_DN348783_c7_g2	169	PMI_029642	Pm-Tgfbrap1_1_1	PMI_029642	Pm-Tgfbrap1_1_1	10.0846	18.8197	6.99284	8.62064	8.61178	6.3427	5.17893	6.03329	4.07046	5.60622	6.32006	7.22824	8.23419	6.14264	10.0012	9.64644	6.63502	9.07112	7.18567	5.93104	12.0813	7.51996	7.25217	TRINITY_DN348783_c7_g2_i1	PMI_029642	99.424;98.039	4.19e-176;1.68e-16	605	690	65.8	56.8	Pm-Tgfbrap1_1_1	transforming growth factor, beta receptor associated protein 1-1	TRINITY_DN348783_c7_g2_i2	PMI_029642	100	6.28e-82	592	229	57.8	49.8	Pm-Tgfbrap1_1_1	transforming growth factor, beta receptor associated protein 1-1
TRINITY_DN342209_c2_g2	170	PMI_029640	none	PMI_029640	none	11.3958	11.4929	15.9778	9.4894	10.7262	15.8561	8.58482	10.5491	10.4916	13.8055	11.709	14.4237	9.27896	9.57117	8.33542	8.86657	8.69442	7.65025	10.9133	14.5123	6.23412	14.0662	8.80252	TRINITY_DN342209_c2_g2_i1	PMI_029640	99.695	0	1449	1251	67.9	78.7	none	none	TRINITY_DN342209_c2_g2_i1	PMI_029640	99.091	0	1449	417	68.3	79.1	none	none
TRINITY_DN259301_c0_g1	171	PMI_029638	none	PMI_029638	none	25.7636	18.0385	11.0371	9.1241	4.24037	7.6274	47.5485	40.6518	68.0244	35.2554	44.2475	42.7179	37.4829	46.8629	38.7336	28.4357	33.0449	36.2315	24.5992	36.2898	30.5094	27.3766	36.582	TRINITY_DN259301_c0_g1_i2	PMI_029638	98.551	5.64e-99	208	1593	99.5	13	none	none	TRINITY_DN259301_c0_g1_i2	PMI_029638	95.652	5.02e-29	208	286	99.5	24.1	none	none
TRINITY_DN246209_c0_g1	172	PMI_029635	Pm-Hypp_1755_2	PMI_029635	Pm-Hypp_1755_2	110.922	54.394	52.4138	36.459	40.5314	26.7835	11.8466	11.2958	14.5596	6.54721	12.7739	13.4944	10.9588	11.6877	12.4213	11.1046	11.5604	9.30267	8.64952	16.7545	10.7134	17.1252	7.85153	TRINITY_DN246209_c0_g1_i1	PMI_029635	99.611	9.89e-129	257	1512	100	17	Pm-Hypp_1755_2	hypothetical protein-1755	TRINITY_DN246209_c0_g1_i1	PMI_029635	98.824	1.05e-55	257	503	99.2	16.9	Pm-Hypp_1755_2	hypothetical protein-1755
TRINITY_DN254834_c0_g1	172	PMI_029635	Pm-Hypp_1755_2	PMI_029635	Pm-Hypp_1755_2	66.7745	64.1244	63.2157	21.5411	39.0745	29.6114	7.73899	6.38536	9.51182	8.14009	5.77675	6.39397	5.84025	8.04321	5.39329	5.78931	5.44579	6.59994	5.60623	4.20939	3.69187	9.22637	9.29942	TRINITY_DN254834_c0_g1_i1	PMI_029635	97.203	3.45e-135	289	1512	99	18.9	Pm-Hypp_1755_2	hypothetical protein-1755	TRINITY_DN254834_c0_g1_i1	PMI_029635	93.684	1.03e-55	289	503	98.6	18.9	Pm-Hypp_1755_2	hypothetical protein-1755
TRINITY_DN311612_c3_g1	173	PMI_029631	Pm-Kctd1_2_11	PMI_030307	Pm-Kctd1_2_12	0.073003	0.0670026	0.385912	2.14151e-06	0.362238	2.75748e-05	1.37774	0.271311	1.26846	1.52966	0.0981835	0.75579	0.978628	0.195288	0.779173	1.89506	0.231389	1.14419	1.17973	0.178856	0.533372	1.17174	0.161645	TRINITY_DN311612_c3_g1_i4	PMI_029631	87.176	0	1535	690	50	100	Pm-Kctd1_2_11	potassium channel tetramerization-domain containing 1-2	TRINITY_DN311612_c3_g1_i4	PMI_030307	98.961	0	1535	475	75.2	81.1	Pm-Kctd1_2_12	potassium channel tetramerization-domain containing 1-2
TRINITY_DN330831_c1_g2	174	PMI_029624	none	PMI_029624	none	9.26015	8.66167	11.4538	12.4417	11.1755	8.72159	13.5688	16.9796	15.6874	6.80936	8.58208	7.13136	7.59392	7.53101	7.63751	7.96317	8.5663	8.64749	8.01256	8.14539	8.94146	12.0578	8.3906	TRINITY_DN330831_c1_g2_i12	PMI_029624	99.438	4.81e-85	1481	382	12	46.6	none	none	TRINITY_DN330831_c1_g2_i12	PMI_029624	100	1.96e-21	1481	123	11.5	46.3	none	none
TRINITY_DN345170_c5_g1	175	PMI_029620	none	PMI_005791	none	0.406815	0.129747	0.249232	0.173882	0.219214	0.100475	0.868318	3.09979	3.07212	6.61648	8.0803	10.0335	9.51206	9.02879	12.3009	10.6863	11.2916	8.43653	8.31927	4.38708	10.6784	6.52972	7.04293	TRINITY_DN345170_c5_g1_i2	PMI_029620	97.036	0	1515	2388	86.1	55.1	none	none	TRINITY_DN345170_c5_g1_i5	PMI_005791	50.239;53.383	6.09e-85;6.09e-85	2106	559	47.6	60.1	none	none
TRINITY_DN348156_c5_g1	176	PMI_029609	Pm-Dsp6_1	PMI_029609	Pm-Dsp6_1	6.87402	5.07709	8.33171	1.66189	1.30537	2.58362	8.94007	12.7156	8.01715	11.8022	10.2906	9.32116	10.4603	12.8281	10.2086	12.2595	14.8089	14.4106	15.4242	14.2654	21.3333	19.2051	19.4832	TRINITY_DN348156_c5_g1_i3	PMI_029609	99.428	0	4849	1792	28.8	78	Pm-Dsp6_1	MKP-3	TRINITY_DN348156_c5_g1_i3	PMI_029609	99.662	0	4849	307	18.3	96.4	Pm-Dsp6_1	MKP-3
TRINITY_DN306817_c0_g1	177	PMI_029601	none	PMI_029601	none	0.250913	0.020209	4.29294e-05	0.128696	0.0273152	4.29294e-05	0.112752	0.0327334	0.987414	4.90699e-06	1.41219e-06	0.392242	4.90699e-06	0.0147265	4.29294e-05	0.155086	0.181453	1.78131	0.951126	0.305685	28.6464	2.48842	1.54385	TRINITY_DN306817_c0_g1_i1	PMI_029601	99.807	0	1498	3045	69.2	34.1	none	none	TRINITY_DN306817_c0_g1_i1	PMI_029601	97.059	5.36e-93	1498	142	27.2	95.8	none	none
TRINITY_DN302355_c8_g1	178	PMI_029592	none	PMI_029592	none	10.0558	40.4183	6.28903	7.68157	27.9822	3.56521	1.87476	6.88928e-05	1.07671	1.02473	4.33389	2.30948	0.800435	4.31019	1.49911	0.793454	4.0856	2.33091	1.92088	9.64937	1.08655	2.5128	7.92803	TRINITY_DN302355_c8_g1_i2	PMI_029592	98.78	3.82e-77	265	348	61.9	47.1	none	none	TRINITY_DN302355_c8_g1_i2	PMI_029592	75.61	4.18e-34	265	115	92.8	67.8	none	none
TRINITY_DN345450_c2_g1	179	PMI_029590	none	PMI_029590	none	2.71393	3.68942	4.20002	6.90187	6.41164	6.53063	2.82014	2.73192	4.60194	8.4624	6.48777	6.33258	9.80057	9.44798	7.20155	9.85488	11.2128	10.5259	10.8292	7.87913	8.91482	7.61434	10.1728	TRINITY_DN345450_c2_g1_i2	PMI_029590	94.184	0	1420	4423	100	31.7	none	none	TRINITY_DN345450_c2_g1_i2	PMI_029590	98.544	1.05e-125	1420	325	43.5	63.4	none	none
TRINITY_DN343050_c5_g1	180	PMI_029586	none	PMI_029586	none	0.731696	0.816795	1.58167	0.990759	0.653702	0.738284	1.73602	2.14123	2.09788	20.4133	17.3082	16.2314	17.0629	19.563	17.686	17.2397	18.0092	21.2271	18.4112	17.0036	29.2628	20.0743	23.5609	TRINITY_DN343050_c5_g1_i5	PMI_029586	99.586	0	1448	6931	100	20.9	none	none	TRINITY_DN343050_c5_g1_i7	PMI_029586	100	1.4e-175	5801	316	14.3	87.7	none	none
TRINITY_DN325637_c0_g1	181	PMI_029574	none	PMI_029574	none	1.16784e-05	0.0177528	1.02727e-05	1.16784e-05	0.0119983	0.0869379	0.536674	0.0718857	0.826957	5.24337	0.260133	2.25242	36.7369	4.33338	13.6423	358.013	49.34	147.587	679.681	29.6965	781.156	874.943	118.69	TRINITY_DN325637_c0_g1_i5	PMI_029574	88.372	0	463	2012	100	25.6	none	none	TRINITY_DN325637_c0_g1_i3	PMI_029574	100	2.93e-85	1710	131	23	100	none	none
TRINITY_DN332705_c1_g1	182	PMI_029571	none	PMI_021954	none	13.1336	16.3467	17.7995	3.15763	3.89918	3.11567	3.31971	4.67265	8.46837	8.84575	7.04546	9.4797	14.5868	11.9117	16.7086	29.4265	22.9142	43.0542	41.5155	50.4827	32.6939	67.4839	50.6513	TRINITY_DN332705_c1_g1_i6	PMI_029571	95.27	2.09e-132	333	795	88.9	37.2	none	none	TRINITY_DN332705_c1_g1_i6	PMI_021954	92.929	1.36e-65	333	166	89.2	59.6	none	none
TRINITY_DN345224_c5_g3	183	PMI_029567	Pm-Hypp_151	PMI_029567	Pm-Hypp_151	1158.65	666.028	608.84	246.952	186.988	176.2	113.146	102.915	100.326	20.3558	29.4215	38.6291	29.3542	35.6806	31.5881	24.2485	33.5873	26.7861	32.305	37.0881	25.0719	41.1428	37.198	TRINITY_DN345224_c5_g3_i1	PMI_029567	99.523	0	838	2161	100	38.8	Pm-Hypp_151	hypothetical protein-151	TRINITY_DN345224_c5_g3_i1	PMI_029567	100	1.1e-92	838	202	56.6	78.2	Pm-Hypp_151	hypothetical protein-151
TRINITY_DN281868_c4_g1	184	PMI_029558	none	PMI_029558	none	10.8172	12.0547	17.8892	10.9522	13.9041	12.8485	10.7947	16.4669	15.0218	6.8966	6.47714	8.10886	10.6865	9.95537	9.88447	15.803	13.9884	14.187	19.6756	15.2319	14.2521	24.4188	18.8719	TRINITY_DN281868_c4_g1_i8	PMI_029558	99.634	6.6e-137	773	476	35.3	57.4	none	none	TRINITY_DN281868_c4_g1_i8	PMI_029558	97.849	7.7e-58	773	122	36.1	76.2	none	none
TRINITY_DN319424_c3_g2	185	PMI_029557	Pm-Thtpa	PMI_029557	Pm-Thtpa	4.56984	6.75058	4.54029	7.72099	8.26136	6.40603	5.2545	5.91055	4.14565	2.73589	1.60417	3.12876	2.01134	2.39309	1.69767	1.6615	2.01635	0.934883	2.41343	0.811756	2.96334	1.26286	2.49435	TRINITY_DN319424_c3_g2_i1	PMI_029557	98.847	2.34e-173	651	1008	53.3	34.4	Pm-Thtpa	thiamine triphosphatase	TRINITY_DN319424_c3_g2_i1	PMI_029557	97.391	3.04e-77	651	335	53	34.3	Pm-Thtpa	thiamine triphosphatase
TRINITY_DN276496_c0_g1	186	PMI_029556	Pm-Unk_14_1	PMI_029556	Pm-Unk_14_1	0.000138731	0.197703	0.732554	0.000138731	1.38154e-05	1.04693e-05	0.000138731	0.320228	0.601994	151.472	5.93873	20.1815	352.371	15.2698	29.286	178.303	19.9361	42.1371	258.996	84.9649	26.3244	538.756	26.3912	TRINITY_DN276496_c0_g1_i1	PMI_029556	95.109	1.78e-165	368	865	100	42.1	Pm-Unk_14_1	none	TRINITY_DN276496_c0_g1_i1	PMI_029556	100	3.74e-24	368	116	34.2	36.2	Pm-Unk_14_1	none
TRINITY_DN322892_c1_g1	187	PMI_029555	none	PMI_029555	none	2.48629	1.24352	4.42092	0.354235	0.44822	0.297033	1.21034	1.20854	1.07644	0.496174	1.03261	0.85516	1.20576	0.604097	1.28569	1.9636	1.60332	1.6183	1.40546	2.50812	1.77275	3.13635	3.2668	TRINITY_DN322892_c1_g1_i4	PMI_029555	97.595;90.26	0.0;1.87e-116	1758	2915	72.4	44.7	none	none	TRINITY_DN322892_c1_g1_i1	PMI_029555	99.324	3.22e-102	919	148	48.3	100	none	none
TRINITY_DN291639_c3_g2	188	PMI_029554	none	PMI_026042	none	18.8909	14.4156	10.5403	6.11948	3.94633	2.95074	10.8566	12.5618	17.6443	7.7382	9.2253	10.5766	6.81934	9.04187	9.06463	7.74312	5.54577	10.2728	5.95099	9.41765	5.26074	7.78479	7.63091	TRINITY_DN291639_c3_g2_i6	PMI_029554	99.107;87.719	0.0;1.69e-11	784	5767	100	14.5	none	none	TRINITY_DN291639_c3_g2_i5	PMI_026042	60.976	8.69e-10	422	92	29.1	44.6	none	none
TRINITY_DN302718_c4_g3	188	PMI_029554	none	PMI_026042	none	40.6582	25.7533	21.2522	6.65543	7.07074	6.97	23.0319	28.0272	34.0409	13.4655	16.5108	19.2829	12.1362	19.0595	17.9401	13.9018	10.006	13.0833	13.9799	17.1871	10.455	18.9651	13.5916	TRINITY_DN302718_c4_g3_i7	PMI_029554	96.712;87.719	2.39e-170;7.88e-12	379	5767	96.3	6.9	none	none	TRINITY_DN302718_c4_g3_i7	PMI_026042	58.974	3.61e-10	379	92	30.9	42.4	none	none
TRINITY_DN346601_c3_g1	188	PMI_029554	none	PMI_029554	none	50.2314	46.7897	30.3381	16.0586	18.6566	11.7899	35.5999	37.3624	44.2903	23.5326	20.2868	27.8584	18.4273	20.565	24.389	18.7488	15.3507	20.2168	16.9883	22.5173	15.5654	19.6268	16.5513	TRINITY_DN346601_c3_g1_i2	PMI_029554	99.427	0	3357	5767	67.6	39.2	none	none	TRINITY_DN346601_c3_g1_i1	PMI_029554	99.476	0	3543	685	48.5	83.5	none	none
TRINITY_DN344639_c2_g1	189	PMI_029552	Pm-Gcnf1_1	PMI_029552	Pm-Gcnf1_1	45.5582	40.1259	25.2469	50.4583	47.0848	40.1844	19.6253	14.465	16.7875	14.0271	16.7701	16.3184	13.8828	17.76	18.6812	14.1852	16.9338	14.6219	17.468	13.6771	20.9507	15.073	17.4055	TRINITY_DN344639_c2_g1_i1	PMI_029552	98.838	0	2747	6502	100	42.4	Pm-Gcnf1_1	none	TRINITY_DN344639_c2_g1_i2	PMI_029552	99.582	2.34e-154	2734	343	26.2	69.7	Pm-Gcnf1_1	none
TRINITY_DN344639_c2_g2	189	PMI_029552	Pm-Gcnf1_1	PMI_029552	Pm-Gcnf1_1	68.3394	57.0817	40.5773	78.5201	73.8684	62.487	33.598	23.5025	26.2812	18.0372	25.5849	20.5769	18.7091	23.7603	26.4392	17.6376	21.2006	18.2251	21.8445	15.0394	24.4007	19.7538	24.1068	TRINITY_DN344639_c2_g2_i1	PMI_029552	99.452	0	1558	6502	23.4	5.6	Pm-Gcnf1_1	none	TRINITY_DN344639_c2_g2_i3	PMI_029552	100	1.31e-64	1372	343	24.5	32.7	Pm-Gcnf1_1	none
TRINITY_DN349303_c6_g1	190	PMI_029548	Pm-SoxE	PMI_029548	Pm-SoxE	12.6792	3.02845	7.57838	5.77659	2.65315	5.44513	22.8695	37.6083	21.9068	33.6712	31.3939	41.5006	40.2354	45.4438	45.3648	44.7442	84.2148	76.3324	44.2195	101.604	76.9557	59.7315	72.7039	TRINITY_DN349303_c6_g1_i3	PMI_029548	98.062	0	1689	3831	100	44.4	Pm-SoxE	SRY (sex determining region Y)-box E, Sox8/9/10	TRINITY_DN349303_c6_g1_i3	PMI_029548	100	0	1689	466	71.6	86.5	Pm-SoxE	SRY (sex determining region Y)-box E, Sox8/9/10
TRINITY_DN349303_c6_g3	190	PMI_029548	Pm-SoxE	PMI_029548	Pm-SoxE	3.88462	0.993408	2.38201	1.63017	0.50354	1.57131	7.26	13.0738	6.40624	8.77406	8.37038	10.0372	7.81688	11.4011	10.6393	13.6421	21.4424	17.9778	11.3083	22.0989	20.6514	13.9635	22.9682	TRINITY_DN349303_c6_g3_i1	PMI_029548	99.454	0	711	3831	77.2	14.3	Pm-SoxE	SRY (sex determining region Y)-box E, Sox8/9/10	TRINITY_DN349303_c6_g3_i1	PMI_029548	100	2.03e-42	711	466	30	15.2	Pm-SoxE	SRY (sex determining region Y)-box E, Sox8/9/10
TRINITY_DN345560_c4_g1	191	PMI_029547	none	PMI_029547	none	2.45807	4.08571	4.51924	2.98843	2.76125	2.99203	1.04319	1.17945	1.38251	4.52382	4.03099	3.57487	3.63296	4.24476	3.35245	3.37619	2.73827	2.9587	4.03228	3.23966	3.10031	3.56408	3.0255	TRINITY_DN345560_c4_g1_i2	PMI_029547	99.248	0	2717	3780	73.4	52.8	none	none	TRINITY_DN345560_c4_g1_i1	PMI_029547	99.808;98.621;26.19	0.0;1.34e-91;1.3e-11	3040	867	65.6	91.1	none	none
TRINITY_DN338622_c0_g1	192	PMI_029546	Pm-Surreal/Gpcr93_31	PMI_004895	none	0.272218	1.33433	4.75976	2.66185e-06	0.0693746	3.77919e-06	0.0611635	7.17297e-06	0.0434642	0.0814882	7.17297e-06	0.03453	0.0282913	0.448767	0.0711927	0.25238	1.20524	0.784051	1.27629	5.38866	2.44872	6.99802	16.5914	TRINITY_DN338622_c0_g1_i6	PMI_029546	82.292	8.35e-19	1515	1233	6.3	7.8	Pm-Surreal/Gpcr93_31	none	TRINITY_DN338622_c0_g1_i6	PMI_004895	45.722	1.49e-101	1515	397	73.1	91.7	none	none
TRINITY_DN339860_c2_g1	192	PMI_029546	Pm-Surreal/Gpcr93_31	PMI_029546	Pm-Surreal/Gpcr93_31	1.32965	0.182656	0.498894	0.535843	0.534919	0.268156	2.62466	4.98028	2.86982	1.59208	2.94425	2.85889	2.36874	4.17039	3.24581	2.11328	2.77557	2.21884	1.53484	1.57113	3.60091	2.00779	1.76269	TRINITY_DN339860_c2_g1_i5	PMI_029546	100	0	631	1233	75	38.4	Pm-Surreal/Gpcr93_31	none	TRINITY_DN339860_c2_g1_i5	PMI_029546	100	1.77e-97	631	410	65.6	33.7	Pm-Surreal/Gpcr93_31	none
TRINITY_DN339860_c2_g2	192	PMI_029546	Pm-Surreal/Gpcr93_31	PMI_029546	Pm-Surreal/Gpcr93_31	3.05345	0.792306	0.519387	0.745776	0.773449	0.942193	6.5664	9.55389	5.97539	4.78774	7.48225	8.42032	3.98909	7.31302	6.87476	4.58339	5.29018	5.77495	4.52547	3.21175	6.34107	3.64308	3.96464	TRINITY_DN339860_c2_g2_i1	PMI_029546	98.854	0	1455	1233	54	63.7	Pm-Surreal/Gpcr93_31	none	TRINITY_DN339860_c2_g2_i1	PMI_029546	98.851	2.14e-174	1455	410	53.8	63.7	Pm-Surreal/Gpcr93_31	none
TRINITY_DN317383_c0_g1	193	PMI_029545	none	PMI_029545	none	23.5427	22.2164	17.7431	30.0888	26.4049	24.4606	19.6146	14.9862	11.5949	14.6492	14.4645	17.1577	13.813	15.1154	14.1834	11.5456	11.682	13.1522	9.7945	11.6936	11.5503	8.88427	10.7579	TRINITY_DN317383_c0_g1_i3	PMI_029545	71.498;74.409	6.5e-85;2.59e-39	1992	1050	43.7	83	none	none	TRINITY_DN317383_c0_g1_i3	PMI_029545	63.099	1.09e-133	1992	349	52.9	100	none	none
TRINITY_DN342250_c2_g3	193	PMI_029545	none	PMI_029545	none	78.9996	42.6196	46.8858	54.116	23.0429	35.7406	40.9191	30.2535	33.6108	67.7694	44.0858	45.5878	44.299	48.7771	37.7665	19.007	22.3385	19.5032	7.29889	24.3163	8.61738	6.43456	13.5084	TRINITY_DN342250_c2_g3_i3	PMI_029545	80.0;71.901	8.87e-15;2.38e-09	744	1050	26.9	19.9	none	none	TRINITY_DN342250_c2_g3_i3	PMI_029545	40.559	5.93e-47	744	349	99.2	81.4	none	none
TRINITY_DN348234_c2_g1	193	PMI_029545	none	PMI_029545	none	0.0337949	0.189852	7.633e-06	0.103996	4.42246e-06	0.129189	0.0227795	0.461273	0.61446	0.627171	1.06645	2.30124	1.30638	3.87354	6.39838	2.19311	6.46918	12.3519	1.73946	8.27772	12.4752	2.14318	6.25975	TRINITY_DN348234_c2_g1_i5	PMI_029545	97.085	0	889	1050	100	85	none	none	TRINITY_DN348234_c2_g1_i1	PMI_029545	99.387	0	2463	349	39.6	93.4	none	none
TRINITY_DN296276_c5_g3	194	PMI_029543	Pm-St8sia1_1_7	PMI_007511	Pm-Capn5L	32.4529	31.8567	18.4598	42.1497	55.7466	18.0038	41.2789	36.8579	22.5099	12.2215	16.6725	18.6601	11.7494	11.6069	16.4319	9.70575	5.894	7.94527	8.77222	9.11164	11.1109	4.50821	4.57493	TRINITY_DN296276_c5_g3_i1	PMI_029543	96.629	3.39e-122	268	2736	99.6	9.7	Pm-St8sia1_1_7	Alpha-N-acetylneuraminide alpha-2,8-sialyltransferase (Ganglioside GD3 synthase) (Ganglioside GT3 synthase) (Alpha-2,8-sialyltransferase 8A) (ST8Sia I)	TRINITY_DN296276_c5_g3_i1	PMI_007511	58.025	1.57e-20	268	851	90.7	9	Pm-Capn5L	calpain 5-like, Capn5/6-like, Pm-Capn5
TRINITY_DN340425_c2_g2	195	PMI_029539	Pm-Rtkn_2	PMI_029539	Pm-Rtkn_2	2.01256	3.2559	3.32964	1.46234	0.800167	1.75078	8.02611	9.58884	9.04136	18.3744	18.3257	15.3106	15.5812	14.9902	15.1022	13.3721	14.618	13.6283	13.4511	13.1692	14.8065	16.5456	15.2344	TRINITY_DN340425_c2_g2_i4	PMI_029539	99.761	0	554	507	75.5	82.6	Pm-Rtkn_2	rhotekin	TRINITY_DN340425_c2_g2_i1	PMI_029539	90.374	6.02e-119	983	169	57.1	100	Pm-Rtkn_2	rhotekin
TRINITY_DN338820_c1_g1	196	PMI_029536	Pm-Grm7_1	PMI_029536	Pm-Grm7_1	2.81051	3.67765	2.46337	5.5258	8.75021	5.04795	2.4206	2.6113	2.13679	0.467395	0.996642	0.848768	0.535462	0.330399	0.78292	1.54411	1.07873	1.11589	1.44855	0.806922	0.945756	1.34479	1.17494	TRINITY_DN338820_c1_g1_i3	PMI_029536	98.438	5.66e-57	1037	1029	12.3	12.4	Pm-Grm7_1	glutamate receptor, metabotropic 7	TRINITY_DN338820_c1_g1_i3	PMI_029536	100	4.17e-19	1037	342	11.9	12	Pm-Grm7_1	glutamate receptor, metabotropic 7
TRINITY_DN322246_c1_g2	197	PMI_029535	Pm-Nlr97_40	PMI_029535	Pm-Nlr97_40	0.087779	7.9939e-05	0.0625467	0.150072	7.9939e-05	0.113459	0.197218	0.926496	0.102795	2.11955	27.6579	4.73629	2.60884	22.5055	5.76679	2.04355	9.48127	4.07968	1.92639	67.1788	0.821202	0.801821	19.3182	TRINITY_DN322246_c1_g2_i2	PMI_029535	79.352	9.56e-55	1177	2400	21	10.3	Pm-Nlr97_40	NACHT and LRR containing protein	TRINITY_DN322246_c1_g2_i2	PMI_029535	52.586	2.94e-30	1177	799	22.9	14.5	Pm-Nlr97_40	NACHT and LRR containing protein
TRINITY_DN335882_c1_g1	198	PMI_029534	Pm-Sp5_1	PMI_030314	Pm-Sp8	3.9957	3.40056	3.55677	2.48412	1.57591	1.73254	55.4152	75.3046	47.5775	50.8876	52.181	42.312	32.0861	31.7179	27.1967	14.6683	17.7841	21.751	12.5376	11.9308	18.7762	12.1349	14.1426	TRINITY_DN335882_c1_g1_i5	PMI_029534	75.369	2.11e-32	1432	2368	14.2	8.6	Pm-Sp5_1	Sp5 transcription factor-like, z199	TRINITY_DN335882_c1_g1_i1	PMI_030314	89.706	7.87e-37	1426	458	14.3	14.8	Pm-Sp8	transcription factor Sp8-like, z177, Sp8/9, Pm-Sp8_1
TRINITY_DN335882_c1_g4	198	PMI_029534	Pm-Sp5_1	PMI_029534	Pm-Sp5_1	1.72279	0.909002	0.713424	1.76724	4.0955	3.01972	41.0294	48.2202	64.8792	92.3675	99.5698	104.016	105.628	100.681	136.363	82.7008	72.204	102.415	72.982	73.0664	104.683	86.329	66.8881	TRINITY_DN335882_c1_g4_i3	PMI_029534	100	0	451	2368	100	19	Pm-Sp5_1	Sp5 transcription factor-like, z199	TRINITY_DN335882_c1_g4_i3	PMI_029534	100	1.02e-53	451	400	75.2	28.3	Pm-Sp5_1	Sp5 transcription factor-like, z199
TRINITY_DN335882_c1_g5	198	PMI_029534	Pm-Sp5_1	PMI_029534	Pm-Sp5_1	2.27451	1.74023	2.77159	4.27751	7.84059	6.70372	90.7075	91.1403	107.698	170.893	185.733	158.968	189.801	194.227	213.185	151.829	139.032	152.029	138.405	131.623	177.032	171.26	125.488	TRINITY_DN335882_c1_g5_i1	PMI_029534	97.455;100.0	0.0;4.35e-22	428	2368	100	16.6	Pm-Sp5_1	Sp5 transcription factor-like, z199	TRINITY_DN335882_c1_g5_i2	PMI_029534	100	3.26e-57	342	400	83.3	23.8	Pm-Sp5_1	Sp5 transcription factor-like, z199
TRINITY_DN346464_c2_g1	198	PMI_029534	Pm-Sp5_1	PMI_030314	Pm-Sp8	9.08922	5.83992	8.38007	5.30174	2.98677	3.73381	100.305	134.733	82.8796	81.41	89.1632	66.6099	51.7836	61.7623	45.7146	26.9878	32.5971	36.5079	18.2407	22.893	26.5176	19.6754	20.4361	TRINITY_DN346464_c2_g1_i2	PMI_029534	82.203	1.57e-25	938	2368	12.6	5	Pm-Sp5_1	Sp5 transcription factor-like, z199	TRINITY_DN346464_c2_g1_i2	PMI_030314	69.697	2.22e-24	938	458	19.8	14	Pm-Sp8	transcription factor Sp8-like, z177, Sp8/9, Pm-Sp8_1
TRINITY_DN346464_c3_g3	198	PMI_029534	Pm-Sp5_1	PMI_029534	Pm-Sp5_1	1.25341	8.22452e-05	1.46938	1.92861	16.7028	2.36935	33.7929	139.159	35.4191	76.0384	309.564	82.8153	81.0164	349.893	89.3332	68.1729	204.036	82.4136	66.267	193.737	88.0031	73.6024	204.433	TRINITY_DN346464_c3_g3_i1	PMI_029534	100	5.12e-113	242	2368	93	9.5	Pm-Sp5_1	Sp5 transcription factor-like, z199	TRINITY_DN346464_c3_g3_i1	PMI_029534	100	2.44e-37	242	400	70.7	14.3	Pm-Sp5_1	Sp5 transcription factor-like, z199
TRINITY_DN328479_c2_g1	199	PMI_029532	none	PMI_002920	Pm-Acsf2-2	16.1626	3.65291	7.71087	9.02671	4.23213	7.25301	10.6521	9.29799	8.09674	13.3318	14.9118	15.9409	10.0777	15.5907	13.2626	9.98983	15.8597	13.0192	9.45893	19.5028	17.1704	12.0925	23.0817	TRINITY_DN328479_c2_g1_i1	PMI_029532	91.429	1.14e-34	349	4855	29.2	2.2	none	none	TRINITY_DN328479_c2_g1_i1	PMI_002920	79.31	9.53e-07	349	428	24.9	6.8	Pm-Acsf2-2	acyl-CoA synthetase family member 2-2
TRINITY_DN332188_c2_g1	199	PMI_029532	none	PMI_006433	none	5.54719	3.65026	4.79599	1.73872	1.42825	2.45391	2.28495	2.95633	3.33488	4.61252	6.05292	4.57611	5.95679	7.69975	5.71088	6.47628	8.09474	6.42647	7.00928	5.64149	8.54084	9.77244	8.18867	TRINITY_DN332188_c2_g1_i5	PMI_029532	93.987	0	444	4855	100	9.1	none	none	TRINITY_DN332188_c2_g1_i2	PMI_006433	53.846	6.17e-08	215	62	54.4	62.9	none	none
TRINITY_DN353470_c2_g1	199	PMI_029532	none	PMI_029532	none	3.58493	2.1964	2.78418	1.93301	1.87502	1.94938	2.10657	1.49798	3.37173	4.73272	5.1667	4.20924	5.55952	8.08672	4.33947	6.42007	10.3003	7.38622	7.20736	4.73178	10.2279	6.04564	8.55288	TRINITY_DN353470_c2_g1_i1	PMI_029532	98.684	0	1276	4855	89.1	23.5	none	none	TRINITY_DN353470_c2_g1_i1	PMI_029532	92.424	9.29e-38	1276	78	15.5	84.6	none	none
TRINITY_DN300741_c5_g1	200	PMI_029529	Pm-Nlr97_39	PMI_029529	Pm-Nlr97_39	2.24764e-05	2.25989e-05	1.98059e-06	2.24764e-05	2.25989e-05	1.98059e-06	2.24764e-05	2.25989e-05	0.0683321	1.60548	0.236959	3.41986	1.91095	0.471304	2.89142	0.236805	0.223385	2.15724	0.687906	22.7323	0.0383101	0.599926	0.520143	TRINITY_DN300741_c5_g1_i1	PMI_029529	78.086	1.36e-140	998	2553	63.9	24.9	Pm-Nlr97_39	NACHT and LRR containing protein	TRINITY_DN300741_c5_g1_i1	PMI_029529	56.744	4.72e-63	998	766	64	27.7	Pm-Nlr97_39	NACHT and LRR containing protein
TRINITY_DN341958_c3_g2	201	PMI_029528	none	PMI_029528	none	21.3609	31.8222	40.6668	27.39	27.848	28.7664	11.9983	19.4947	13.2414	10.048	8.07099	13.024	14.2703	10.9997	10.3284	18.2324	12.1174	17.9162	21.3087	19.9668	10.6051	17.1232	18.0454	TRINITY_DN341958_c3_g2_i2	PMI_029528	97.608	4.26e-97	350	598	59.7	34.9	none	none	TRINITY_DN341958_c3_g2_i2	PMI_029528	98.551	1.75e-45	350	118	59.1	58.5	none	none
TRINITY_DN337388_c0_g1	202	PMI_029525	Pm-Fbxl8	PMI_029525	Pm-Fbxl8	7.08904	12.7603	8.94598	2.75833	5.13063	7.678	3.78965	2.61634	2.7272	5.12218	5.79907	6.49969	7.1637	5.29654	6.7979	7.70558	7.02877	6.31042	10.3881	5.74917	7.47857	11.2925	11.5609	TRINITY_DN337388_c0_g1_i2	PMI_029525	98.109;96.377	0.0;2.83e-58	642	1827	87.4	30.7	Pm-Fbxl8	F-box and leucine-rich repeat protein 8	TRINITY_DN337388_c0_g1_i3	PMI_029525	98.578	9.56e-149	843	469	75.1	45	Pm-Fbxl8	F-box and leucine-rich repeat protein 8
TRINITY_DN318201_c3_g1	203	PMI_029524	none	PMI_027667	Pm-PppL_191_12	7.39824e-08	3.11639e-06	1.87102e-05	7.39824e-08	3.11639e-06	1.87102e-05	0.0297479	0.144467	0.215185	0.0626588	3.11639e-06	1.87102e-05	0.0542508	0.0324981	1.87102e-05	0.0397487	0.12321	0.582274	0.0286801	0.039684	1.08568	0.0394925	0.0358655	TRINITY_DN318201_c3_g1_i7	PMI_029524	67.428	1.77e-53	6143	2947	10.6	22.2	none	none	TRINITY_DN318201_c3_g1_i5	PMI_027667	33.248;39.919	3.18e-106;2.33e-53	6132	1410	49	59.6	Pm-PppL_191_12	pol polyprotein like-191
TRINITY_DN342728_c4_g1	204	PMI_029519	none	PMI_026965	Pm-Nlr97_29	0.379722	0.402941	1.49183	0.194765	0.871417	0.216504	1.15173	0.848477	1.22594	2.15961	2.00758	1.83098	1.53893	1.17447	2.40974	3.52039	1.28026	3.14056	4.09087	4.15915	1.89696	3.56765	3.88853	TRINITY_DN342728_c4_g1_i12	PMI_029519	91.886	0	951	606	51.1	79.9	none	none	TRINITY_DN342728_c4_g1_i3	PMI_026965	80.556	7.94e-50	761	647	42.6	14.7	Pm-Nlr97_29	NACHT and LRR containing protein
TRINITY_DN297956_c6_g1	205	PMI_029512	none	PMI_024193	Pm-Sfk7_5	17.8576	10.4601	17.1563	16.372	11.6724	12.1032	12.0366	15.17	11.108	19.1102	20.8535	13.2368	16.4234	20.7394	20.6444	16.2802	18.8186	17.9198	9.88675	12.3382	16.1675	15.555	14.8678	TRINITY_DN297956_c6_g1_i10	PMI_029512	88.53	0	622	6342	98.6	9.6	none	none	TRINITY_DN297956_c6_g1_i6	PMI_024193	73.077	3e-16	557	513	28	9.9	Pm-Sfk7_5	Src Family Kinase, Yes-like kinase
TRINITY_DN301628_c3_g1	205	PMI_029512	none	PMI_001108	Pm-Mamdc4-5_4	3.80193	7.38267	12.5794	1.95003	5.13199	5.82634	13.8381	13.4959	5.93853	33.2315	18.3916	15.3763	25.1279	14.602	14.2308	14.5693	13.9869	10.3166	11.833	6.19398	12.2075	8.33502	10.3477	TRINITY_DN301628_c3_g1_i4	PMI_029512	94.419	0	430	6342	99.8	6.8	none	none	TRINITY_DN301628_c3_g1_i4	PMI_001108	51.429	1.13e-23	430	3841	73.3	2.7	Pm-Mamdc4-5_4	MAM domain containing 4-5; aical endosomal glycoprotein
TRINITY_DN304847_c6_g1	205	PMI_029512	none	PMI_006646	Pm-Bap1	5.18403	4.83299	5.70443	5.31779	4.08285	7.30457	7.30607	9.78551	7.44523	18.3394	15.9351	13.5819	12.9293	17.0805	14.228	11.9427	14.3545	7.46198	12.4113	6.23582	13.2178	7.74891	11.6602	TRINITY_DN304847_c6_g1_i1	PMI_029512	90.661	3.41e-169	439	6342	100	6.7	none	none	TRINITY_DN304847_c6_g1_i10	PMI_006646	80.769	4.96e-06	312	764	25	3.4	Pm-Bap1	BRCA1 associated protein-1 (ubiquitin carboxy-terminal hydrolase)
TRINITY_DN305193_c1_g1	205	PMI_029512	none	PMI_001108	Pm-Mamdc4-5_4	13.4945	10.7331	20.8735	9.40593	10.7826	14.0418	14.4599	13.1564	10.9352	25.4797	30.3938	22.9956	31.2831	25.5771	16.8584	22.6696	22.0404	16.6331	18.2248	17.8107	21.6375	12.7332	16.5634	TRINITY_DN305193_c1_g1_i13	PMI_029512	93.91	0	507	6342	100	7.9	none	none	TRINITY_DN305193_c1_g1_i4	PMI_001108	56.79	9.91e-23	391	3841	60.6	1.9	Pm-Mamdc4-5_4	MAM domain containing 4-5; aical endosomal glycoprotein
TRINITY_DN328863_c3_g3	205	PMI_029512	none	PMI_012970	Pm-Zw10_3	19.4651	14.0148	19.6306	10.1686	7.10371	10.4941	10.9335	12.1244	8.65043	14.0273	19.3703	18.0162	18.2053	19.9607	19.3395	18.4921	22.4407	19.4018	19.8491	18.1394	20.4474	19.192	20.4923	TRINITY_DN328863_c3_g3_i3	PMI_029512	86.628	1.02e-51	219	6342	78.1	2.7	none	none	TRINITY_DN328863_c3_g3_i3	PMI_012970	69.231	2.18e-12	219	730	53.4	5.3	Pm-Zw10_3	centromere/kinetochore protein zw10
TRINITY_DN335600_c5_g1	205	PMI_029512	none	PMI_029512	none	22.678	23.0159	27.6367	20.6196	18.481	17.6314	26.0552	28.2375	24.5863	38.5708	42.0759	35.2571	33.5829	37.6944	34.4708	27.8744	24.3973	23.8689	24.8335	18.8582	22.9537	18.9669	23.6409	TRINITY_DN335600_c5_g1_i11	PMI_029512	97.573	0	443	6342	93	6.5	none	none	TRINITY_DN335600_c5_g1_i5	PMI_029512	100	1.55e-30	394	101	73.9	96	none	none
TRINITY_DN351176_c9_g2	205	PMI_029512	none	PMI_000057	none	13.9559	6.55533	6.41259	3.84087	3.1645	4.36913	7.80069	10.6182	13.2855	5.50217	5.74656	6.95768	6.72087	7.42113	6.20034	6.03109	6.22588	5.95847	5.84036	6.97897	4.30671	4.79725	6.40153	TRINITY_DN351176_c9_g2_i2	PMI_029512	93.584	0	1417	6342	100	22.2	none	none	TRINITY_DN351176_c9_g2_i2	PMI_000057	68.072	1.01e-68	1417	165	34.7	99.4	none	none
TRINITY_DN322313_c0_g2	206	PMI_029509	none	PMI_029509	none	24.0171	20.3326	24.3932	11.3128	15.7453	15.9398	19.1617	21.2702	27.1587	19.0737	24.5191	24.4011	28.1166	30.8671	21.9784	36.354	36.2808	27.4142	37.5512	26.0082	35.8899	36.0745	28.2747	TRINITY_DN322313_c0_g2_i1	PMI_029509	99.024	2.84e-99	347	292	59.1	70.2	none	none	TRINITY_DN322313_c0_g2_i1	PMI_029509	98.529	1.92e-45	347	71	58.8	95.8	none	none
TRINITY_DN343949_c6_g1	207	PMI_029502	none	PMI_029502	none	3.8125	2.69111	5.48128	2.60726	4.41691	2.20965	6.85266	7.16122	4.12901	8.87629	11.2672	11.928	12.4141	8.96448	13.2193	13.3531	15.4014	13.2049	11.9166	10.2627	17.0457	11.6086	10.2026	TRINITY_DN343949_c6_g1_i3	PMI_029502	98.603	6.89e-177	358	751	100	47.5	none	none	TRINITY_DN343949_c6_g1_i2	PMI_029502	100	5.57e-32	254	139	59.1	36	none	none
TRINITY_DN292552_c11_g1	208	PMI_029500	Pm-C7orf60L_1	PMI_029162	none	6.87886	3.04894	7.05571	6.27231	9.89062	14.1647	7.72763	11.3587	19.2499	13.0411	8.93576	5.89601	8.81648	7.10952	4.74878	4.2517	2.94836	3.97489	4.80345	10.3095	2.9256	5.38597	6.3751	TRINITY_DN292552_c11_g1_i4	PMI_029500	96.907	3.53e-135	295	2315	98.6	12.5	Pm-C7orf60L_1	human chromosome 7 open reading frame 60-like	TRINITY_DN292552_c11_g1_i4	PMI_029162	72.093	1.4e-35	295	99	87.5	82.8	none	none
TRINITY_DN346980_c3_g1	209	PMI_029486	none	PMI_007109	none	128.252	134.703	86.0745	58.613	74.0776	44.7612	45.0021	62.8388	50.4566	17.4758	23.3489	19.9797	15.6837	16.2661	15.1909	16.3147	19.0338	11.0593	15.7987	7.12333	29.3451	23.5848	17.4565	TRINITY_DN346980_c3_g1_i1	PMI_029486	96.39	3.36e-126	555	1349	49.7	20.5	none	none	TRINITY_DN346980_c3_g1_i5	PMI_007109	97.059	3.79e-15	300	707	34	4.8	none	none
TRINITY_DN345381_c2_g2	210	PMI_029484	Pm-Hypp_366_7	PMI_029484	Pm-Hypp_366_7	0.757275	0.382302	0.876863	1.28473	2.06685	0.70697	2.12024	2.78645	3.0024	2.61558	1.40049	4.29335	2.7604	1.11427	6.09829	2.23227	1.05621	5.5248	2.336	19.0491	0.403987	2.73657	3.07432	TRINITY_DN345381_c2_g2_i8	PMI_029484	97.9;85.0	0.0;1.12e-71	937	1914	66.3	32.3	Pm-Hypp_366_7	hypothetical protein-366	TRINITY_DN345381_c2_g2_i8	PMI_029484	64.444	8.31e-89	937	198	69.5	98	Pm-Hypp_366_7	hypothetical protein-366
TRINITY_DN338537_c1_g1	211	PMI_029475	none	PMI_029475	none	20.6093	20.282	21.3632	13.2511	10.8466	10.0814	20.0062	23.5205	14.6905	22.5516	16.3682	18.706	18.138	19.92	25.9406	18.894	19.6535	29.4627	19.4179	30.0794	18.8376	19.6109	16.1218	TRINITY_DN338537_c1_g1_i1	PMI_029475	99.688;98.527	0.0;0.0	1302	1593	49.2	73.9	none	none	TRINITY_DN338537_c1_g1_i1	PMI_029475	100.0;90.385;77.083	5.9e-124;3.46e-84;7.33e-08	1302	424	49.1	92.2	none	none
TRINITY_DN351056_c10_g1	211	PMI_029475	none	PMI_029475	none	37.6292	21.7959	26.0605	17.5009	17.1283	10.9217	20.8495	28.3258	16.1149	23.1007	18.0125	20.8877	20.6788	23.085	27.0911	18.9217	18.2059	32.1323	16.2237	28.641	19.2578	16.4791	14.4711	TRINITY_DN351056_c10_g1_i1	PMI_029475	99.454;100.0	0.0;8.35e-39	547	1593	99.8	40.1	none	none	TRINITY_DN351056_c10_g1_i1	PMI_029475	97.403	1.16e-10	547	424	41.7	18.2	none	none
TRINITY_DN290959_c1_g4	212	PMI_029472	Pm-Z339_55	PMI_029472	Pm-Z339_55	20.1899	26.1476	26.8391	43.723	35.3426	33.8299	11.8446	12.7641	14.2896	6.26755	7.87332	9.62458	6.52756	6.78622	5.0884	6.23953	4.45335	4.20313	4.6995	3.82474	2.35113	4.68393	5.47308	TRINITY_DN290959_c1_g4_i1	PMI_029472	74.731;76.866;70.0;66.802;72.18	2.28e-25;6.12e-20;3.86e-16;2e-13;1.04e-10	407	3417	57.7	23.7	Pm-Z339_55	zinc finger protein 339	TRINITY_DN290959_c1_g4_i1	PMI_029472	56.79;54.93;52.857;49.296;50.769	2.89e-23;1.3e-18;6.03e-16;7.15e-15;4.09e-14	407	252	57.5	96.4	Pm-Z339_55	zinc finger protein 339
TRINITY_DN304765_c1_g1	212	PMI_029472	Pm-Z339_55	PMI_030227	Pm-Z339_58	15.4921	20.9204	8.11102	40.2422	30.2141	23.0424	15.8317	6.26672	11.6959	2.99192	4.61953	4.69575	2.18124	2.29714	4.94403	1.85333	1.5836	2.72259	3.58941	7.65031	1.48065	2.73904	2.30472	TRINITY_DN304765_c1_g1_i2	PMI_029472	76.179;75.355;75.969;74.762;74.046;73.59;72.34;72.482;73.657;73.265;71.209;72.406;72.472;70.051;69.521;72.549;69.007;70.645;68.905;67.782;73.643;69.154;70.896;80.0	3.72e-81;2.86e-76;6.3e-72;2.68e-70;3.06e-63;3.72e-62;2.35e-58;2.86e-57;3.49e-56;1.22e-55;1.48e-54;2.2e-52;3.73e-43;2.86e-38;4.25e-36;5.18e-35;6.31e-34;9.37e-32;6.74e-21;1.81e-15;3.27e-12;1.14e-11;4.86e-10;2.06e-08	538	3417	86.1	58.9	Pm-Z339_55	zinc finger protein 339	TRINITY_DN304765_c1_g1_i2	PMI_030227	60.927;54.605;51.007;51.773;49.206;46.269;53.125	1.98e-62;6.42e-54;1.71e-51;7.91e-50;1.37e-39;1.61e-15;9.83e-14	538	302	85.9	98.7	Pm-Z339_58	zinc finger protein 339
TRINITY_DN338877_c1_g1	213	PMI_029464	none	PMI_025642	none	5.92172	2.9999	3.1084	3.96164	3.76522	2.05582	6.24746	3.29732	2.07545	3.08282	4.23906	4.50249	2.88964	2.81058	4.31491	1.90963	1.70209	4.53626	2.46565	4.48081	2.68515	1.61272	2.92952	TRINITY_DN338877_c1_g1_i7	PMI_029464	92.173;92.414	0.0;2.36e-49	1084	2355	70.6	32.3	none	none	TRINITY_DN338877_c1_g1_i9	PMI_025642	60.194	3.18e-22	354	278	79.7	37.1	none	none
TRINITY_DN322649_c2_g1	214	PMI_029462	Pm-Cyb5_1	PMI_029462	Pm-Cyb5_1	40.462	41.4011	37.558	40.0103	38.8174	38.6924	65.7249	76.1519	62.2998	113.809	108.521	127.138	118.644	122.374	152.604	166.275	146.205	216.148	170.616	180.698	197.187	176.242	167.296	TRINITY_DN322649_c2_g1_i2	PMI_029462	94.541	1.5e-177	904	494	44.5	78.9	Pm-Cyb5_1	cytochrome b5	TRINITY_DN322649_c2_g1_i1	PMI_029462	95.506	3.96e-55	718	120	37.2	73.3	Pm-Cyb5_1	cytochrome b5
TRINITY_DN345646_c4_g3	215	PMI_029451	none	PMI_029451	none	2.24068	6.34023	5.09042	5.02794	10.6052	7.05397	3.02059	4.36468	1.3944	3.01828	1.8582	4.43098	4.54059	2.65655	2.9978	2.94296	3.83193	3.30166	6.87324	2.67984	5.42331	4.82457	3.05932	TRINITY_DN345646_c4_g3_i3	PMI_029451	99.602	3.69e-125	503	1963	49.9	12.8	none	none	TRINITY_DN345646_c4_g3_i3	PMI_029451	100	8.38e-14	503	646	35.2	9.1	none	none
TRINITY_DN335268_c0_g1	216	PMI_029449	Pm-Rit1	PMI_029449	Pm-Rit1	103.821	92.6888	106.807	60.6502	58.7728	55.927	95.3489	86.5491	52.0035	26.1018	26.566	25.33	21.513	25.6261	24.1865	23.0701	27.7744	21.2256	23.0915	18.0723	27.8027	23.6991	26.4182	TRINITY_DN335268_c0_g1_i2	PMI_029449	97.397	0	1037	3244	63	20.1	Pm-Rit1	Ras-like protein in many tissues without CAAX 1	TRINITY_DN335268_c0_g1_i2	PMI_029449	100	2.25e-120	1037	180	48.6	93.3	Pm-Rit1	Ras-like protein in many tissues without CAAX 1
TRINITY_DN343337_c1_g1	217	PMI_029447	none	PMI_029447	none	3.22615	4.604	1.41641	14.5325	14.049	11.6695	3.02544	2.82482	2.76441	1.17567	1.63557	3.58316	3.236	2.23661	4.52815	4.24814	3.08373	5.51208	5.54102	5.83484	4.89415	6.47972	6.84414	TRINITY_DN343337_c1_g1_i3	PMI_029447	99.34;97.857	0.0;7.06e-62	995	3177	74.9	23.4	none	none	TRINITY_DN343337_c1_g1_i3	PMI_029447	79.72	4.13e-62	995	173	43.1	65.9	none	none
TRINITY_DN320989_c6_g1	218	PMI_029440	none	PMI_029440	none	24.7333	18.8996	20.5433	28.3563	26.002	25.8797	52.955	42.0933	36.5775	30.4858	21.2662	22.3525	12.7002	19.6743	16.995	21.5819	11.6557	19.6694	17.4162	23.4244	10.3519	5.6958	13.0279	TRINITY_DN320989_c6_g1_i1	PMI_029440	93	1.56e-80	201	641	99.5	30.3	none	none	TRINITY_DN320989_c6_g1_i1	PMI_029440	91.667	1.47e-09	201	198	35.8	12.1	none	none
TRINITY_DN320989_c6_g2	218	PMI_029440	none	PMI_010495	none	20.8806	22.6998	11.9335	20.5626	30.0153	27.1222	52.9191	37.9678	35.8448	19.5014	26.0329	30.0881	26.5597	20.8562	26.5877	22.7144	16.361	20.4369	18.9966	18.8817	11.375	9.15547	10.7151	TRINITY_DN320989_c6_g2_i5	PMI_029440	96.679	1.91e-125	272	641	99.6	42.3	none	none	TRINITY_DN320989_c6_g2_i5	PMI_010495	95.556;49.412	2.61e-58;4.99e-23	272	316	99.3	55.4	none	none
TRINITY_DN306423_c1_g2	219	PMI_029437	none	PMI_006863	none	0.0016971	0.045128	0.0636974	0.0016971	0.0989517	0.0385187	0.0016971	0.057666	4.55142e-06	0.0016971	0.0183697	0.0831671	0.0016971	0.0189999	0.0428723	0.0016971	0.0145465	4.55142e-06	34.6278	7.00831e-08	1.32049	0.0016971	0.0153234	TRINITY_DN306423_c1_g2_i14	PMI_029437	83.453	3.29e-34	956	3987	14.1	3.5	none	none	TRINITY_DN306423_c1_g2_i10	PMI_006863	31.373	1.17e-06	329	502	93	20.1	none	none
TRINITY_DN313717_c1_g1	220	PMI_029434	none	PMI_029434	none	2.40324e-05	3.07658e-05	1.60337	0.210115	0.595084	2.0468	9.38721	5.70478	1.27578	6.37598	3.22566	0.415377	4.85267	1.92482	0.753681	4.304	2.12861	0.452769	2.20654	9.79353	0.158293	4.81078	4.95664	TRINITY_DN313717_c1_g1_i8	PMI_029434	92.657;88.71	2.81e-117;5.44e-63	287	1049	100	45	none	none	TRINITY_DN313717_c1_g1_i8	PMI_029434	85.263;80.645	5.2e-58;2.02e-30	287	319	99.3	49.2	none	none
TRINITY_DN307131_c7_g1	221	PMI_029432	none	PMI_012590	none	1.75256	2.65161	2.20034	2.07436	1.15203	1.77402	1.90823	0.920375	1.20546	3.22839	5.13463	5.74587	4.87536	4.83051	6.29387	6.74931	6.54115	6.79591	6.61655	7.247	5.70218	4.74994	7.00658	TRINITY_DN307131_c7_g1_i4	PMI_029432	80.066;82.667	2.34e-67;1.58e-12	888	5153	39.4	7	none	none	TRINITY_DN307131_c7_g1_i1	PMI_012590	79.487	1.23e-11	720	808	16.3	4.8	none	none
TRINITY_DN271373_c0_g1	222	PMI_029430	none	PMI_029430	none	11.2442	17.2844	7.325	15.5713	20.4422	12.2333	4.54739	2.57868	3.15308	1.12197	2.16627	1.59404	3.27181	2.48587	1.4086	1.85331	1.88507	2.06848	1.7947	2.02373	3.85683	1.7608	0.914502	TRINITY_DN271373_c0_g1_i2	PMI_029430	94.422	6.55e-108	385	3235	65.2	7.8	none	none	TRINITY_DN271373_c0_g1_i1	PMI_029430	82.828	2.5e-36	486	529	61.1	18.7	none	none
TRINITY_DN279233_c0_g1	222	PMI_029430	none	PMI_029430	none	17.0558	25.8563	4.45608	17.246	25.2891	12.4621	4.5985	5.2027	5.95055	2.04223	1.41205	2.54548	3.95003	3.0427	2.99912	0.903618	2.77323	1.85801	4.37509	1.71488	5.00411	2.28933	1.42071	TRINITY_DN279233_c0_g1_i4	PMI_029430	91.749	0	506	3235	100	15.7	none	none	TRINITY_DN279233_c0_g1_i9	PMI_029430	85.475	5.87e-103	539	529	99.6	33.8	none	none
TRINITY_DN281476_c1_g1	222	PMI_029430	none	PMI_029430	none	21.745	19.6292	6.4637	14.4262	20.8466	12.6081	5.41666	3.40663	2.91287	1.98107	1.96124	2.58632	3.09487	1.85763	2.38567	1.75308	2.72928	1.39103	1.8391	1.13421	5.6196	1.29545	2.76767	TRINITY_DN281476_c1_g1_i16	PMI_029430	88.779	0	580	3235	100	18.7	none	none	TRINITY_DN281476_c1_g1_i9	PMI_029430	93.243	2.18e-82	780	529	56.9	28	none	none
TRINITY_DN283523_c0_g1	222	PMI_029430	none	PMI_029430	none	23.3444	24.9599	9.63961	21.5883	23.4445	23.3157	5.48339	5.13938	8.80174	1.69407	2.16979	1.04889	1.76434	2.31206	1.44177	1.74896	1.75327	1.98488	2.54046	1.50579	2.59066	1.66166	1.531	TRINITY_DN283523_c0_g1_i2	PMI_029430	93.394	0	440	3235	99.8	13.6	none	none	TRINITY_DN283523_c0_g1_i2	PMI_029430	88.356	7.34e-85	440	529	99.5	27.6	none	none
TRINITY_DN324910_c1_g1	222	PMI_029430	none	PMI_003443	Pm-Dhx38	16.3149	12.9891	3.43358	10.4374	13.8684	7.13703	3.54736	3.09406	5.29052	1.05028	1.6795	1.54109	1.85953	1.90892	1.73321	1.40959	1.58327	1.11352	1.68002	0.679898	3.85586	1.51093	2.19453	TRINITY_DN324910_c1_g1_i10	PMI_029430	98.963	0	671	3235	100	20.8	none	none	TRINITY_DN324910_c1_g1_i6	PMI_003443	80.769	6.01e-06	940	1272	8.3	2	Pm-Dhx38	DEAH (Asp-Glu-Ala-His) box polypeptide 38
TRINITY_DN349302_c0_g2	222	PMI_029430	none	PMI_029133	none	5.26588	20.8636	11.4357	5.04946	20.0581	47.0216	1.54321	4.28384	9.39759	0.137076	0.215327	8.95889	0.499651	1.07067	0.000163434	0.212272	1.82676	0.000163434	0.274077	2.05358e-05	20.5473	0.0896381	0.945297	TRINITY_DN349302_c0_g2_i1	PMI_029430	96.587;88.571	3.51e-135;2.23e-17	294	3235	99.3	11.1	none	none	TRINITY_DN349302_c0_g2_i3	PMI_029133	60	1.74e-07	354	94	29.7	37.2	none	none
TRINITY_DN351963_c7_g2	222	PMI_029430	none	PMI_029430	none	11.6494	16.8259	3.28087	14.5789	22.5731	17.359	3.76901	4.06782	7.75133	1.1159	1.47205	2.40963	0.581103	1.281	0.552063	2.01609	1.38772	2.73598	1.67343	0.670416	0.850262	2.73636	1.41375	TRINITY_DN351963_c7_g2_i3	PMI_029430	95.019	0	522	3235	100	16.1	none	none	TRINITY_DN351963_c7_g2_i3	PMI_029430	91.908	7.79e-98	522	529	99.4	32.7	none	none
TRINITY_DN350343_c3_g1	223	PMI_029429	Pm-Z417_4	PMI_029429	Pm-Z417_4	1.13758	1.85692	2.59585	3.39932	4.2973	4.75202	1.46686	1.77735	2.1332	1.95432	1.48426	1.5786	1.69616	1.39413	1.41205	1.62023	1.32149	0.790767	1.53938	1.55221	0.712651	1.16178	0.905063	TRINITY_DN350343_c3_g1_i1	PMI_029429	98.163;76.923;92.135;72.376	0.0;8.78e-29;1.3e-26;4.26e-20	3255	8880	96.4	38.8	Pm-Z417_4	none	TRINITY_DN350343_c3_g1_i1	PMI_029429	94.096;25.15;21.311;68.085;57.447	0.0;2.45e-18;3.07e-15;1.18e-09;1.08e-06	3255	1568	98.3	93.8	Pm-Z417_4	none
TRINITY_DN351471_c5_g2	223	PMI_029429	Pm-Z417_4	PMI_027579	none	1.1653	2.3213	3.34811	3.30483	3.54433	5.0382	1.6171	1.98445	2.07929	2.07241	1.8583	1.76865	2.15839	1.66019	1.58255	1.88536	1.63306	1.23144	2.91296	2.02732	1.11273	1.77112	1.62481	TRINITY_DN351471_c5_g2_i1	PMI_029429	98.619;96.757;74.453;74.453;77.778;77.778	0.0;2.04e-171;3.72e-16;3.72e-16;6.3e-07;6.3e-07	4492	8880	91.8	47.2	Pm-Z417_4	none	TRINITY_DN351471_c5_g2_i1	PMI_027579	27.303;27.094;26.868;26.536;24.365;28.364;24.762;26.502;22.028	1.22e-51;1.33e-48;2.61e-35;4.57e-24;1.21e-17;2e-12;9.81e-12;1.38e-10;9.36e-10	4492	679	60.8	90.7	none	none
TRINITY_DN341590_c0_g2	224	PMI_029426	none	PMI_029426	none	2.42816e-05	7.88773e-06	2.80454e-05	0.636835	0.0762876	2.80454e-05	2.23168	5.48468	5.48287	17.8397	10.9162	93.5203	13.9348	8.8826	114.376	4.34864	4.44376	57.6024	0.495446	8.43647	14.3749	1.2962	1.99693	TRINITY_DN341590_c0_g2_i1	PMI_029426	97.279	7.47e-65	558	1392	26.3	10.6	none	none	TRINITY_DN341590_c0_g2_i1	PMI_029426	93.878	2.6e-29	558	216	26.3	22.7	none	none
TRINITY_DN347652_c9_g1	225	PMI_029424	none	PMI_029424	none	18.4024	9.30347	12.2193	7.65294	7.29358	7.64361	4.02289	3.61673	5.36699	2.67989	3.27201	4.53878	1.86072	2.98294	2.12692	2.45931	2.82751	1.24934	1.48847	1.32459	1.45594	3.1154	3.59134	TRINITY_DN347652_c9_g1_i2	PMI_029424	93.716	1.06e-156	444	378	79.5	96	none	none	TRINITY_DN347652_c9_g1_i2	PMI_029424	98.413	3.94e-38	444	68	42.6	92.6	none	none
TRINITY_DN329101_c1_g1	226	PMI_029423	Pm-Hypp_2724_1	PMI_029423	Pm-Hypp_2724_1	0.87852	4.71239	1.19282	0.415935	4.5837	1.23648	0.227754	4.28023	0.700165	0.364125	0.161348	0.222501	0.969139	0.0641878	0.114699	0.375923	0.152104	0.88419	0.889857	0.352707	1.05984	1.48154	0.283348	TRINITY_DN329101_c1_g1_i12	PMI_029423	69.91	1.01e-45	743	765	57.2	56.7	Pm-Hypp_2724_1	hypothetical protein-2724	TRINITY_DN329101_c1_g1_i14	PMI_029423	52.358	7.58e-64	1081	207	58	100	Pm-Hypp_2724_1	hypothetical protein-2724
TRINITY_DN297567_c2_g1	227	PMI_029419	Pm-C20orf4_2	PMI_002307	none	8.32761	6.11401	5.21784	8.37498	4.31986	8.80811	4.07224	5.62694	5.35984	3.91028	5.09062	3.40642	3.05437	5.06277	2.78019	1.81665	1.53568	1.93389	2.34559	2.22566	2.10344	2.42914	2.68197	TRINITY_DN297567_c2_g1_i7	PMI_029419	92.593	1.65e-49	239	2474	56.1	5.5	Pm-C20orf4_2	none	TRINITY_DN297567_c2_g1_i5	PMI_002307	42.105	2.95e-07	651	107	30.4	67.3	none	none
TRINITY_DN307194_c1_g1	227	PMI_029419	Pm-C20orf4_2	PMI_026500	Pm-C20orf4_1	21.7117	11.1304	13.8356	18.8827	13.0822	13.1112	8.90791	5.29108	6.61819	5.27474	6.02779	4.44882	5.10116	4.23164	3.33562	3.30629	4.84679	4.286	2.26005	3.66026	3.56768	2.21737	4.67016	TRINITY_DN307194_c1_g1_i12	PMI_029419	97.321	2.45e-104	239	2474	93.7	9.1	Pm-C20orf4_2	none	TRINITY_DN307194_c1_g1_i12	PMI_026500	98.649	8.48e-50	239	174	92.9	42.5	Pm-C20orf4_1	none
TRINITY_DN343533_c3_g2	227	PMI_029419	Pm-C20orf4_2	PMI_029419	Pm-C20orf4_2	25.0221	23.1263	19.8771	31.5013	21.2827	31.6874	14.5659	9.9627	16.3344	14.9804	12.6184	9.43751	10.9922	12.5494	10.6416	10.8963	14.2745	8.7065	10.5517	11.8218	11.5511	6.67901	11.0799	TRINITY_DN343533_c3_g2_i2	PMI_029419	99.003	9.63e-149	300	2474	100	12.2	Pm-C20orf4_2	none	TRINITY_DN343533_c3_g2_i1	PMI_029419	100	1.94e-30	242	589	63.2	8.7	Pm-C20orf4_2	none
TRINITY_DN343533_c3_g4	227	PMI_029419	Pm-C20orf4_2	PMI_022050	Pm-C20orf4	61.466	53.6092	55.1807	60.4557	46.2706	50.0504	30.7071	21.4474	25.4493	21.6463	30.7611	20.5853	21.6425	31.5341	17.4325	13.4086	18.7376	16.2778	19.044	17.817	16.343	12.4562	9.86926	TRINITY_DN343533_c3_g4_i2	PMI_029419	98.723	4.07e-114	235	2474	100	9.5	Pm-C20orf4_2	none	TRINITY_DN343533_c3_g4_i2	PMI_022050	98.701	2.74e-49	235	380	98.3	20.3	Pm-C20orf4	none
TRINITY_DN344145_c3_g2	228	PMI_029412	none	PMI_029412	none	336.975	413.886	225.181	285.599	378.595	243.124	283.569	334.979	235.936	78.4209	60.9363	63.0584	47.403	40.3344	35.6954	31.7497	26.8974	16.6918	21.8294	13.8604	27.2327	14.077	20.5795	TRINITY_DN344145_c3_g2_i5	PMI_029412	89.623	7.39e-165	432	854	92.6	49.6	none	none	TRINITY_DN344145_c3_g2_i1	PMI_029412	91.27	2.49e-50	413	210	85.7	60	none	none
TRINITY_DN344145_c3_g3	228	PMI_029412	none	PMI_029412	none	225.734	326.392	179.616	185.974	274.551	172.475	194.901	249.911	156.455	52.2087	38.8388	50.1452	41.3663	33.6953	26.1636	24.5001	21.345	14.4078	19.23	11.6415	18.1254	11.1077	12.6981	TRINITY_DN344145_c3_g3_i4	PMI_029412	97.6	0	537	854	93.1	58.5	none	none	TRINITY_DN344145_c3_g3_i1	PMI_029412	100	5.9e-52	292	210	94.5	43.8	none	none
TRINITY_DN253465_c0_g1	229	PMI_029394	none	PMI_029394	none	5.76442	6.96662	10.065	6.6523	3.36306	5.2167	8.0946	8.86634	9.84656	5.75178	2.18764	3.44188	4.19328	5.07654	4.83867	13.0639	25.0911	15.632	21.5637	16.8262	37.0963	21.4385	46.4214	TRINITY_DN253465_c0_g1_i3	PMI_029394	95.847	3.26e-142	310	955	100	32.8	none	none	TRINITY_DN253465_c0_g1_i3	PMI_029394	98.276	4.28e-14	310	234	56.1	24.8	none	none
TRINITY_DN302289_c3_g2	230	PMI_029391	none	PMI_028943	Pm-Kiaa0100L_9	22.925	71.3782	40.3641	30.8654	42.1479	24.9752	26.7194	54.4547	28.5417	10.2936	16.957	16.2398	11.614	6.21315	13.5833	7.37996	4.20672	4.17493	6.57485	4.11873	1.29743	3.73953	1.37142	TRINITY_DN302289_c3_g2_i12	PMI_029391	74.909;95.699	9.92e-41;7.63e-36	289	387	89.3	68	none	none	TRINITY_DN302289_c3_g2_i12	PMI_028943	91.667	5.11e-08	289	170	24.9	14.1	Pm-Kiaa0100L_9	KIAA0100 protein-like
TRINITY_DN296335_c2_g2	231	PMI_029387	none	PMI_003296	Pm-Smarcd1L	22.648	44.9345	18.3851	8.01682	17.6927	9.14478	4.30016	5.37973	5.60472	2.29168	2.86294	5.22692	2.58564	0.854203	2.59454	2.56309	2.96881	3.29714	3.43665	4.1723	1.22957	5.9942	1.88541	TRINITY_DN296335_c2_g2_i5	PMI_029387	85.948	3.52e-150	451	1634	94.7	23.4	none	none	TRINITY_DN296335_c2_g2_i4	PMI_003296	59.091	2.11e-15	284	275	69.7	23.3	Pm-Smarcd1L	SWI/SNF related, matrix associated, actin dependent regulator of chromatin, subfamily d, member 1-like
TRINITY_DN318656_c6_g1	231	PMI_029387	none	PMI_029387	none	11.0869	7.78931	11.7563	5.07722	2.97546	5.25437	9.20774	6.03424	9.66097	8.29694	10.4219	14.182	13.9492	18.5087	17.5449	40.7485	57.7791	48.1188	40.2893	60.2712	46.2736	55.3398	58.012	TRINITY_DN318656_c6_g1_i4	PMI_029387	88.462	8.44e-31	404	1634	25.7	6.4	none	none	TRINITY_DN318656_c6_g1_i4	PMI_029387	79.412	8.3e-12	404	50	25.2	68	none	none
TRINITY_DN352681_c3_g2	232	PMI_029382	Pm-Fbxl7-2	PMI_029382	Pm-Fbxl7-2	2.57119	2.23279	1.96314	1.36424	1.16076	1.36295	3.82469	4.72946	3.346	4.24641	3.73336	4.55686	3.37221	3.67122	3.37658	3.3976	3.2822	3.98831	3.76776	3.3623	3.66802	2.42969	3.22292	TRINITY_DN352681_c3_g2_i1	PMI_029382	99.195	0	1413	3826	96.7	35.7	Pm-Fbxl7-2	F-box and leucine-rich repeat protein 7-2; KIAA0840 protein-like	TRINITY_DN352681_c3_g2_i1	PMI_029382	100.0;24.742;30.286;24.113	0.0;1.09e-13;1.66e-13;1.62e-07	1413	397	94.5	86.4	Pm-Fbxl7-2	F-box and leucine-rich repeat protein 7-2; KIAA0840 protein-like
TRINITY_DN287733_c3_g1	233	PMI_029381	none	PMI_013455	Pm-Hypp_814	1.53242	3.82507	17.2294	0.524006	0.517066	7.02363	1.03291	1.2392	4.77259	5.19872	7.28679	1.64299	2.54796	3.90222	0.781771	4.73574	5.81251	0.861011	8.56045	4.76514	2.00676	7.99883	1.84572	TRINITY_DN287733_c3_g1_i1	PMI_029381	90.789	8.15e-85	228	2225	100	10.2	none	none	TRINITY_DN287733_c3_g1_i16	PMI_013455	84.615	6.32e-09	243	782	32.1	3.3	Pm-Hypp_814	hypothetical protein-814; KIAA1919 protein-like
TRINITY_DN345381_c1_g1	234	PMI_029378	Pm-Hypp_366_6	PMI_024478	none	5.13782	4.41322	6.82656	6.73438	15.197	10.8702	7.88808	15.9989	11.5937	7.68981	5.69724	6.23932	6.94098	6.5849	7.04496	12.1731	10.5965	5.56628	10.9339	4.67505	9.12073	7.82206	7.6053	TRINITY_DN345381_c1_g1_i13	PMI_029378	94.034	2.04e-152	392	761	89.8	45.9	Pm-Hypp_366_6	hypothetical protein-366	TRINITY_DN345381_c1_g1_i13	PMI_024478	92.381;34.884	1.57e-68;3.12e-09	392	210	89.5	89.5	none	none
TRINITY_DN343712_c4_g1	235	PMI_029373	Pm-Hif2a	PMI_029373	Pm-Hif2a	2.2879	3.24475	4.46388	3.11807	2.75622	3.24909	1.18964	1.08492	1.15483	5.08756	5.30015	3.21102	3.58676	4.96747	3.64418	4.80797	5.65446	4.2893	5.00805	2.86081	7.36935	5.78355	5.21891	TRINITY_DN343712_c4_g1_i4	PMI_029373	98.746;98.568	0.0;0.0	2527	10308	100	12.4	Pm-Hif2a	hypoxia inducible factor 2 alpha, endothelial PAS domain protein 1 (EPAS-1)	TRINITY_DN343712_c4_g1_i4	PMI_029373	99.738;99.733	0.0;0.0	2527	974	89.6	39.1	Pm-Hif2a	hypoxia inducible factor 2 alpha, endothelial PAS domain protein 1 (EPAS-1)
TRINITY_DN345429_c1_g1	235	PMI_029373	Pm-Hif2a	PMI_029373	Pm-Hif2a	2.02707	3.11835	4.01794	2.59921	2.80996	2.89682	1.36632	1.26277	2.15889	5.15767	5.48355	3.2284	3.31778	4.92335	2.70423	5.48139	4.6668	4.00929	6.36965	4.25471	11.2134	8.53085	6.18589	TRINITY_DN345429_c1_g1_i3	PMI_029373	95.794	0	937	10308	99.9	9.1	Pm-Hif2a	hypoxia inducible factor 2 alpha, endothelial PAS domain protein 1 (EPAS-1)	TRINITY_DN345429_c1_g1_i4	PMI_029373	99.492	2.92e-76	943	974	62.7	20.2	Pm-Hif2a	hypoxia inducible factor 2 alpha, endothelial PAS domain protein 1 (EPAS-1)
TRINITY_DN284318_c5_g1	236	PMI_029372	none	PMI_000294	Pm-Redt-Aldo/Keta	23.5181	30.704	25.206	13.306	13.8815	15.5188	16.996	22.466	23.1615	44.1267	35.9949	34.5565	36.4333	38.5754	39.1728	52.8995	39.6369	47.7295	37.5855	39.3806	50.6736	54.6727	44.7868	TRINITY_DN284318_c5_g1_i4	PMI_029372	95.035	2.1e-123	662	7513	42.6	3.7	none	none	TRINITY_DN284318_c5_g1_i10	PMI_000294	72.549	4.67e-18	280	352	54.6	12.5	Pm-Redt-Aldo/Keta	aldo-keto reductase
TRINITY_DN317674_c4_g1	236	PMI_029372	none	PMI_008982	none	7.36004	8.46928	6.99762	6.2176	7.44093	8.16577	6.71183	8.23106	11.2991	6.35031	6.82599	7.61388	8.50339	6.6858	7.02319	8.56302	9.45738	7.82607	10.1061	7.41066	8.05972	12.2034	10.5571	TRINITY_DN317674_c4_g1_i12	PMI_029372	85.748	4.45e-142	413	7513	96.4	5.7	none	none	TRINITY_DN317674_c4_g1_i9	PMI_008982	70	3.84e-07	699	97	12.9	30.9	none	none
TRINITY_DN333283_c2_g2	236	PMI_029372	none	PMI_029372	none	3.9696	3.27506	3.8855	9.24929	8.13288	6.80877	5.35128	6.53859	4.75691	5.29627	3.73897	4.29671	4.87952	3.94051	4.16281	2.87414	3.1565	2.93894	2.85113	2.43985	2.63035	1.68725	3.5526	TRINITY_DN333283_c2_g2_i2	PMI_029372	99.481	0	1708	7513	22.5	5.1	none	none	TRINITY_DN333283_c2_g2_i2	PMI_029372	98.45	7.36e-60	1708	333	22.7	38.7	none	none
TRINITY_DN333283_c2_g3	236	PMI_029372	none	PMI_029553	none	3.41475	4.06088	4.85308	13.1357	9.83431	9.56457	4.76771	5.34443	4.28354	6.4251	4.09119	4.34173	5.77915	5.30178	4.35509	2.86438	4.44116	2.66474	3.64973	2.71014	3.85068	2.10074	3.12972	TRINITY_DN333283_c2_g3_i1	PMI_029372	98.966	0	772	7513	100	10.3	none	none	TRINITY_DN333283_c2_g3_i1	PMI_029553	100	1.87e-118	772	228	75	84.6	none	none
TRINITY_DN338286_c1_g2	236	PMI_029372	none	PMI_011686	Pm-Cnpy4	6.42836	7.60571	6.78569	6.81403	12.6167	17.6437	10.9767	8.95972	8.36442	16.1639	19.7577	15.0619	16.3	15.6189	14.1578	17.7471	15.7602	11.0659	11.7993	8.61359	11.7234	12.0797	8.89681	TRINITY_DN338286_c1_g2_i3	PMI_029372	94.495	1.02e-89	220	7513	97.3	2.9	none	none	TRINITY_DN338286_c1_g2_i5	PMI_011686	51.351	1.7e-06	209	144	53.1	25.7	Pm-Cnpy4	canopy 4 homolog (zebrafish)
TRINITY_DN349691_c3_g1	236	PMI_029372	none	PMI_001023	Pm-Usp9Y_1	1.70715	3.11119	2.10535	3.66657	2.49382	2.13877	2.15752	2.75413	2.28376	3.38552	2.01451	2.52901	3.45944	2.89978	2.89065	2.24221	2.2989	2.8091	2.1713	2.18901	3.02628	2.08852	2.56023	TRINITY_DN349691_c3_g1_i16	PMI_029372	96.925	0	1561	7513	59.8	12.5	none	none	TRINITY_DN349691_c3_g1_i14	PMI_001023	89.474	5.88e-06	386	2187	14.8	0.9	Pm-Usp9Y_1	ubiquitin-specific protease 9 gene on the Y
TRINITY_DN305384_c4_g1	237	PMI_029370	none	PMI_016994	Pm-Lsm16	6.00483	0.993773	4.75202	3.84988	4.70109	5.02859	10.1186	6.43842	7.11282	8.98744	6.55285	9.52853	7.48823	9.41343	11.4225	3.71151	6.8638	8.93199	6.28967	42.4432	2.11113	5.87703	3.99579	TRINITY_DN305384_c4_g1_i1	PMI_029370	96.757	4.41e-82	238	3364	77.3	5.5	none	none	TRINITY_DN305384_c4_g1_i1	PMI_016994	76	9.14e-07	238	649	31.5	3.9	Pm-Lsm16	LSM16 protein
TRINITY_DN346083_c4_g1	237	PMI_029370	none	PMI_016994	Pm-Lsm16	38.5146	30.5061	56.0949	18.2049	26.6512	31.472	34.6135	27.7198	29.9395	39.7865	40.8875	41.529	39.0826	36.3264	45.1492	46.21	40.0868	47.5822	48.3647	77.4638	29.9733	65.6335	53.2551	TRINITY_DN346083_c4_g1_i3	PMI_029370	98.795	2.55e-78	219	3364	75.8	4.9	none	none	TRINITY_DN346083_c4_g1_i3	PMI_016994	81.818	1.01e-06	219	649	30.1	3.4	Pm-Lsm16	LSM16 protein
TRINITY_DN330890_c2_g2	238	PMI_029368	Pm-Hnmt_1_16	PMI_029368	Pm-Hnmt_1_16	5.52328	2.81949	4.61843	8.02654	10.8725	10.589	12.4982	14.3725	16.6835	4.72386	6.31903	8.10307	5.90379	9.18498	6.99386	8.20947	6.87346	7.77408	7.55629	11.6589	3.92307	11.1204	5.20179	TRINITY_DN330890_c2_g2_i3	PMI_029368	98.54;98.519	0.0;1.02e-60	1176	829	58.2	98.6	Pm-Hnmt_1_16	histamine N-methyltransferase-1	TRINITY_DN330890_c2_g2_i3	PMI_029368	95.322;65.385	7.08e-119;4.82e-25	1176	213	43.6	100	Pm-Hnmt_1_16	histamine N-methyltransferase-1
TRINITY_DN324388_c5_g2	239	PMI_029366	none	PMI_029366	none	33.7036	37.4948	13.2412	19.3239	25.6901	14.8697	13.7927	11.1569	10.4926	18.16	18.745	24.0808	28.0698	20.7558	32.2524	17.8556	13.7362	37.0405	18.8039	30.7836	28.9768	23.3731	20.3245	TRINITY_DN324388_c5_g2_i2	PMI_029366	87.43	2.29e-132	1202	2042	29.8	15.6	none	none	TRINITY_DN324388_c5_g2_i2	PMI_029366	82.432	9.04e-35	1202	200	18.5	30.5	none	none
TRINITY_DN324388_c5_g4	239	PMI_029366	none	PMI_029366	none	36.7507	45.6834	16.8509	23.4762	23.2559	15.539	11.71	13.2138	13.8476	31.4029	25.6476	35.753	44.9963	36.9639	53.5876	27.8774	18.8508	53.7107	34.3946	49.0976	40.1756	31.1291	34.5918	TRINITY_DN324388_c5_g4_i1	PMI_029366	88.94	1.18e-168	434	2042	100	19.3	none	none	TRINITY_DN324388_c5_g4_i1	PMI_029366	89.583	6.43e-92	434	200	99.5	65.5	none	none
TRINITY_DN329692_c0_g2	240	PMI_029364	none	PMI_011082	Pm-Notch1-21_1	12.3864	7.61054	6.73866	22.2355	9.39234	11.2463	1.04365	4.82379	5.31614	3.70781	4.12158	2.4636	1.93084	3.13456	4.35397	7.65585	2.74268	5.1949	4.17024	7.65545	3.53923	6.06143	4.25771	TRINITY_DN329692_c0_g2_i1	PMI_029364	97.275	3.01e-175	367	4957	100	7.4	none	none	TRINITY_DN329692_c0_g2_i1	PMI_011082	61.905	1.29e-08	367	1489	34.3	2.8	Pm-Notch1-21_1	notch 1 homolog-21
TRINITY_DN334266_c1_g1	240	PMI_029364	none	PMI_017489	Pm-Ptprtfpipa1	21.6639	7.48724	9.25691	25.4529	7.39972	10.3554	6.11255	6.45509	7.89234	6.03248	12.8004	7.78074	6.91101	14.725	10.2021	8.40771	17.8504	12.0939	9.19724	8.81157	22.55	16.1733	16.5747	TRINITY_DN334266_c1_g1_i4	PMI_029364	97.672	0	811	4957	100	16.4	none	none	TRINITY_DN334266_c1_g1_i4	PMI_017489	82.759	4.18e-08	811	1321	10.7	2.2	Pm-Ptprtfpipa1	protein tyrosine phosphatase receptor type f-polypeptide interacting protein alpha 1; LAR-interacting protein 1b; Lirprin-alpha1; PTPRF interacting protein alpha1 isoform b
TRINITY_DN353075_c6_g1	241	PMI_029361	Pm-Nr1h6b	PMI_029469	Pm-Nr1h6b_1	1.79631	3.04182	2.95375	2.80893	3.83038	4.41561	0.797341	0.821186	1.91038	3.98693	2.80022	2.42827	6.11922	5.32352	4.08643	8.42178	8.18873	7.25777	9.96484	6.96345	10.3952	9.22778	9.34595	TRINITY_DN353075_c6_g1_i3	PMI_029361	99.792	0	4785	664	10	72.3	Pm-Nr1h6b	nuclear receptor subfamily 1 group H-like B, Pm-nr1hb, Pm-NR1L2	TRINITY_DN353075_c6_g1_i1	PMI_029469	99.766	0	2214	433	57.9	98.6	Pm-Nr1h6b_1	nuclear receptor subfamily 1 group H-like B, Pm-nr1hb, Pm-NR1L2
TRINITY_DN332189_c4_g1	242	PMI_029359	none	PMI_029359	none	0.786535	0.158442	2.03811e-05	0.230527	1.10719e-05	0.517416	0.302948	1.9247	0.703164	0.739964	6.03631	8.00661	0.77066	5.88784	6.52668	0.625042	3.7207	8.0339	0.470771	4.93423	4.33628	0.79179	3.31271	TRINITY_DN332189_c4_g1_i12	PMI_029359	85.638	1.57e-55	214	1207	87.9	15	none	none	TRINITY_DN332189_c4_g1_i15	PMI_029359	82.927;76.471	6.63e-22;6.63e-22	215	395	80	13.9	none	none
TRINITY_DN353419_c12_g1	243	PMI_029358	Pm-St6L	PMI_029358	Pm-St6L	0.99054	1.156	1.39618	1.21932	1.17986	1.35556	1.12166	1.01266	1.30894	1.16232	1.46928	1.24527	1.21054	1.22057	1.17792	1.6163	1.66213	1.32646	2.13434	1.1546	1.35896	1.30295	1.8024	TRINITY_DN353419_c12_g1_i2	PMI_029358	98.106	0	5705	1746	17.6	57.4	Pm-St6L	ST6 (alpha-N-acetyl-neuraminyl-2,3-beta-galactosyl-1,3)-N-acetylgalactosaminide alpha-2,6-sialyltransferase 6-like	TRINITY_DN353419_c12_g1_i2	PMI_029358	99.684	0	5705	345	16.6	91.6	Pm-St6L	ST6 (alpha-N-acetyl-neuraminyl-2,3-beta-galactosyl-1,3)-N-acetylgalactosaminide alpha-2,6-sialyltransferase 6-like
TRINITY_DN321379_c0_g2	244	PMI_029354	none	PMI_029354	none	1.84049	1.73721	2.42059	2.51729	3.75697	7.61115	4.54863	2.8139	6.3653	4.77471	9.41904	4.10865	11.8581	17.9755	8.14568	17.4425	20.8786	8.25363	25.7034	6.49244	45.834	21.1351	26.8236	TRINITY_DN321379_c0_g2_i1	PMI_029354	98.765	1.18e-160	321	1262	100	25.7	none	none	TRINITY_DN321379_c0_g2_i1	PMI_029354	97.727	1.97e-22	321	94	40.2	46.8	none	none
TRINITY_DN262651_c0_g1	245	PMI_029351	Pm-Hypp_1329_4	PMI_029351	Pm-Hypp_1329_4	2.18646e-05	1.34952e-05	1.19505e-05	2.18646e-05	1.34952e-05	1.19505e-05	5.02379	1.09479	4.1229	3.34665	1.83938	6.22317	1.16184	1.6886	7.09105	2.53373	3.3346	8.30566	2.4536	9.10719	3.00486	1.45896	4.50366	TRINITY_DN262651_c0_g1_i7	PMI_029351	95.963	0	547	4819	99.6	11.3	Pm-Hypp_1329_4	hypothetical protein-1329	TRINITY_DN262651_c0_g1_i2	PMI_029351	96.789	4.39e-149	657	1585	99.5	13.8	Pm-Hypp_1329_4	hypothetical protein-1329
TRINITY_DN284407_c3_g1	245	PMI_029351	Pm-Hypp_1329_4	PMI_029351	Pm-Hypp_1329_4	1.4018e-05	1.0965e-05	2.51359e-06	1.4018e-05	1.0965e-05	0.0425425	9.01847	3.81223	3.61327	9.01159	4.48354	2.59492	3.42644	2.51535	2.39112	2.06747	4.9853	3.46785	3.71815	13.9617	1.43421	5.61219	6.56146	TRINITY_DN284407_c3_g1_i8	PMI_029351	88.235	0	1331	4819	36.4	10.9	Pm-Hypp_1329_4	hypothetical protein-1329	TRINITY_DN284407_c3_g1_i9	PMI_029351	94.086	4.28e-116	1344	1585	41.5	11.5	Pm-Hypp_1329_4	hypothetical protein-1329
TRINITY_DN316388_c0_g1	245	PMI_029351	Pm-Hypp_1329_4	PMI_029351	Pm-Hypp_1329_4	0.0702872	7.11554e-06	2.70969e-05	0.0360514	0.0688192	2.70969e-05	0.686933	1.56679	17.7619	0.525984	3.50633	19.3093	0.854574	3.26457	20.6723	0.716795	2.25052	8.15141	0.378615	2.53686	10.7441	0.715411	3.02969	TRINITY_DN316388_c0_g1_i5	PMI_029351	66.816	4.3e-12	698	4819	29.8	4.6	Pm-Hypp_1329_4	hypothetical protein-1329	TRINITY_DN316388_c0_g1_i2	PMI_029351	49.39	1.87e-45	722	1585	59.8	10.3	Pm-Hypp_1329_4	hypothetical protein-1329
TRINITY_DN336797_c1_g1	245	PMI_029351	Pm-Hypp_1329_4	PMI_029351	Pm-Hypp_1329_4	9.0448	0.647569	6.76686	1.97162	3.50097	1.72289	7.16339	8.91528	14.6337	66.7394	81.6039	90.4459	59.7798	94.3693	72.3902	49.7547	107.342	40.9198	55.7603	49.5524	60.7925	43.9074	74.9871	TRINITY_DN336797_c1_g1_i5	PMI_029351	73.737	2.15e-09	211	4819	46.9	2.1	Pm-Hypp_1329_4	hypothetical protein-1329	TRINITY_DN336797_c1_g1_i5	PMI_029351	76.471;48.485	1.3e-15;1.3e-15	211	1585	92.9	4.1	Pm-Hypp_1329_4	hypothetical protein-1329
TRINITY_DN339508_c3_g1	245	PMI_029351	Pm-Hypp_1329_4	PMI_029351	Pm-Hypp_1329_4	1.80437e-05	0.0338175	3.50702e-06	1.5774	0.525628	0.623209	110.902	27.8523	104.779	9.57427	1.11494	27.9067	1.9176	0.640665	18.7617	3.80174	0.443783	9.786	2.02484	14.383	0.406995	0.963207	0.190363	TRINITY_DN339508_c3_g1_i2	PMI_029351	65.575	7.6e-70	1477	4819	80.2	24.5	Pm-Hypp_1329_4	hypothetical protein-1329	TRINITY_DN339508_c3_g1_i2	PMI_029351	65.57	0	1477	1585	80.2	24.8	Pm-Hypp_1329_4	hypothetical protein-1329
TRINITY_DN339508_c3_g2	245	PMI_029351	Pm-Hypp_1329_4	PMI_029351	Pm-Hypp_1329_4	3.2178e-05	1.66204e-05	1.52633e-06	0.843934	0.80367	0.0516647	59.5175	48.3463	10.8827	4.92525	0.69704	4.07176	1.36791	1.03983	1.99824	0.339019	1.66204e-05	1.3458	3.2178e-05	34.2836	0.0442842	0.429454	0.191279	TRINITY_DN339508_c3_g2_i1	PMI_029351	67.139	2.65e-80	1070	4819	91.7	20.4	Pm-Hypp_1329_4	hypothetical protein-1329	TRINITY_DN339508_c3_g2_i1	PMI_029351	66.462	1.59e-155	1070	1585	91.1	20.4	Pm-Hypp_1329_4	hypothetical protein-1329
TRINITY_DN263603_c1_g1	246	PMI_029339	none	PMI_029339	none	0.0668675	2.46879	0.736035	0.0668675	2.03926	0.298292	0.0668675	0.481354	0.160866	0.0668675	0.133995	0.0204479	0.0668675	0.0333178	0.0263506	0.0668675	0.0947392	0.0116089	0.0668675	0.122049	0.0270564	0.0668675	3.195e-06	TRINITY_DN263603_c1_g1_i1	PMI_029339	93.301	2.05e-85	203	6092	100	3.4	none	none	TRINITY_DN263603_c1_g1_i1	PMI_029339	65.217	6.49e-16	203	263	99	26.2	none	none
TRINITY_DN299216_c16_g2	246	PMI_029339	none	PMI_024193	Pm-Sfk7_5	78.5946	60.5014	41.8181	22.0623	16.9007	21.0216	12.17	13.72	8.69477	2.22552	4.72852	4.27602	3.97343	4.11483	3.39102	2.29763	1.67164	2.24086	3.17851	5.74259	2.08913	2.49479	1.29754	TRINITY_DN299216_c16_g2_i2	PMI_029339	93.117;86.885	1.34e-101;4.12e-13	251	6092	98.4	5.1	none	none	TRINITY_DN299216_c16_g2_i1	PMI_024193	60.976	1.06e-09	216	513	56.9	7.8	Pm-Sfk7_5	Src Family Kinase, Yes-like kinase
TRINITY_DN335189_c3_g1	246	PMI_029339	none	PMI_003443	Pm-Dhx38	309.577	196.522	124.014	85.154	74.452	63.3263	42.2756	40.2891	35.415	11.7468	10.9467	13.969	9.62	9.57087	11.7644	7.35938	9.86597	10.7229	9.73639	14.9014	8.74723	11.2923	11.2229	TRINITY_DN335189_c3_g1_i10	PMI_029339	92.135	0	443	6092	100	7.1	none	none	TRINITY_DN335189_c3_g1_i7	PMI_003443	53.333	4.12e-08	323	1272	41.8	3.5	Pm-Dhx38	DEAH (Asp-Glu-Ala-His) box polypeptide 38
TRINITY_DN351500_c9_g1	246	PMI_029339	none	PMI_029339	none	183.068	192.372	93.8127	101.009	106.659	75.5666	39.4385	34.5478	30.2264	10.958	9.34181	11.4693	8.39833	7.13509	9.19856	7.1505	7.09023	7.90803	8.42099	9.13411	6.98744	6.16057	8.13619	TRINITY_DN351500_c9_g1_i3	PMI_029339	96.967	0	5071	6092	62.3	52.4	none	none	TRINITY_DN351500_c9_g1_i3	PMI_029339	99.2	4.73e-124	5071	263	14.7	95.1	none	none
TRINITY_DN318721_c1_g1	247	PMI_029334	none	PMI_029334	none	128.734	57.2536	52.9557	43.0318	30.6758	29.6465	80.4377	59.0663	55.8715	64.0519	46.0633	46.4197	66.6253	53.6845	51.6844	54.2625	85.2753	88.0451	45.958	69.4208	133.281	30.6907	95.8358	TRINITY_DN318721_c1_g1_i6	PMI_029334	81.491;71.164	0.0;4e-42	1597	3119	66.9	31.9	none	none	TRINITY_DN318721_c1_g1_i6	PMI_029334	96.124	3.9e-87	1597	132	24.2	97.7	none	none
TRINITY_DN318721_c1_g2	247	PMI_029334	none	PMI_029334	none	172.697	66.186	94.9328	55.9643	37.2754	48.1518	121.695	67.5406	84.4287	97.7515	66.9225	70.1307	85.6546	74.2731	70.6191	64.5298	124.043	74.9994	63.4287	84.0231	125.815	35.0336	163.585	TRINITY_DN318721_c1_g2_i1	PMI_029334	100	1.42e-25	263	3119	24.3	2.1	none	none	TRINITY_DN318721_c1_g2_i1	PMI_029334	100	2.87e-06	263	132	24	15.9	none	none
TRINITY_DN319111_c7_g1	247	PMI_029334	none	PMI_016816	none	2.29471e-06	0.220475	0.50249	2.29471e-06	0.0496718	3.59048e-05	0.0527273	0.119043	3.59048e-05	1.21761	0.323082	0.328058	2.4143	0.214211	0.676378	2.29654	0.20305	0.744932	2.08346	5.1358e-06	2.43065	2.84797	0.118207	TRINITY_DN319111_c7_g1_i2	PMI_029334	82.818	2.09e-76	1332	3119	20	9.2	none	none	TRINITY_DN319111_c7_g1_i2	PMI_016816	78.571	8.26e-06	1332	286	6.3	9.4	none	none
TRINITY_DN341640_c4_g1	247	PMI_029334	none	PMI_029334	none	182.881	74.323	79.5165	66.4675	42.6512	38.857	111.023	82.3704	70.1602	86.1643	68.5324	69.5893	100.185	76.0755	70.1103	66.374	103.934	99.4605	51.1058	70.0801	151.308	30.9773	123.457	TRINITY_DN341640_c4_g1_i2	PMI_029334	99.509	0	611	3119	100	19.6	none	none	TRINITY_DN341640_c4_g1_i3	PMI_029334	94.872	1.83e-22	301	132	38.9	29.5	none	none
TRINITY_DN341640_c4_g4	247	PMI_029334	none	PMI_029334	none	1.03336	1.45589	0.761224	1.06002	0.562256	0.460306	3.48246	5.89552	3.75326	16.7028	5.79077	15.7781	19.9729	6.51687	19.0841	12.1347	16.0897	22.9934	19.791	17.3965	31.5629	5.6634	33.9539	TRINITY_DN341640_c4_g4_i2	PMI_029334	73.383	1.89e-58	437	3119	90.2	12.4	none	none	TRINITY_DN341640_c4_g4_i1	PMI_029334	58.647	1.16e-50	437	132	89.9	97.7	none	none
TRINITY_DN339987_c2_g1	248	PMI_029332	Pm-Hypp_1971_2	PMI_029332	Pm-Hypp_1971_2	11.5713	12.4078	15.6113	7.35598	7.33738	6.75876	4.28421	6.59467	8.80566	5.7567	6.43961	5.90998	6.80847	7.72294	6.21717	8.56227	5.6243	5.34093	7.21847	5.52046	4.66012	6.76313	6.44442	TRINITY_DN339987_c2_g1_i2	PMI_029332	98.524	0	1206	2075	95.3	55.5	Pm-Hypp_1971_2	hypothetical protein-1971	TRINITY_DN339987_c2_g1_i2	PMI_029332	98.556	2.24e-148	1206	282	68.9	98.2	Pm-Hypp_1971_2	hypothetical protein-1971
TRINITY_DN343782_c3_g1	248	PMI_029332	Pm-Hypp_1971_2	PMI_016898	none	5.47257	4.6017	5.19552	1.87126	2.12389	3.05675	1.04041	2.1816	2.48095	2.77229	2.87826	2.29179	2.62482	2.78073	3.02425	2.77538	2.17069	1.92562	3.10755	3.29578	1.60116	3.29606	1.80524	TRINITY_DN343782_c3_g1_i1	PMI_029332	96.52	0	428	2075	100	20.8	Pm-Hypp_1971_2	hypothetical protein-1971	TRINITY_DN343782_c3_g1_i10	PMI_016898	46.154;38.71	9.44e-14;9.44e-14	769	687	44.5	16.2	none	none
TRINITY_DN341763_c2_g1	249	PMI_029330	Pm-Clect/Pan_7_14	PMI_027811	Pm-Clect/Pan_7_10	2.24419	2.23327	0.730715	4.14375	3.32047	1.32554	6.95819	10.4905	9.40733	26.0648	66.9249	50.8831	13.1533	28.1532	29.5073	6.93542	1.85108	7.58293	3.22373	3.57702	3.02979	3.8657	1.97561	TRINITY_DN341763_c2_g1_i5	PMI_029330	99.519	7.05e-102	438	522	47.5	39.8	Pm-Clect/Pan_7_14	none	TRINITY_DN341763_c2_g1_i7	PMI_027811	97.333	7.1e-48	377	246	59.7	30.5	Pm-Clect/Pan_7_10	none
TRINITY_DN335029_c3_g1	250	PMI_029325	Pm-Sr/Fu/Igr_5	PMI_029325	Pm-Sr/Fu/Igr_5	6.15268	6.51702	11.1426	4.77622	3.22274	4.52026	12.7776	14.4182	14.2565	17.7206	17.1202	18.6922	21.8773	21.5438	22.3083	18.192	14.9316	23.4194	18.9106	29.5611	15.3031	30.0761	30.5514	TRINITY_DN335029_c3_g1_i3	PMI_029325	100	0	971	1764	100	55	Pm-Sr/Fu/Igr_5	none	TRINITY_DN335029_c3_g1_i3	PMI_029325	100	0	971	587	99.8	55	Pm-Sr/Fu/Igr_5	none
TRINITY_DN335029_c3_g2	250	PMI_029325	Pm-Sr/Fu/Igr_5	PMI_029325	Pm-Sr/Fu/Igr_5	6.48379	8.64207	9.92809	4.55074	3.79638	5.18099	12.1908	17.6145	16.876	20.328	21.3179	22.6407	26.278	23.0905	27.0941	23.4123	14.5252	28.1266	25.0207	34.2206	18.3273	39.1435	31.1592	TRINITY_DN335029_c3_g2_i3	PMI_029325	99.841	0	1007	1764	62.3	35.5	Pm-Sr/Fu/Igr_5	none	TRINITY_DN335029_c3_g2_i3	PMI_029325	100	6.58e-136	1007	587	62	35.4	Pm-Sr/Fu/Igr_5	none
TRINITY_DN340590_c1_g2	251	PMI_029324	none	PMI_029324	none	48.8481	62.9966	47.826	92.1453	80.7549	67.7838	45.5808	37.7733	45.5625	34.142	30.7557	38.8804	35.4126	36.188	42.9726	37.3188	32.5328	48.6729	38.1437	59.8561	33.7196	52.2157	44.2701	TRINITY_DN340590_c1_g2_i2	PMI_029324	99.827	0	2226	1164	51.8	99.1	none	none	TRINITY_DN340590_c1_g2_i2	PMI_029324	100	0	2226	251	33.8	100	none	none
TRINITY_DN286681_c1_g1	252	PMI_029322	Pm-Dnad_rnapIIppE_2	PMI_027888	Pm-GtpbpL2(nucleolar)_2	39.8271	28.4263	40.8043	25.5342	25.6805	26.5945	32.2654	34.0636	30.7208	19.0292	16.7899	15.6323	21.7289	21.1368	21.0494	14.9119	20.8368	17.7495	16.274	23.7461	14.6903	19.4897	14.6961	TRINITY_DN286681_c1_g1_i10	PMI_029322	93.202	0	457	1888	99.1	24	Pm-Dnad_rnapIIppE_2	POLR2E, RPB5	TRINITY_DN286681_c1_g1_i14	PMI_027888	67.742	1.08e-06	299	170	31.1	18.2	Pm-GtpbpL2(nucleolar)_2	none
TRINITY_DN286681_c1_g3	252	PMI_029322	Pm-Dnad_rnapIIppE_2	PMI_008437	Pm-Dnad_rnapIIppE_1	0.0623408	0.0824895	0.136542	0.0623408	0.137228	0.129008	0.0623408	0.169588	0.140258	636.195	0.316147	0.239564	0.0623408	0.360655	0.246976	0.0623408	0.280503	0.227729	0.0623408	0.158096	0.353849	0.0623408	0.239839	TRINITY_DN286681_c1_g3_i3	PMI_029322	87.374	1.78e-140	390	1888	96.2	21	Pm-Dnad_rnapIIppE_2	POLR2E, RPB5	TRINITY_DN286681_c1_g3_i1	PMI_008437	100	1.57e-30	342	200	45.6	26	Pm-Dnad_rnapIIppE_1	POLR2E, RPB5
TRINITY_DN301613_c6_g1	252	PMI_029322	Pm-Dnad_rnapIIppE_2	PMI_000968	none	17.0259	7.20218	7.65822	12.1368	9.29239	11.7551	12.6431	13.787	17.4276	9.84761	14.3919	9.23002	9.5364	12.8818	15.4628	11.0585	10.8539	12.2268	8.98155	16.8957	8.54918	10.8454	8.42478	TRINITY_DN301613_c6_g1_i1	PMI_029322	97.771	8.28e-150	313	1888	100	16.5	Pm-Dnad_rnapIIppE_2	POLR2E, RPB5	TRINITY_DN301613_c6_g1_i1	PMI_000968	54.545	1.22e-06	313	2583	31.6	1.3	none	none
TRINITY_DN308315_c4_g1	252	PMI_029322	Pm-Dnad_rnapIIppE_2	PMI_005343	none	12.3195	6.84389	10.2964	31.1288	24.0515	34.1637	12.6999	11.6399	10.8479	16.3779	15.545	21.5446	16.4925	17.2054	19.3682	13.9972	20.7998	15.2646	16.157	23.4462	13.8662	18.7243	22.2908	TRINITY_DN308315_c4_g1_i5	PMI_029322	79.574	2.08e-50	352	1888	61.4	12.1	Pm-Dnad_rnapIIppE_2	POLR2E, RPB5	TRINITY_DN308315_c4_g1_i6	PMI_005343	74.074;72.973	1.98e-10;1.98e-10	593	493	30.7	12.2	none	none
TRINITY_DN316836_c2_g1	252	PMI_029322	Pm-Dnad_rnapIIppE_2	PMI_001993	Pm-Hsp902A	38.4114	42.4349	53.2978	40.4128	49.0207	45.0132	48.9044	68.7354	53.9339	32.8237	27.1152	29.6189	37.4606	31.6411	27.5707	35.7135	26.925	25.4676	24.1695	25.9052	22.2212	25.7052	24.206	TRINITY_DN316836_c2_g1_i1	PMI_029322	94.051	6.32e-152	351	1888	100	18.6	Pm-Dnad_rnapIIppE_2	POLR2E, RPB5	TRINITY_DN316836_c2_g1_i1	PMI_001993	85.714	1.17e-18	351	742	35.9	5.7	Pm-Hsp902A	Hatpase
TRINITY_DN337473_c6_g1	252	PMI_029322	Pm-Dnad_rnapIIppE_2	PMI_008701	Pm-Dnah5	1.28473	1.41295	2.80478	1.91691	2.14855	2.15263	4.32974	4.86342	2.65949	5.10431	5.56454	3.803	4.87913	5.5341	3.99326	3.82595	3.04985	4.31806	2.936	3.69328	3.80204	4.38941	2.55667	TRINITY_DN337473_c6_g1_i4	PMI_029322	81.27	3.03e-79	307	1888	99.3	16.6	Pm-Dnad_rnapIIppE_2	POLR2E, RPB5	TRINITY_DN337473_c6_g1_i7	PMI_008701	87.5	1.49e-21	403	991	35.7	4.8	Pm-Dnah5	dynein, axonemal, heavy chain 5
TRINITY_DN354365_c20_g2	252	PMI_029322	Pm-Dnad_rnapIIppE_2	PMI_001993	Pm-Hsp902A	54.836	40.0239	61.3884	45.6088	53.7475	56.7547	63.6001	77.4595	59.2026	93.4603	100.545	86.1155	90.5608	92.7982	105.853	88.2442	80.4231	89.5051	85.7492	99.4437	85.5484	107.144	87.7842	TRINITY_DN354365_c20_g2_i2	PMI_029322	95.623	4.33e-134	297	1888	100	15.7	Pm-Dnad_rnapIIppE_2	POLR2E, RPB5	TRINITY_DN354365_c20_g2_i4	PMI_001993	87.755	3.95e-25	271	742	54.2	6.6	Pm-Hsp902A	Hatpase
TRINITY_DN320717_c11_g1	253	PMI_029315	Pm-E2f4_2	PMI_020214	none	8.84581	8.89752	5.44446	14.1448	4.91991	8.38009	18.2378	17.6875	24.4041	29.9058	38.5226	34.8972	29.1998	37.7224	35.3107	25.0858	42.4612	33.0196	25.2268	25.1915	42.7554	32.593	34.1509	TRINITY_DN320717_c11_g1_i4	PMI_029315	95	9.68e-143	320	2171	100	14.7	Pm-E2f4_2	E2F transcription factor 4 and 5-like, E2f4/5	TRINITY_DN320717_c11_g1_i1	PMI_020214	73.077	3.63e-07	308	89	25.3	29.2	none	none
TRINITY_DN333756_c2_g2	253	PMI_029315	Pm-E2f4_2	PMI_027926	Pm-E2f4_1	38.5528	37.4785	43.1375	79.8629	29.3134	61.0815	113.783	94.8122	116.392	153.051	173.094	137.759	132.328	170.612	134.279	132.793	174.52	123.374	103.278	122.157	140.857	101.108	150.025	TRINITY_DN333756_c2_g2_i1	PMI_029315	98.34	4.81e-116	392	2171	61.5	11.1	Pm-E2f4_2	E2F transcription factor 4 and 5-like, E2f4/5	TRINITY_DN333756_c2_g2_i1	PMI_027926	79.231	8.95e-60	392	234	99.5	44.9	Pm-E2f4_1	E2F transcription factor 4 and 5-like, E2f4/5
TRINITY_DN331379_c0_g3	254	PMI_029311	none	PMI_029311	none	492.085	603.405	349.864	329.593	383.034	306.854	641.902	677.643	622.935	521.621	522.215	376.56	369.543	374.722	329.343	208.431	180.973	230.719	177.584	166.297	208.563	175.647	141.453	TRINITY_DN331379_c0_g3_i1	PMI_029311	94.86	1.56e-93	214	557	100	36.4	none	none	TRINITY_DN331379_c0_g3_i1	PMI_029311	100	1.43e-33	214	132	72.9	39.4	none	none
TRINITY_DN337459_c3_g2	255	PMI_029302	none	PMI_029302	none	2.31141	0.130699	0.177706	6.78042e-05	0.0588886	0.143276	6.78042e-05	0.564536	0.243388	18.6809	1.50026	1.08277	23.0587	1.93649	1.23587	35.715	2.04623	5.40065	22.1348	2.71362	3.43852	32.575	1.68171	TRINITY_DN337459_c3_g2_i1	PMI_029302	88.226	0	1046	641	58	96.3	none	none	TRINITY_DN337459_c3_g2_i1	PMI_029302	78.313	2.24e-82	1046	165	46.5	100	none	none
TRINITY_DN302159_c3_g1	256	PMI_029297	none	PMI_022532	Pm-Samhd1_1_1	3.01433	9.40382	6.61201	2.70559	7.04619	5.99728	5.58732	8.44394	6.20979	5.63945	0.898733	3.45327	4.69872	2.83039	3.94156	5.58928	1.69447	4.06101	4.28492	12.5518	1.10971	2.06513	1.97287	TRINITY_DN302159_c3_g1_i20	PMI_029297	99.733	0	754	373	49.6	100	none	none	TRINITY_DN302159_c3_g1_i2	PMI_022532	59.276	8.04e-76	777	545	71.8	39.8	Pm-Samhd1_1_1	SAM domain- and HD domain-containing protein 1 - duplicate
TRINITY_DN338212_c0_g3	257	PMI_029294	none	PMI_029294	none	0.0867467	0.0328441	1.83385e-05	0.0222481	0.0443937	1.83385e-05	0.146174	0.0266005	0.421801	0.519325	0.22861	7.03663	0.405653	0.28719	9.84517	0.3485	0.612506	9.32125	0.0778816	0.204575	8.86746	0.0679209	0.343364	TRINITY_DN338212_c0_g3_i1	PMI_029294	100	4.43e-16	1550	1263	3.1	3.8	none	none	TRINITY_DN338212_c0_g3_i1	PMI_029294	73.333	8.47e-06	1550	266	5.8	11.3	none	none
TRINITY_DN343223_c3_g2	258	PMI_029293	none	PMI_029293	none	4.21887	0.887529	0.514687	8.25066e-05	0.599829	1.08926	25.5925	3.95332	4.65236	50.5145	7.15301	14.4479	25.4282	7.11388	13.1629	18.253	4.59764	7.05782	19.3591	13.8203	2.13405	6.60649	3.92556	TRINITY_DN343223_c3_g2_i1	PMI_029293	90	3.52e-103	277	1001	100	26.9	none	none	TRINITY_DN343223_c3_g2_i2	PMI_029293	86.667;67.308	5.6e-31;5.6e-31	271	140	100	62.9	none	none
TRINITY_DN351627_c2_g1	259	PMI_029285	Pm-PppL_191_14	PMI_024412	Pm-PppL_191_10	0.323539	0.524239	0.187371	0.0497846	0.11072	0.0708138	0.959531	0.159218	0.712135	1.25903	0.744213	1.52903	1.29108	0.85952	1.7655	0.899877	1.42578	1.61459	0.793959	2.30327	1.08444	1.59592	1.47559	TRINITY_DN351627_c2_g1_i3	PMI_029285	66.11	9.07e-18	4653	1059	8.9	39	Pm-PppL_191_14	pol polyprotein like-191	TRINITY_DN351627_c2_g1_i3	PMI_024412	35.245;43.045	3.33e-179;3.33e-179	4653	1547	58.5	62.7	Pm-PppL_191_10	pol polyprotein like-191
TRINITY_DN344259_c4_g3	260	PMI_029281	Pm-Asns_4_14	PMI_029281	Pm-Asns_4_14	95.7354	98.0548	88.1292	72.602	71.3906	49.6495	74.2082	69.0557	74.6713	39.7113	41.3021	42.5254	42.2114	46.9442	43.8411	41.8433	48.4244	55.5885	47.0687	51.0028	55.9857	63.1792	46.4758	TRINITY_DN344259_c4_g3_i1	PMI_029281	95.722	1.76e-81	268	2639	69.8	7.1	Pm-Asns_4_14	Asparaginyl-tRNA synthetase	TRINITY_DN344259_c4_g3_i1	PMI_029281	98.387	4.18e-40	268	135	69.4	45.9	Pm-Asns_4_14	Asparaginyl-tRNA synthetase
TRINITY_DN344259_c4_g5	260	PMI_029281	Pm-Asns_4_14	PMI_029281	Pm-Asns_4_14	42.5892	57.9738	41.2622	28.4635	31.217	37.8998	36.1007	37.0277	35.1958	23.1795	18.3033	18.0721	22.1294	23.6985	18.6313	24.7282	19.208	25.1657	23.56	20.9704	23.4618	22.7361	25.3963	TRINITY_DN344259_c4_g5_i1	PMI_029281	97.842	1.4e-133	278	2639	100	10.5	Pm-Asns_4_14	Asparaginyl-tRNA synthetase	TRINITY_DN344259_c4_g5_i1	PMI_029281	100	2.75e-66	278	135	99.3	68.1	Pm-Asns_4_14	Asparaginyl-tRNA synthetase
TRINITY_DN336948_c2_g3	261	PMI_029278	Pm-Topbp1	PMI_009078	Pm-Dhx16_1	2.97465	1.77271	3.13209	1.58438	1.9648	2.6762	1.77367	1.95256	1.34289	3.15077	5.24741	4.22286	4.42286	5.9421	4.44516	2.97	3.08562	2.87687	3.69781	3.65961	3.52905	5.01646	2.68018	TRINITY_DN336948_c2_g3_i1	PMI_029278	96.107	0	413	8511	99.3	4.8	Pm-Topbp1	topoisomerase (DNA) II binding protein 1	TRINITY_DN336948_c2_g3_i2	PMI_009078	95.238	2.64e-06	1835	1070	3.3	2	Pm-Dhx16_1	DEAH (Asp-Glu-Ala-His) box polypeptide 16-1
TRINITY_DN341364_c3_g3	261	PMI_029278	Pm-Topbp1	PMI_011241	Pm-Cyp4L3_5	6.40052	7.29324	4.58239	5.96879	4.3279	3.1598	2.84343	1.15254	2.77471	1.21924	1.95504	2.36177	2.08613	2.07397	2.1643	2.87713	2.39594	2.08572	2.00254	2.29517	2.50006	1.82235	3.57639	TRINITY_DN341364_c3_g3_i9	PMI_029278	99.072	0	1218	8511	35.3	5.1	Pm-Topbp1	topoisomerase (DNA) II binding protein 1	TRINITY_DN341364_c3_g3_i8	PMI_011241	80.769	6.12e-07	866	563	9	4.6	Pm-Cyp4L3_5	Cytochrome P450 Family 4 like
TRINITY_DN351971_c6_g1	262	PMI_029267	Pm-Zic	PMI_029267	Pm-Zic	0.475072	0.144482	0.635418	0.337383	0.358029	0.356784	10.1483	14.8606	13.0169	23.3222	32.1108	27.2006	21.7149	29.9349	31.0358	36.4104	38.0551	40.5066	33.181	40.4972	41.0886	36.7389	32.1075	TRINITY_DN351971_c6_g1_i1	PMI_029267	94.096	0	3496	1545	46.5	100	Pm-Zic	zinc finger protein of the cerebellum (Zic) family member, odd paired (opa) homolog, z244, Pm-Zic2, Pm-Zic_1	TRINITY_DN351971_c6_g1_i1	PMI_029267	94.085	0	3496	514	46.4	100	Pm-Zic	zinc finger protein of the cerebellum (Zic) family member, odd paired (opa) homolog, z244, Pm-Zic2, Pm-Zic_1
TRINITY_DN342441_c6_g2	263	PMI_029262	none	PMI_014472	Pm-Veb4_1	8.12743e-06	3.52179	7.54236	2.13151	2.65027	3.42302	25.4903	9.07304	4.22537	49.9258	8.37449	5.38988	53.8971	7.59658	5.21822	58.5643	6.3277	4.71314	83.4929	3.38375	11.7473	163.344	8.22743	TRINITY_DN342441_c6_g2_i1	PMI_029262	99.62	0	5200	546	10.1	96.3	none	none	TRINITY_DN342441_c6_g2_i2	PMI_014472	33.881	3.89e-80	4936	695	29.2	67.5	Pm-Veb4_1	very early blastula protein 4
TRINITY_DN336528_c1_g1	264	PMI_029256	Pm-Lrr/Gpcr_14_1	PMI_029256	Pm-Lrr/Gpcr_14_1	54.7852	30.8076	17.7604	17.1151	9.38078	6.40599	5.70694	3.01606	2.30449	0.894547	1.73639	2.44101	2.79491	2.22028	3.14565	0.615697	3.03995	3.00257	1.49052	2.41002	1.50731	2.72973	1.36133	TRINITY_DN336528_c1_g1_i1	PMI_029256	98.01;82.609	0.0;2.57e-18	402	3618	100	13.7	Pm-Lrr/Gpcr_14_1	none	TRINITY_DN336528_c1_g1_i1	PMI_029256	97.761	2.17e-91	402	365	100	36.7	Pm-Lrr/Gpcr_14_1	none
TRINITY_DN351002_c2_g1	264	PMI_029256	Pm-Lrr/Gpcr_14_1	PMI_029256	Pm-Lrr/Gpcr_14_1	15.0174	72.388	2.40313	2.90422	16.3074	0.924726	1.49346	3.25707	0.359063	0.589567	4.01491e-05	0.0475463	0.614025	2.93052	0.196053	0.456506	1.19052	0.0539851	1.4444e-05	4.01491e-05	0.503255	0.385531	2.77218	TRINITY_DN351002_c2_g1_i1	PMI_029256	95.861	0	455	3618	100	12.7	Pm-Lrr/Gpcr_14_1	none	TRINITY_DN351002_c2_g1_i1	PMI_029256	97.727	2.09e-55	455	365	58	24.1	Pm-Lrr/Gpcr_14_1	none
TRINITY_DN291347_c2_g1	265	PMI_029254	none	PMI_009838	Pm-Med23	14.5252	18.8907	12.079	8.56751	10.1325	4.80528	0.734307	3.15704	2.61217	2.82622	1.97733	3.3203	4.98123	1.96652	3.8509	5.61112	1.44982	4.47685	4.12959	7.73776	3.95406	5.1178	5.78745	TRINITY_DN291347_c2_g1_i6	PMI_029254	95.801	8.98e-176	381	2327	100	16.4	none	none	TRINITY_DN291347_c2_g1_i1	PMI_009838	72.414	4.03e-09	462	1322	18.8	2.2	Pm-Med23	mediator complex subunit 23; mediator of RNA polymerase II transcription subunit 23; cofactor required for Sp1 transcriptional activation, subunit 3
TRINITY_DN288798_c7_g1	266	PMI_029251	Pm-Dda1_1	PMI_000399	Pm-Fanci_1	12.1903	13.6153	10.5842	26.0516	16.9504	18.3469	23.6228	13.0582	21.1645	10.0349	12.8637	10.1343	7.28418	11.4879	15.1969	10.9879	11.1368	12.8145	9.7284	15.9413	9.26488	17.1008	12.6784	TRINITY_DN288798_c7_g1_i4	PMI_029251	93.094	7.87e-151	358	2357	99.7	15.3	Pm-Dda1_1	DET1 and DDB1 associated 1	TRINITY_DN288798_c7_g1_i8	PMI_000399	62.162	1.82e-24	241	1446	92.1	5.1	Pm-Fanci_1	Fanconi anemia, complementation group I
TRINITY_DN336816_c2_g2	266	PMI_029251	Pm-Dda1_1	PMI_013693	Pm-Abca2_3	6.4868	6.58693	8.09083	43.7638	33.3872	39.6284	46.75	30.484	35.2386	23.3012	22.4075	22.7126	17.423	19.885	25.3212	24.3645	21.4487	17.3924	17.0235	23.0264	14.5374	15.2369	23.0808	TRINITY_DN336816_c2_g2_i1	PMI_029251	96.667	1.39e-153	330	2357	99.7	14	Pm-Dda1_1	DET1 and DDB1 associated 1	TRINITY_DN336816_c2_g2_i1	PMI_013693	60	8.77e-12	330	1771	40.9	2.3	Pm-Abca2_3	ATP-binding cassette sub-family A member 2
TRINITY_DN313840_c1_g1	267	PMI_029243	Pm-Z339_54	PMI_029243	Pm-Z339_54	1.59292	1.88528	0.897793	11.3213	10.4478	8.68592	6.28865	6.87091	3.93476	1.77107	2.62455	2.34443	1.27699	1.78593	2.41696	1.6878	1.43243	2.21829	1.36202	0.838802	1.24086	1.9599	1.51616	TRINITY_DN313840_c1_g1_i1	PMI_029243	99.099;90.278	3.4e-49;2.01e-20	463	1836	39.5	9.6	Pm-Z339_54	zinc finger protein 339	TRINITY_DN313840_c1_g1_i1	PMI_029243	100.0;87.5	2.96e-19;1.88e-06	463	611	39.5	9.7	Pm-Z339_54	zinc finger protein 339
TRINITY_DN313840_c1_g3	267	PMI_029243	Pm-Z339_54	PMI_029243	Pm-Z339_54	3.72811	8.9982	2.89137	17.5917	23.148	11.0729	10.8053	15.5155	8.71209	6.24947	4.25355	3.146	2.78947	4.23028	5.51365	5.29983	2.8069	3.92928	2.23141	1.29146	6.32738	4.37852	3.03464	TRINITY_DN313840_c1_g3_i6	PMI_029243	94.072;87.047;83.436;85.047;84.146	8.6e-170;1.12e-60;1.13e-41;5.11e-27;3.02e-17	389	1836	99.7	28.5	Pm-Z339_54	zinc finger protein 339	TRINITY_DN313840_c1_g3_i8	PMI_029243	88.722	3.5e-81	403	611	99	21.8	Pm-Z339_54	zinc finger protein 339
TRINITY_DN340604_c1_g1	267	PMI_029243	Pm-Z339_54	PMI_029243	Pm-Z339_54	4.03459	5.76015	2.21441	15.727	19.0617	10.6228	7.30367	12.5475	7.40024	3.2436	5.09366	4.33695	3.30628	2.89475	4.57049	3.63369	3.29269	3.06403	3.58777	1.41396	3.77475	2.79796	1.91684	TRINITY_DN340604_c1_g1_i4	PMI_029243	96.734;97.222;99.225;87.313;83.582;83.178;89.61	0.0;5.05e-172;1.45e-58;5.08e-39;1.66e-32;8.06e-24;4.17e-21	1131	1836	100	78.5	Pm-Z339_54	zinc finger protein 339	TRINITY_DN340604_c1_g1_i1	PMI_029243	84.901;30.742	0.0;6.22e-31	1093	611	99.9	85.9	Pm-Z339_54	zinc finger protein 339
TRINITY_DN324865_c0_g1	268	PMI_029241	none	PMI_029241	none	0.102172	0.210043	0.133109	0.471617	0.0709817	0.321942	10.2607	24.8356	14.6566	11.1932	9.07972	11.2961	8.98208	11.4789	10.5706	11.6822	14.145	20.2255	13.0861	14.3911	16.8325	14.3188	13.8508	TRINITY_DN324865_c0_g1_i9	PMI_029241	98.571;99.123	0.0;2.67e-49	1226	4859	49	12.3	none	none	TRINITY_DN324865_c0_g1_i12	PMI_029241	100	5.15e-11	442	297	19.7	9.8	none	none
TRINITY_DN336772_c4_g1	268	PMI_029241	none	PMI_012142	none	0.262457	0.244339	1.32255	0.336534	0.165137	4.72523e-05	7.34134	6.92564	46.1889	5.49934	3.93834	23.3114	5.31838	6.05323	24.4777	5.19088	9.95678	60.2896	8.40405	16.3055	21.4777	7.70591	5.89458	TRINITY_DN336772_c4_g1_i5	PMI_029241	89	0	498	4859	96.2	10.1	none	none	TRINITY_DN336772_c4_g1_i3	PMI_012142	37.179	6.97e-08	521	1560	40.9	4.6	none	none
TRINITY_DN341569_c2_g1	268	PMI_029241	none	PMI_012142	none	0.315574	1.38629e-05	0.84632	0.184982	0.268141	2.01585e-05	3.43368	29.079	24.5731	3.23876	12.645	15.47	2.36118	16.6232	14.8094	3.95671	21.1007	29.0662	4.82995	18.1811	30.6072	5.50645	18.5054	TRINITY_DN341569_c2_g1_i11	PMI_029241	92.619	0	1106	4859	100	23.3	none	none	TRINITY_DN341569_c2_g1_i10	PMI_012142	42.188	2.84e-07	1065	1560	18	3.8	none	none
TRINITY_DN346587_c3_g1	268	PMI_029241	none	PMI_029241	none	1.34667	0.873797	0.935945	1.28275	0.639751	0.905523	38.2099	73.4807	50.224	29.6385	25.6625	34.4615	23.6309	31.6241	32.3151	35.1173	41.7957	55.3631	35.542	37.4511	52.6493	34.8457	38.5319	TRINITY_DN346587_c3_g1_i1	PMI_029241	98.519	0	1006	4859	100	20.8	none	none	TRINITY_DN346587_c3_g1_i1	PMI_029241	98.264	0	1006	297	85.3	97	none	none
TRINITY_DN337618_c1_g2	269	PMI_029231	none	PMI_005414	Pm-Fn3/Egf/Cub	3.54997	7.70846	5.20424	13.3444	18.2056	14.9176	3.08546	3.75925	3.98885	0.866905	0.910971	1.14341	0.873744	0.302	1.01039	0.519675	0.458019	0.259656	0.698944	0.73756	0.207493	0.731459	0.599928	TRINITY_DN337618_c1_g2_i2	PMI_029231	100	6.99e-86	2602	761	6.8	23.3	none	none	TRINITY_DN337618_c1_g2_i2	PMI_005414	27.548	4.19e-18	2602	733	40.6	46.5	Pm-Fn3/Egf/Cub	none
TRINITY_DN323380_c1_g1	270	PMI_029225	Pm-Srcr168_1	PMI_029225	Pm-Srcr168_1	71.4017	96.055	74.7109	36.3537	74.8475	34.1579	26.9724	49.1449	19.5916	31.6297	19.0404	32.4171	29.5172	17.9448	35.3619	32.0079	17.9495	51.553	30.8391	54.8432	23.5065	38.0896	20.6797	TRINITY_DN323380_c1_g1_i18	PMI_029225	92	2.74e-142	858	597	40.8	58.6	Pm-Srcr168_1	none	TRINITY_DN323380_c1_g1_i18	PMI_029225	84.956;37.895	4.29e-67;3.16e-12	858	199	71	56.8	Pm-Srcr168_1	none
TRINITY_DN322304_c1_g1	271	PMI_029219	Pm-Nagk_2	PMI_008118	Pm-Ctbs_3_3	5.62252	6.83269	9.8472	13.1082	18.0091	15.7862	23.2554	26.9309	29.3575	14.2295	11.6814	11.9603	12.9075	13.4431	11.7138	13.5848	14.945	13.5801	18.509	13.1732	13.9267	21.8113	16.851	TRINITY_DN322304_c1_g1_i9	PMI_029219	96.456	0	498	3535	79.1	11.2	Pm-Nagk_2	N-acetylglucosamine kinase (GlcNAc kinase)	TRINITY_DN322304_c1_g1_i4	PMI_008118	77.083	3.12e-17	619	306	23.3	15.4	Pm-Ctbs_3_3	Di-N-acetylchitobiase precursor
TRINITY_DN334395_c0_g1	271	PMI_029219	Pm-Nagk_2	PMI_005610	Pm-My10putativehomolog	9.25751	4.79587	6.64309	9.99618	16.4552	16.3357	19.3764	28.6828	20.7445	15.7518	13.5151	11.8541	13.6711	9.94646	11.0286	15.3588	13.76	12.4747	9.62374	13.4591	19.2814	16.4042	16.6141	TRINITY_DN334395_c0_g1_i4	PMI_029219	97.421	3.94e-167	347	3535	100	9.9	Pm-Nagk_2	N-acetylglucosamine kinase (GlcNAc kinase)	TRINITY_DN334395_c0_g1_i4	PMI_005610	92	1.34e-09	347	875	21.6	2.9	Pm-My10putativehomolog	none
TRINITY_DN306844_c1_g1	272	PMI_029218	none	PMI_029218	none	8.19157e-06	3.60073e-06	0.0307978	0.071619	0.0348251	0.00931225	8.19157e-06	0.0834616	0.0379629	0.501534	0.188762	0.150791	4.61394	0.638272	0.186548	2.58889	0.39148	0.342426	3.92765	1.37544	0.106414	7.215	1.20165	TRINITY_DN306844_c1_g1_i4	PMI_029218	99.369	0	3135	1903	60.7	100	none	none	TRINITY_DN306844_c1_g1_i3	PMI_029218	99.393	0	2702	515	54.8	95.9	none	none
TRINITY_DN304461_c1_g1	273	PMI_029210	none	PMI_029210	none	0.172706	8.63719e-05	8.27252	0.177161	0.835362	7.88994	6.28575	26.0253	4.63508	9.92544	24.4503	2.52848	8.29129	11.708	2.35363	8.0055	15.3663	1.42153	4.85813	42.8911	0.623662	7.43689	12.9213	TRINITY_DN304461_c1_g1_i5	PMI_029210	94.766;87.5	1.48e-161;2.2e-102	475	888	76.4	75.1	none	none	TRINITY_DN304461_c1_g1_i5	PMI_029210	93.388;72.727;87.5	1.08e-79;5.54e-34;5.54e-34	475	295	76.4	75.3	none	none
TRINITY_DN300580_c1_g2	274	PMI_029205	none	PMI_005772	none	210.903	99.089	170.788	181.029	158.47	157.682	305.216	277.248	293.433	277.967	255.517	229.189	233.996	272.327	190.94	141.186	193.381	130.466	105.534	140.621	122.507	86.8154	119.017	TRINITY_DN300580_c1_g2_i8	PMI_029205	91.892	1.8e-179	475	1834	91.8	24.2	none	none	TRINITY_DN300580_c1_g2_i10	PMI_005772	46.25	2.07e-11	867	70	27.7	58.6	none	none
TRINITY_DN271001_c0_g1	275	PMI_029204	Pm-Ubtd2_1	PMI_013965	Pm-Hypp_917	26.4166	30.5538	17.249	18.63	20.9991	10.9154	31.1599	23.4871	18.7898	16.3094	14.4186	15.451	8.75038	12.4529	15.389	12.756	8.58477	18.1383	10.3761	11.0595	9.97977	7.75634	8.74583	TRINITY_DN271001_c0_g1_i4	PMI_029204	97.122	7.34e-60	220	5924	62.7	2.3	Pm-Ubtd2_1	ubiquitin domain containing 2; dendritic cell-derived ubiquitin-like protein	TRINITY_DN271001_c0_g1_i1	PMI_013965	100	1.57e-21	268	666	42.5	5.7	Pm-Hypp_917	hypothetical protein-917
TRINITY_DN293692_c1_g1	275	PMI_029204	Pm-Ubtd2_1	PMI_013964	Pm-Ubtd2	1.91408	1.58266	2.08227	1.4726	0.668515	1.11922	8.0634	12.4974	7.98533	13.3213	14.0603	11.1771	11.1887	12.2535	14.1701	9.61227	11.0684	14.9204	9.73789	11.2664	14.0701	13.1133	14.637	TRINITY_DN293692_c1_g1_i1	PMI_029204	96.226	0	530	5924	100	8.9	Pm-Ubtd2_1	ubiquitin domain containing 2; dendritic cell-derived ubiquitin-like protein	TRINITY_DN293692_c1_g1_i1	PMI_013964	98.718	2.46e-48	530	233	44.2	33.5	Pm-Ubtd2	ubiquitin domain containing 2; dendritic cell-derived ubiquitin-like protein
TRINITY_DN323066_c6_g2	275	PMI_029204	Pm-Ubtd2_1	PMI_003800	Pm-Lrguk	37.4668	23.4189	14.7874	14.5782	15.8272	10.432	30.7691	29.2405	20.5906	24.4934	28.8367	43.442	23.6298	27.0199	37.5982	24.7546	22.0173	61.2003	29.127	48.6242	35.4829	43.8347	34.0052	TRINITY_DN323066_c6_g2_i3	PMI_029204	92.208	1.13e-122	308	5924	100	5	Pm-Ubtd2_1	ubiquitin domain containing 2; dendritic cell-derived ubiquitin-like protein	TRINITY_DN323066_c6_g2_i4	PMI_003800	68.627	1.33e-14	210	1032	71.4	4.9	Pm-Lrguk	leucine-rich repeats and guanylate kinase domain containing
TRINITY_DN326223_c5_g1	276	PMI_029202	none	PMI_014442	none	2.7731	1.93367	3.54652	3.69804	2.97006	3.00234	2.86605	2.98975	1.94296	3.54178	3.86398	3.24144	4.14979	3.58666	4.61476	4.7992	6.071	5.60829	4.31547	4.84907	7.51604	5.64528	7.20983	TRINITY_DN326223_c5_g1_i11	PMI_029202	88.739	0	649	4515	98.3	14.6	none	none	TRINITY_DN326223_c5_g1_i11	PMI_014442	81.132	7.13e-19	649	1044	22.2	5.1	none	none
TRINITY_DN289895_c3_g5	277	PMI_029201	none	PMI_017708	none	12.3134	7.16093	10.8404	5.22668	7.74331	8.93866	16.3131	17.3987	16.1969	32.5377	28.8573	17.3709	30.9753	40.1793	25.2042	34.9041	44.0211	43.8299	29.48	22.9393	69.4657	41.2238	39.736	TRINITY_DN289895_c3_g5_i1	PMI_029201	99.558	7.03e-111	225	4767	100	4.7	none	none	TRINITY_DN289895_c3_g5_i1	PMI_017708	79.31	6.22e-06	225	173	38.7	16.8	none	none
TRINITY_DN339808_c3_g1	277	PMI_029201	none	PMI_017708	none	5.90688	5.08395	5.77942	3.18911	3.05414	4.95087	6.91512	5.48994	9.89448	11.7258	13.6583	17.293	19.3845	20.1696	13.6142	20.3683	17.9481	11.7811	15.2583	18.5981	16.9743	15.0919	17.717	TRINITY_DN339808_c3_g1_i2	PMI_029201	89.85	5.07e-96	343	4767	76.7	5.5	none	none	TRINITY_DN339808_c3_g1_i1	PMI_017708	79.31	2.59e-06	202	173	43.1	16.8	none	none
TRINITY_DN327722_c0_g2	278	PMI_029200	Pm-Sord_2_5	PMI_029200	Pm-Sord_2_5	1.51525	1.94428	0.703125	0.86353	1.022	1.44557	0.453931	0.612372	0.34669	0.302393	0.395721	1.19347	2.2045	1.65291	2.46077	6.45174	4.84955	7.40091	7.05386	4.32521	9.71802	7.64565	8.25232	TRINITY_DN327722_c0_g2_i3	PMI_029200	96.119	0	658	1595	100	42	Pm-Sord_2_5	Sorbitol dehydrogenase (L-iditol 2-dehydrogenase)	TRINITY_DN327722_c0_g2_i1	PMI_029200	98.529	9.43e-42	1101	143	18.5	47.6	Pm-Sord_2_5	Sorbitol dehydrogenase (L-iditol 2-dehydrogenase)
TRINITY_DN332938_c0_g1	279	PMI_029197	Pm-PppL_212_22	PMI_004317	Pm-PppL_127	0.027552	1.77515e-05	0.0213154	0.056524	1.77515e-05	0.0128897	0.14856	2.4687	0.297759	0.428844	5.21124	0.626157	0.601238	4.07216	0.817671	0.32354	6.14085	0.868953	0.445227	7.45899	0.26513	0.215714	2.45136	TRINITY_DN332938_c0_g1_i1	PMI_029197	93.037	0	2839	1650	23.3	40.5	Pm-PppL_212_22	pol polyprotein like-212	TRINITY_DN332938_c0_g1_i1	PMI_004317	57.835	0	2839	709	65.4	84.2	Pm-PppL_127	pol polyprotein like-127
TRINITY_DN349383_c2_g3	280	PMI_029194	Pm-Tnni3k	PMI_029194	Pm-Tnni3k	1.09291	1.32759	1.58691	0.509599	0.163136	0.647719	0.200912	0.439861	0.782448	0.3569	0.530581	0.492102	0.867305	0.835489	0.694236	4.60573	3.75135	2.99959	4.34113	4.67164	2.98841	4.04522	3.78533	TRINITY_DN349383_c2_g3_i2	PMI_029194	98.059	0	2430	1791	70	93.2	Pm-Tnni3k	troponin I interacting kinase, cardiac specific	TRINITY_DN349383_c2_g3_i2	PMI_029194	98.23	0	2430	596	69.8	93.1	Pm-Tnni3k	troponin I interacting kinase, cardiac specific
TRINITY_DN313837_c1_g2	281	PMI_029191	Pm-Thap9_3	PMI_029191	Pm-Thap9_3	10.4926	17.0336	16.4685	24.9514	32.9325	28.5211	12.0552	13.2715	14.9786	11.2786	9.16293	10.4381	12.7873	8.32722	12.9133	14.2971	11.4676	13.8666	13.5595	14.9652	7.18208	14.7504	13.3518	TRINITY_DN313837_c1_g2_i5	PMI_029191	99.024;98.833	0.0;1.6e-125	746	2140	89.4	31.1	Pm-Thap9_3	none	TRINITY_DN313837_c1_g2_i5	PMI_029191	86.207	8.81e-126	746	340	81.6	51.8	Pm-Thap9_3	none
TRINITY_DN312004_c9_g2	282	PMI_029187	none	PMI_003800	Pm-Lrguk	34.3028	26.7553	32.8483	31.4178	24.629	32.0862	50.9906	49.6891	66.4462	48.0408	60.5008	53.9652	66.457	63.5313	57.0925	54.7085	61.814	50.3036	55.1782	58.288	49.3921	47.9611	56.0178	TRINITY_DN312004_c9_g2_i1	PMI_029187	95.32	0	406	3082	100	13.2	none	none	TRINITY_DN312004_c9_g2_i1	PMI_003800	76	1.24e-19	406	1032	36.9	4.8	Pm-Lrguk	leucine-rich repeats and guanylate kinase domain containing
TRINITY_DN314537_c2_g1	282	PMI_029187	none	PMI_009789	Pm-Lrrc16a	24.927	22.904	17.9889	14.6653	14.3326	16.8345	32.615	15.8017	22.1742	6.58389	9.32326	10.0662	9.5998	8.03597	6.91845	5.43778	7.61724	7.30222	7.02106	9.81303	5.32785	6.88846	6.82211	TRINITY_DN314537_c2_g1_i1	PMI_029187	91.88	7.36e-92	234	3082	100	7.6	none	none	TRINITY_DN314537_c2_g1_i1	PMI_009789	48.837	1.67e-06	234	1867	55.1	2	Pm-Lrrc16a	leucine rich repeat containing 16A
TRINITY_DN331504_c1_g2	282	PMI_029187	none	PMI_029187	none	101.857	61.1107	110.434	92.1656	62.361	86.9229	142.024	120.291	153.111	121.233	144.706	111.97	134.224	162.789	111.282	125.537	149.274	113.872	106.644	120.281	110.639	89.5124	134.093	TRINITY_DN331504_c1_g2_i1	PMI_029187	86.384	5.91e-160	448	3082	100	12.8	none	none	TRINITY_DN331504_c1_g2_i1	PMI_029187	85.606	1.4e-74	448	135	88.4	84.4	none	none
TRINITY_DN334088_c0_g1	282	PMI_029187	none	PMI_001023	Pm-Usp9Y_1	26.4588	3.56092	13.5026	14.7612	8.824	14.5643	26.9077	22.11	25.7908	21.1206	21.742	25.7304	24.6017	35.4618	28.0002	17.5014	31.1544	31.3793	18.3371	55.978	11.601	15.2649	28.6366	TRINITY_DN334088_c0_g1_i1	PMI_029187	95.736	1.57e-113	257	3082	100	8.3	none	none	TRINITY_DN334088_c0_g1_i1	PMI_001023	86.957	6.48e-09	257	2187	26.8	1.1	Pm-Usp9Y_1	ubiquitin-specific protease 9 gene on the Y
TRINITY_DN343140_c0_g1	282	PMI_029187	none	PMI_010039	none	35.1032	27.9447	56.6698	27.8251	31.8078	44.1761	56.4034	58.3674	75.7458	65.1699	68.9688	60.8434	79.8121	79.6662	56.2925	82.8417	70.0969	54.4067	64.3048	73.2898	44.1171	56.3579	58.7461	TRINITY_DN343140_c0_g1_i8	PMI_029187	90.585	2.44e-151	386	3082	100	12.6	none	none	TRINITY_DN343140_c0_g1_i8	PMI_010039	46.875	1.04e-08	386	82	46.6	76.8	none	none
TRINITY_DN343512_c1_g3	283	PMI_029184	none	PMI_029184	none	5.07308e-06	0.0137621	0.000163849	0.044354	0.00310052	0.000163849	5.07308e-06	0.00743069	0.000163849	0.0517713	0.0033614	2.99397	0.161746	0.0300846	0.000163849	0.694771	0.0728762	10.198	1.39735	0.0367374	83.9816	4.19748	0.45376	TRINITY_DN343512_c1_g3_i1	PMI_029184	98.278	0	1554	1492	48.3	50.6	none	none	TRINITY_DN343512_c1_g3_i1	PMI_029184	98.387	1.01e-67	1554	124	23.9	100	none	none
TRINITY_DN326913_c1_g3	284	PMI_029182	Pm-PPcdc	PMI_029182	Pm-PPcdc	11.819	8.5121	8.03709	14.9528	12.6957	11.6398	12.7462	6.81466	9.45852	3.77378	5.66332	5.44127	6.38679	6.98696	5.40928	7.42685	8.6503	6.25177	4.24445	4.87546	8.02271	5.70661	7.94706	TRINITY_DN326913_c1_g3_i3	PMI_029182	99.567;93.22	6.62e-114;9.88e-17	1213	447	23.9	64.4	Pm-PPcdc	Phosphopantothenoylcysteine decarboxylase (PPC-DC) (CoaC)	TRINITY_DN326913_c1_g3_i4	PMI_029182	98.684;100.0	8.31e-50;1.96e-13	904	148	35.8	73	Pm-PPcdc	Phosphopantothenoylcysteine decarboxylase (PPC-DC) (CoaC)
TRINITY_DN353229_c8_g2	285	PMI_029180	Pm-Med21_1	PMI_029180	Pm-Med21_1	9.28239	6.38679	8.79646	33.3266	26.7075	27.6085	20.7457	28.4493	20.6533	16.0867	19.3033	17.775	14.6217	18.0342	9.0215	14.4942	12.9588	13.3514	10.5268	10.656	18.2368	13.0056	12.8407	TRINITY_DN353229_c8_g2_i1	PMI_029180	98.847	1.2e-173	347	3471	100	10	Pm-Med21_1	mediator complex subunit 21; RNA polymerase II complex component SRB7	TRINITY_DN353229_c8_g2_i1	PMI_029180	99.083	3.15e-77	347	171	94.2	63.7	Pm-Med21_1	mediator complex subunit 21; RNA polymerase II complex component SRB7
TRINITY_DN352667_c6_g2	286	PMI_029179	none	PMI_015178	Pm-Atp13a3_1_3	0.978947	1.34935	0.575352	1.02513	1.3471e-05	0.404324	0.742324	0.15613	0.472808	0.34188	1.41238	0.375613	0.890156	7.16368	1.72685	0.693309	16.3768	3.53866	1.90428	48.0274	3.43876	2.8424	37.67	TRINITY_DN352667_c6_g2_i1	PMI_029179	93.843	0	3822	8606	100	44.7	none	none	TRINITY_DN352667_c6_g2_i1	PMI_015178	69.048	2.63e-09	3822	1349	3.3	3	Pm-Atp13a3_1_3	Probable cation-transporting ATPase 13A3 (ATPase family homolog up-regulated in senescence cells 1)
TRINITY_DN336657_c1_g1	287	PMI_029178	Pm-Ilf2_1	PMI_029178	Pm-Ilf2_1	582.795	536.665	442.527	224.736	269.853	222.144	393.706	452.557	432.213	317.015	330.732	324.528	299.671	326.729	298.013	235.951	253.152	197.926	224.986	160.268	224.175	204.941	185.478	TRINITY_DN336657_c1_g1_i1	PMI_029178	88.221	8.2e-160	2070	462	20.1	80.3	Pm-Ilf2_1	interleukin enhancer binding factor 2	TRINITY_DN336657_c1_g1_i1	PMI_029178	81.41	1.15e-61	2070	153	22.6	91.5	Pm-Ilf2_1	interleukin enhancer binding factor 2
TRINITY_DN314033_c3_g1	288	PMI_029175	Pm-Z110	PMI_029351	Pm-Hypp_1329_4	0.0146566	1.94295e-06	1.21402e-06	0.0225516	0.13153	0.0102743	4.12919	8.39884	9.99622	0.254451	0.712981	5.33487	0.164487	0.283634	4.25358	0.108702	0.192039	3.06018	0.0526325	6.03645	0.0234825	0.0688511	0.0447197	TRINITY_DN314033_c3_g1_i4	PMI_029175	73.847	0	7881	3977	18.4	36.3	Pm-Z110	zinc finger protein 110	TRINITY_DN314033_c3_g1_i4	PMI_029351	62.324;25.5	0.0;6.69e-25	7881	1585	57.9	89.1	Pm-Hypp_1329_4	hypothetical protein-1329
TRINITY_DN334398_c2_g2	289	PMI_029174	none	PMI_020214	none	5.69014	5.01892	8.20646	2.15047	4.36107	3.14282	3.02791	2.32275	5.39508	12.9092	9.71874	11.7865	17.3661	11.4942	15.6492	21.1018	17.581	17.0327	17.5664	30.943	16.4465	22.2761	22.1993	TRINITY_DN334398_c2_g2_i1	PMI_029174	78.243	3.36e-43	488	4234	48.6	5.6	none	none	TRINITY_DN334398_c2_g2_i1	PMI_020214	84	6.14e-08	488	89	15.4	28.1	none	none
TRINITY_DN338743_c2_g2	290	PMI_029171	Pm-NmbrL_2	PMI_029171	Pm-NmbrL_2	3.65072	3.09466	3.91126	3.79293	2.93695	3.75743	4.85832	2.87963	3.86218	10.76	5.78926	8.87522	8.98844	6.09345	9.34088	4.33931	5.59402	5.02693	2.29714	7.20659	1.52586	2.49196	4.34207	TRINITY_DN338743_c2_g2_i6	PMI_029171	94.946	0	552	3376	100	16	Pm-NmbrL_2	neuromedin B receptor-like-2	TRINITY_DN338743_c2_g2_i2	PMI_029171	93.484	0	2599	378	40.7	92.9	Pm-NmbrL_2	neuromedin B receptor-like-2
TRINITY_DN284104_c1_g2	291	PMI_029169	none	PMI_002136	Pm-ProjL	0.000435936	2.64662e-05	0.671478	7.62236	0.511919	0.754061	20.0333	1.53362	1.49774	0.000435936	8.32455	1.41948	18.532	9.10691	1.26971	4.59291	5.23175	0.971775	13.3421	13.4798	0.464038	17.4534	5.17763	TRINITY_DN284104_c1_g2_i1	PMI_029169	84.03	2.11e-75	336	3465	75.3	7.4	none	none	TRINITY_DN284104_c1_g2_i2	PMI_002136	52.083	5.98e-09	285	5412	50.5	0.8	Pm-ProjL	projectin-like, bent(bt)-like, unc-22 (twitchin)-like
TRINITY_DN293917_c0_g2	291	PMI_029169	none	PMI_002136	Pm-ProjL	2.73423	4.74061	4.5399	9.25575	7.36018	5.41622	10.6892	8.71644	8.46983	6.87513	6.75913	8.33076	11.7634	8.49606	8.67109	6.2529	7.96486	8.64048	6.54611	8.43671	8.30982	8.77738	6.69751	TRINITY_DN293917_c0_g2_i14	PMI_029169	92.727	2.09e-112	278	3465	97.8	7.9	none	none	TRINITY_DN293917_c0_g2_i10	PMI_002136	77.419	1.17e-07	926	5412	10	0.6	Pm-ProjL	projectin-like, bent(bt)-like, unc-22 (twitchin)-like
TRINITY_DN310218_c1_g1	291	PMI_029169	none	PMI_002136	Pm-ProjL	12.261	13.6284	12.1563	19.4378	23.0262	15.8041	33.0573	25.6623	25.7235	23.5785	17.9739	27.9748	27.7999	23.5859	28.6358	22.5053	24.9456	27.7087	20.0145	30.3175	19.742	20.0729	18.0841	TRINITY_DN310218_c1_g1_i7	PMI_029169	93.973	0	446	3465	100	12.9	none	none	TRINITY_DN310218_c1_g1_i5	PMI_002136	84	7.22e-08	356	5412	21.1	0.5	Pm-ProjL	projectin-like, bent(bt)-like, unc-22 (twitchin)-like
TRINITY_DN327461_c5_g2	291	PMI_029169	none	PMI_002136	Pm-ProjL	4.59927	3.38401	3.98066	9.29711	5.03142	8.55834	20.6063	12.6071	14.902	16.845	17.3561	16.4586	15.8569	17.7543	19.6469	14.3808	19.6341	19.3433	10.6874	21.6805	11.6149	12.2861	15.7842	TRINITY_DN327461_c5_g2_i2	PMI_029169	91.385	5.87e-127	348	3465	93.1	9.3	none	none	TRINITY_DN327461_c5_g2_i2	PMI_002136	67.647	5.5e-08	348	5412	29.3	0.6	Pm-ProjL	projectin-like, bent(bt)-like, unc-22 (twitchin)-like
TRINITY_DN350434_c10_g1	291	PMI_029169	none	PMI_023067	none	26.6342	31.5453	24.7266	53.6339	50.7901	35.1914	72.1155	54.7286	60.5871	49.3766	39.5419	51.5773	49.1604	47.7766	52.2598	35.9174	39.8398	47.1631	32.6077	45.4076	34.0713	32.7027	31.96	TRINITY_DN350434_c10_g1_i1	PMI_029169	94.038	0	664	3465	76.4	15	none	none	TRINITY_DN350434_c10_g1_i3	PMI_023067	100	4.27e-43	604	67	33.3	100	none	none
TRINITY_DN307653_c1_g1	292	PMI_029163	none	PMI_029163	none	2.33614	5.78239	4.04939	9.46582	6.31278	7.2693	4.56644	3.002	4.88752	4.19582	3.69359	3.05667	3.20458	2.3769	3.15125	2.45468	3.17474	3.09545	3.49565	3.82605	2.27371	3.10953	3.10016	TRINITY_DN307653_c1_g1_i9	PMI_029163	95.202	0	606	957	86	54.4	none	none	TRINITY_DN307653_c1_g1_i3	PMI_029163	91.364	7.82e-146	920	271	71.7	81.2	none	none
TRINITY_DN297180_c3_g2	293	PMI_029162	none	PMI_029162	none	3.13568	2.73888	13.9421	2.98683	1.85103	4.75178	7.54836	9.31636	9.999	14.4818	14.4487	5.29568	8.09989	8.78145	4.9477	5.26055	4.91867	3.75808	6.43476	6.82398	2.45254	3.15663	4.40523	TRINITY_DN297180_c3_g2_i1	PMI_029162	85.019	3.82e-79	380	5696	70	4.7	none	none	TRINITY_DN297180_c3_g2_i1	PMI_029162	65.909	4.65e-37	380	99	69.5	88.9	none	none
TRINITY_DN336914_c4_g1	293	PMI_029162	none	PMI_003296	Pm-Smarcd1L	22.5437	9.85782	23.907	19.6297	26.1492	20.4223	50.5329	50.0982	46.9324	124.451	113.218	78.5328	84.5021	101.823	76.2376	38.3991	47.6631	38.1148	30.595	31.7979	26.88	19.9088	24.3777	TRINITY_DN336914_c4_g1_i5	PMI_029162	97.106	0	653	5696	94.9	10.9	none	none	TRINITY_DN336914_c4_g1_i5	PMI_003296	84.0;64.706	3.5e-06;3.5e-06	653	275	18.7	14.2	Pm-Smarcd1L	SWI/SNF related, matrix associated, actin dependent regulator of chromatin, subfamily d, member 1-like
TRINITY_DN350544_c3_g1	293	PMI_029162	none	PMI_003296	Pm-Smarcd1L	18.1367	10.7884	9.06937	15.8985	13.9389	11.6263	29.7839	31.609	29.5136	69.4919	77.1866	51.3929	42.7669	57.3421	55.4245	25.0695	24.7662	26.8909	20.724	16.0939	25.8223	11.6186	18.3729	TRINITY_DN350544_c3_g1_i8	PMI_029162	91.63	0	448	5696	100	7.7	none	none	TRINITY_DN350544_c3_g1_i2	PMI_003296	84.0;64.706	7.87e-06;7.87e-06	339	275	36	14.2	Pm-Smarcd1L	SWI/SNF related, matrix associated, actin dependent regulator of chromatin, subfamily d, member 1-like
TRINITY_DN330256_c0_g1	294	PMI_029160	none	PMI_029160	none	17.7062	21.3569	17.367	44.9115	37.466	39.478	22.9562	17.9325	20.4972	2.95422	3.87422	6.60209	7.63161	5.74944	7.04686	15.4889	14.3237	12.1582	15.9257	19.4085	15.8048	17.765	20.2982	TRINITY_DN330256_c0_g1_i11	PMI_029160	99.396	0	3541	566	14	87.6	none	none	TRINITY_DN330256_c0_g1_i13	PMI_029160	99.242	4.81e-77	1330	140	29.8	94.3	none	none
TRINITY_DN312048_c4_g1	295	PMI_029154	none	PMI_029154	none	1.34238	0.547691	0.9343	3.44241	6.19984	6.0732	7.23812	10.3129	8.82935	5.62537	7.02252	5.03201	3.34788	8.68025	4.55888	10.7855	7.47135	5.54038	6.42738	3.16776	11.6218	8.40796	7.26742	TRINITY_DN312048_c4_g1_i10	PMI_029154	90.465;81.452;90.291;68.0	7.86e-171;4.66e-66;6.08e-33;1.17e-16	430	3096	100	18	none	none	TRINITY_DN312048_c4_g1_i10	PMI_029154	86.713	3.14e-47	430	1032	99.8	13.4	none	none
TRINITY_DN301293_c2_g1	296	PMI_029152	Pm-Uroc1_3	PMI_029152	Pm-Uroc1_3	2.06087	2.89295	2.48023	7.85212	6.70333	6.856	5.15947	8.36777	5.53218	3.3489	3.1795	3.00707	4.03853	6.02305	4.53092	5.64102	6.42285	1.57586	4.22913	1.28713	15.426	5.07131	5.31777	TRINITY_DN301293_c2_g1_i11	PMI_029152	95.012	7.91e-177	407	3183	98	12.5	Pm-Uroc1_3	urocanase domain containing 1	TRINITY_DN301293_c2_g1_i11	PMI_029152	100	2.36e-09	407	156	17.7	15.4	Pm-Uroc1_3	urocanase domain containing 1
TRINITY_DN327865_c0_g1	297	PMI_029148	Pm-Z339_53	PMI_029148	Pm-Z339_53	19.2481	16.6131	13.2401	35.4871	46.7612	30.148	24.5451	22.9176	13.7704	17.7524	17.9242	15.8017	14.4343	15.9637	18.1007	11.4146	11.8533	14.1081	8.87402	8.12249	10.0076	7.9427	7.04723	TRINITY_DN327865_c0_g1_i18	PMI_029148	98.032;85.381;85.161;84.483;83.691;84.318;85.316;83.862;85.0;84.94;87.458;86.397;83.391;84.127;86.697;86.765;85.635;85.119;83.824;80.952;83.654	0.0;1.04e-151;5.36e-149;1.18e-144;2.6e-140;2.97e-133;5.03e-124;1.26e-112;1.44e-105;7.47e-103;3.87e-100;1.76e-85;3.18e-82;5.38e-73;4.14e-68;2.61e-64;2.29e-52;1.76e-47;2.29e-33;2.62e-26;2.01e-21	559	2532	100	30.5	Pm-Z339_53	zinc finger protein 339	TRINITY_DN327865_c0_g1_i5	PMI_029148	94.064;61.842	3.42e-124;4.42e-15	703	629	93.5	41.7	Pm-Z339_53	zinc finger protein 339
TRINITY_DN327865_c1_g1	297	PMI_029148	Pm-Z339_53	PMI_029148	Pm-Z339_53	12.7419	13.7665	10.9798	27.4869	37.7386	24.3251	15.1562	17.4906	14.2344	13.9854	15.6344	14.3361	13.3972	14.4204	14.2063	12.045	8.02309	10.6647	9.49574	7.65621	9.09228	8.8029	7.95738	TRINITY_DN327865_c1_g1_i1	PMI_029148	97.321	0	1497	2532	99.7	58.3	Pm-Z339_53	zinc finger protein 339	TRINITY_DN327865_c1_g1_i1	PMI_029148	98	0	1497	629	80.2	63	Pm-Z339_53	zinc finger protein 339
TRINITY_DN303265_c2_g1	298	PMI_029140	none	PMI_029140	none	0.327834	1.30039	15.6262	0.840702	0.399481	0.836194	0.883852	1.05318	2.10232	2.74762	2.16545	1.21876	5.31439	4.65178	1.76836	9.7256	8.65545	5.38152	9.22182	11.3609	5.01714	14.3736	8.46132	TRINITY_DN303265_c2_g1_i4	PMI_029140	97.727	1.09e-35	401	2542	21.9	3.5	none	none	TRINITY_DN303265_c2_g1_i4	PMI_029140	86.667	3.25e-10	401	94	22.4	31.9	none	none
TRINITY_DN318020_c7_g1	298	PMI_029140	none	PMI_029140	none	49.1067	4.95188	96.0461	5.67595	0.371866	6.38162	2.79718	2.67367	5.98347	1.65634	5.2408	0.480692	2.58756	4.00934	0.93606	0.855024	3.6104	0.363864	0.414013	1.224	1.24382	1.62466	4.20358	TRINITY_DN318020_c7_g1_i3	PMI_029140	99.644	1.02e-141	281	2542	100	11.1	none	none	TRINITY_DN318020_c7_g1_i3	PMI_029140	98.592	5.2e-47	281	94	75.8	75.5	none	none
TRINITY_DN351851_c3_g1	298	PMI_029140	none	PMI_029140	none	101.255	7.75653	101.176	10.4602	0.291235	8.12293	6.27029	5.40948	7.23713	1.92786	9.15629	1.5897	13.3855	10.7547	2.26712	2.21147	11.757	3.03841	1.92738	8.91513	5.55318	3.08159	17.8472	TRINITY_DN351851_c3_g1_i5	PMI_029140	96.649	0	1295	2542	87.6	44.6	none	none	TRINITY_DN351851_c3_g1_i4	PMI_029140	75.532	6.43e-44	1226	94	23	100	none	none
TRINITY_DN313177_c2_g1	299	PMI_029136	Pm-Dmgdh_1_3	PMI_027307	Pm-Sorl1_11	10.3343	10.9963	13.7522	5.65388	6.60589	5.67905	9.75198	6.92676	6.06404	18.9734	10.4442	14.0144	11.5986	13.6516	13.545	8.51663	9.84587	12.4316	12.3709	16.3081	11.1263	9.70983	11.136	TRINITY_DN313177_c2_g1_i2	PMI_029136	98.489	2.36e-163	331	3791	100	8.7	Pm-Dmgdh_1_3	dimethylglycine dehydrogenase	TRINITY_DN313177_c2_g1_i2	PMI_027307	57.778	5.1e-06	331	276	37.2	16.3	Pm-Sorl1_11	sortilin-related receptor containing LDLR class A repeats; mosaic protein LR11; sorting protein-related receptor; low-density lipoprotein receptor relative with 11 ligand-binding repeats
TRINITY_DN229632_c0_g1	300	PMI_029134	Pm-Asb8	PMI_002493	Pm-Unk_44_3	392.044	330.231	40.5659	104.873	111.864	15.9442	48.408	41.3993	4.84887	5.5643	10.701	4.57435	3.161	3.54753	2.23385	1.56674	5.67027e-05	0.410056	4.95723e-05	0.72205	1.31763e-05	4.95723e-05	5.67027e-05	TRINITY_DN229632_c0_g1_i1	PMI_029134	92.647	6.1e-50	300	4789	45.3	2.8	Pm-Asb8	ankyrin repeat and SOCS box containing 8	TRINITY_DN229632_c0_g1_i1	PMI_002493	50	6.9e-08	300	1324	50	3.8	Pm-Unk_44_3	none
TRINITY_DN284275_c3_g1	300	PMI_029134	Pm-Asb8	PMI_011241	Pm-Cyp4L3_5	28.7407	14.7126	11.774	14.7412	17.8393	21.1132	9.68615	25.2331	18.0165	20.0744	15.8528	17.7585	22.8983	11.3516	18.308	12.8297	18.5313	18.9599	10.5126	23.4882	14.3093	26.2537	12.876	TRINITY_DN284275_c3_g1_i2	PMI_029134	97.08	7.72e-60	230	4789	59.6	2.9	Pm-Asb8	ankyrin repeat and SOCS box containing 8	TRINITY_DN284275_c3_g1_i2	PMI_011241	80	9.05e-09	230	563	32.6	4.4	Pm-Cyp4L3_5	Cytochrome P450 Family 4 like
TRINITY_DN299438_c5_g4	300	PMI_029134	Pm-Asb8	PMI_029134	Pm-Asb8	6.04393	6.24591	8.46394	20.9496	19.3929	23.5622	9.13323	7.55113	7.93969	10.2716	10.2139	9.17459	9.96832	12.005	9.4047	12.7735	13.0676	9.64771	11.3776	9.74634	12.3605	10.1514	12.2299	TRINITY_DN299438_c5_g4_i1	PMI_029134	99.609	0	1692	4789	90.8	32.1	Pm-Asb8	ankyrin repeat and SOCS box containing 8	TRINITY_DN299438_c5_g4_i1	PMI_029134	100	0	1692	290	51.4	100	Pm-Asb8	ankyrin repeat and SOCS box containing 8
TRINITY_DN328945_c3_g3	300	PMI_029134	Pm-Asb8	PMI_001182	none	5.42145	4.80119	6.22102	12.8486	13.3397	15.4053	6.93045	4.89657	5.9643	7.94644	8.20827	6.38209	7.9264	8.68168	6.47986	9.70604	9.2119	7.90523	7.94447	7.59513	10.0313	6.29409	9.43835	TRINITY_DN328945_c3_g3_i1	PMI_029134	99.375	0	885	4789	90.4	16.7	Pm-Asb8	ankyrin repeat and SOCS box containing 8	TRINITY_DN328945_c3_g3_i1	PMI_001182	58.537	1.24e-07	885	2217	13.9	1.8	none	none
TRINITY_DN259155_c0_g1	301	PMI_029133	none	PMI_012838	Pm-Glutamyl/tRNAsynth	2.26312	6.04777	8.47268	1.74114	4.45884	5.12332	3.55929	4.00751	3.86814	9.25835	4.43121	6.7605	14.346	9.21455	8.87047	12.3559	9.11416	9.07176	11.9651	15.166	8.13223	18.6054	8.40085	TRINITY_DN259155_c0_g1_i3	PMI_029133	99.083	8.13e-163	327	1963	100	16.6	none	none	TRINITY_DN259155_c0_g1_i3	PMI_012838	94.286	6.68e-16	327	377	32.1	9.3	Pm-Glutamyl/tRNAsynth	Glutaminyl-tRNA Synthetase
TRINITY_DN312962_c1_g1	301	PMI_029133	none	PMI_017602	Pm-Zw10_6	9.57844	17.2747	12.1072	11.2705	15.4007	20.9532	17.4697	16.9674	16.1248	15.3481	8.88695	13.3551	15.2822	13.1236	12.6444	20.895	16.2478	13.926	19.7284	15.6987	20.4844	16.5434	22.4643	TRINITY_DN312962_c1_g1_i4	PMI_029133	95.041	7.65e-105	258	1963	93.8	12.3	none	none	TRINITY_DN312962_c1_g1_i1	PMI_017602	72.222	9.51e-25	293	852	55.3	6.3	Pm-Zw10_6	centromere/kinetochore protein zw10
TRINITY_DN343697_c3_g1	302	PMI_029127	Pm-Z481_3	PMI_029127	Pm-Z481_3	5.44416	12.5403	8.46532	11.0967	9.1603	8.77052	15.1071	14.0459	15.5526	26.2016	24.3195	19.5716	21.9543	23.6032	21.3021	15.4699	12.4952	11.9105	12.7801	8.59463	13.6006	10.0753	10.5141	TRINITY_DN343697_c3_g1_i1	PMI_029127	98.835	0	2318	3865	100	60	Pm-Z481_3	zinc finger protein 481	TRINITY_DN343697_c3_g1_i6	PMI_029127	92.25	0	2560	895	93.8	83.9	Pm-Z481_3	zinc finger protein 481
TRINITY_DN343697_c3_g2	302	PMI_029127	Pm-Z481_3	PMI_029127	Pm-Z481_3	2.13039	6.41006	5.62134	8.60482	4.2047	5.62166	8.07721	11.1464	9.59425	20.4068	19.7536	13.409	17.2683	16.3484	16.8797	14.8134	10.548	8.97478	10.2009	6.71047	10.7577	7.92316	9.09709	TRINITY_DN343697_c3_g2_i1	PMI_029127	99.118	0	680	3865	100	17.5	Pm-Z481_3	zinc finger protein 481	TRINITY_DN343697_c3_g2_i1	PMI_029127	100.0;47.059	1.32e-101;5.36e-06	680	895	67.1	22.7	Pm-Z481_3	zinc finger protein 481
TRINITY_DN323913_c0_g2	303	PMI_029126	none	PMI_029899	none	19.4775	12.0719	11.0117	9.32402	11.4824	8.13833	21.8808	19.916	13.7413	13.993	13.1038	11.9815	14.3036	10.0999	13.9992	4.81548	9.57364	8.76718	6.47665	7.16134	6.76433	5.08346	5.03395	TRINITY_DN323913_c0_g2_i10	PMI_029126	92.219	1.53e-140	339	612	100	56.7	none	none	TRINITY_DN323913_c0_g2_i12	PMI_029899	94.118	1.95e-15	298	67	34.2	50.7	none	none
TRINITY_DN324384_c3_g1	303	PMI_029126	none	PMI_029899	none	9.84337	18.0789	10.9945	5.60965	8.37826	3.10252	16.5869	20.2896	22.8886	33.0666	23.0866	26.7966	16.0258	20.3256	21.9525	21.632	14.985	16.5712	18.0021	8.7331	22.034	13.2733	13.293	TRINITY_DN324384_c3_g1_i8	PMI_029126	88.753	1.09e-149	404	612	99.5	65.8	none	none	TRINITY_DN324384_c3_g1_i2	PMI_029899	96.296	1.71e-32	264	67	61.4	80.6	none	none
TRINITY_DN294959_c0_g1	304	PMI_029119	Pm-pABCt_8	PMI_029119	Pm-pABCt_8	1.79497	10.2278	0.575119	5.89206	9.75121	5.21616	3.38762	6.65633	1.41779	2.794	1.47203	3.37895	2.01456	0.798539	3.87054	4.21584	2.39692	2.98401	1.71896	0.32505	4.76906	1.40542	3.37824	TRINITY_DN294959_c0_g1_i6	PMI_029119	88.667	2.98e-48	340	2147	42.1	7	Pm-pABCt_8	phosphonate ABC transporter, periplasmic phosphonate-binding protein (bacterial)	TRINITY_DN294959_c0_g1_i6	PMI_029119	90.323	5.84e-14	340	82	27.4	37.8	Pm-pABCt_8	phosphonate ABC transporter, periplasmic phosphonate-binding protein (bacterial)
TRINITY_DN314930_c4_g3	304	PMI_029119	Pm-pABCt_8	PMI_029119	Pm-pABCt_8	11.0658	22.2682	17.1833	6.89192	11.0568	5.8187	31.4332	34.9655	22.5932	29.3389	21.3106	22.4359	25.1348	16.5578	26.3682	21.0073	23.8565	29.5504	24.1277	19.815	36.5744	32.8004	20.4666	TRINITY_DN314930_c4_g3_i1	PMI_029119	96.759	2.3e-98	240	2147	90	9.9	Pm-pABCt_8	phosphonate ABC transporter, periplasmic phosphonate-binding protein (bacterial)	TRINITY_DN314930_c4_g3_i1	PMI_029119	95.312	1.36e-40	240	82	80	78	Pm-pABCt_8	phosphonate ABC transporter, periplasmic phosphonate-binding protein (bacterial)
TRINITY_DN348672_c2_g3	304	PMI_029119	Pm-pABCt_8	PMI_019123	Pm-pABCt_2	2.63834	8.2729	9.50662	1.8945	3.40328	2.02892	16.0048	13.4003	9.19091	18.3224	16.0763	13.5078	14.1474	11.2705	16.184	17.2854	15.4037	19.897	19.2653	13.7628	24.3466	29.7465	14.174	TRINITY_DN348672_c2_g3_i4	PMI_029119	96.226	4.36e-147	318	2147	100	14.8	Pm-pABCt_8	phosphonate ABC transporter, periplasmic phosphonate-binding protein (bacterial)	TRINITY_DN348672_c2_g3_i1	PMI_019123	100	1.74e-19	204	241	52.9	14.9	Pm-pABCt_2	phosphonate ABC transporter, periplasmic phosphonate-binding protein (bacterial)
TRINITY_DN309732_c1_g1	305	PMI_029114	Pm-Fbn3L_2	PMI_009306	Pm-Vav	12.5875	9.87584	7.82845	30.8134	28.1277	27.645	8.09877	7.71273	6.17588	12.6741	15.2473	16.3543	17.8376	16.706	21.4969	12.3775	10.2322	15.7839	9.93128	18.5173	10.6036	12.0956	10.2114	TRINITY_DN309732_c1_g1_i6	PMI_029114	76.471	2.5e-62	370	4930	76.8	5.6	Pm-Fbn3L_2	fibrillin-3-like	TRINITY_DN309732_c1_g1_i7	PMI_009306	73.333	8.24e-09	263	297	34.2	10.1	Pm-Vav	VAV oncogene 1/2/3
TRINITY_DN312729_c0_g1	305	PMI_029114	Pm-Fbn3L_2	PMI_019305	Pm-Recq_2	3.89695	3.6012	1.13852	4.57269e-05	2.10491	1.27855	5.25333	4.23037	4.07656	34.062	4.65916	6.90181	38.8768	4.7046	5.91121	48.6538	4.99728	9.88613	43.3833	6.14914	15.9607	65.9054	7.98388	TRINITY_DN312729_c0_g1_i1	PMI_029114	84.906	2.84e-23	1142	4930	8.8	2.2	Pm-Fbn3L_2	fibrillin-3-like	TRINITY_DN312729_c0_g1_i4	PMI_019305	36.275	3.31e-14	310	511	98.7	18.6	Pm-Recq_2	none
TRINITY_DN327892_c4_g1	306	PMI_029112	Pm-Hypp_3101_2	PMI_019908	none	1.37876	8.92842	3.68488	1.07393	18.1016	2.57099	0.314799	21.6923	1.31753	0.0548513	0.000623914	0.665022	0.0529468	0.000623914	0.679635	0.0497226	0.000623914	0.45962	0.0561752	460.768	6.32975e-07	0.0647373	0.000623914	TRINITY_DN327892_c4_g1_i1	PMI_029112	89.209	3.51e-45	2521	3070	5.2	4.5	Pm-Hypp_3101_2	hypothetical protein-3101	TRINITY_DN327892_c4_g1_i1	PMI_019908	22.623	1.59e-07	2521	562	34.3	53.2	none	none
TRINITY_DN322313_c0_g3	307	PMI_029110	none	PMI_029110	none	22.1179	26.0304	25.4916	14.7235	12.7391	11.9338	16.8114	17.4471	25.0028	15.7773	22.6897	19.5946	26.1148	25.5089	22.9681	36.9399	35.6496	33.525	27.3217	23.9615	30.4026	35.3725	28.1524	TRINITY_DN322313_c0_g3_i1	PMI_029110	99.281	1.54e-64	340	348	40.9	39.9	none	none	TRINITY_DN322313_c0_g3_i1	PMI_029110	100	2.1e-22	340	115	35.3	34.8	none	none
TRINITY_DN347222_c0_g2	308	PMI_029107	none	PMI_029107	none	8.997	0.87309	1.22271	13.8437	1.14823	2.64935	14.9585	0.458666	1.42345	0.359124	0.167133	0.332604	0.748007	0.143292	0.137162	3.51906e-05	0.0760625	7.28109e-06	0.359035	0.00699971	0.985809	3.51906e-05	0.0379543	TRINITY_DN347222_c0_g2_i2	PMI_029107	98.198	0	444	1149	100	38.6	none	none	TRINITY_DN347222_c0_g2_i1	PMI_029107	98.039	5.07e-133	1922	382	31.8	53.4	none	none
TRINITY_DN292091_c1_g2	309	PMI_029105	none	PMI_025305	Pm-PolypL_119_2	16.0683	9.77052	4.44219	8.24146	4.71659	8.39413	5.28323	5.65221	10.2669	13.6085	9.20425	12.5064	10.5076	11.8662	8.96929	7.50921	9.64102	11.7306	7.74088	16.5603	8.05837	6.13712	7.85753	TRINITY_DN292091_c1_g2_i1	PMI_029105	96.203	5.42e-107	270	5639	87.8	4.2	none	none	TRINITY_DN292091_c1_g2_i1	PMI_025305	77.778	2.01e-17	270	888	50	5.1	Pm-PolypL_119_2	polyprotein-like-19
TRINITY_DN296074_c4_g1	309	PMI_029105	none	PMI_008982	none	6.59322	9.19743	13.3589	7.27059	6.21591	6.67308	20.2204	20.7506	22.1946	21.9072	20.4575	18.58	17.4717	15.5584	14.4639	18.7456	16.3359	18.5132	17.3636	22.2142	15.4534	18.5843	16.3783	TRINITY_DN296074_c4_g1_i1	PMI_029105	96.567	1.57e-106	227	5639	100	4.1	none	none	TRINITY_DN296074_c4_g1_i7	PMI_008982	88.889	7.58e-12	207	97	39.1	27.8	none	none
TRINITY_DN305554_c3_g1	309	PMI_029105	none	PMI_025305	Pm-PolypL_119_2	8.75954	9.10207	6.9069	14.091	8.11992	10.8952	11.8084	11.205	19.0019	19.7849	16.5393	18.6245	11.9165	15.1223	12.9353	14.2735	15.8432	20.034	12.8689	19.4384	11.8291	17.4579	17.2751	TRINITY_DN305554_c3_g1_i4	PMI_029105	99.065;94.872	0.0;4.65e-09	428	5639	100	8.3	none	none	TRINITY_DN305554_c3_g1_i2	PMI_025305	81.25	6.63e-10	274	888	35	3.6	Pm-PolypL_119_2	polyprotein-like-19
TRINITY_DN334382_c3_g1	310	PMI_029102	none	PMI_029102	none	4.28904	3.53883	5.38443	7.47949	11.9582	5.32781	13.5875	14.7397	9.65402	14.6363	11.4828	12.4628	15.2435	16.5774	19.4374	13.785	13.6184	19.9562	12.0655	13.4955	17.5902	16.4552	12.1969	TRINITY_DN334382_c3_g1_i1	PMI_029102	92.509	6.49e-107	318	3152	83.6	8.4	none	none	TRINITY_DN334382_c3_g1_i1	PMI_029102	100	7.41e-23	318	186	38.7	22	none	none
TRINITY_DN348681_c6_g1	311	PMI_029101	Pm-Cyp2U_15	PMI_029101	Pm-Cyp2U_15	0.514842	0.684372	1.77871	0.308074	0.269804	0.190827	1.60015	0.808309	1.57957	21.0964	19.7859	18.3921	12.8762	18.8466	20.9693	17.431	20.2675	33.9403	24.9944	40.091	24.9411	32.6964	21.7169	TRINITY_DN348681_c6_g1_i1	PMI_029101	98.412	0	5264	5425	100	97.4	Pm-Cyp2U_15	Cytochrome P450 Family 2U, CYP2U	TRINITY_DN348681_c6_g1_i1	PMI_029101	99.231	0	5264	520	29.6	100	Pm-Cyp2U_15	Cytochrome P450 Family 2U, CYP2U
TRINITY_DN294059_c4_g1	312	PMI_029087	Pm-Hypp_2637_9	PMI_029087	Pm-Hypp_2637_9	7.88341e-05	0.00323495	1.94808e-06	7.88341e-05	7.53558e-08	1.94808e-06	0.905755	0.0130996	0.0672105	7.88341e-05	0.0387133	0.0177994	7.88341e-05	0.0377158	0.0550464	7.88341e-05	0.0268129	1.94808e-06	7.88341e-05	7.53558e-08	1.03618	2.10419	0.0485616	TRINITY_DN294059_c4_g1_i4	PMI_029087	100.0;87.05	0.0;1.21e-154	3935	939	20.4	79.8	Pm-Hypp_2637_9	hypothetical protein-2637	TRINITY_DN294059_c4_g1_i1	PMI_029087	85.833	0	4127	312	26.2	100	Pm-Hypp_2637_9	hypothetical protein-2637
TRINITY_DN321643_c2_g1	313	PMI_029082	Pm-Zfand5b_1	PMI_000864	Pm-Dna_pkcs	28.0964	29.9643	31.3097	29.1096	31.442	31.147	26.1343	40.8722	22.4095	16.4845	15.0218	21.0996	31.1832	21.2602	23.7917	20.8391	29.4115	18.7166	21.189	16.84	17.1003	16.7191	13.3171	TRINITY_DN321643_c2_g1_i5	PMI_029082	80.15	5.63e-62	248	5914	99.6	4.5	Pm-Zfand5b_1	zinc finger, AN1-type domain 5b	TRINITY_DN321643_c2_g1_i1	PMI_000864	61.017	6.18e-16	235	3835	62.6	1.5	Pm-Dna_pkcs	none
TRINITY_DN333393_c7_g1	313	PMI_029082	Pm-Zfand5b_1	PMI_007035	Pm-Carm1	200.231	185.635	216.266	78.2717	103.905	120.408	121.156	173.726	148.651	206.026	209.065	175.71	207.867	189.82	174.274	215.55	181.32	215.188	201.377	196.549	207.422	264.233	196.802	TRINITY_DN333393_c7_g1_i2	PMI_029082	96.364	1.16e-180	379	5914	100	6.5	Pm-Zfand5b_1	zinc finger, AN1-type domain 5b	TRINITY_DN333393_c7_g1_i3	PMI_007035	94.118	1.35e-27	229	675	66.8	7.6	Pm-Carm1	coactivator-associated arginine methyltransferase 1
TRINITY_DN350513_c20_g2	313	PMI_029082	Pm-Zfand5b_1	PMI_021070	Pm-Adck2-2_1	68.7076	71.7498	96.8804	43.0714	54.1538	53.3952	43.0367	70.8345	53.905	88.9162	64.8505	71.4828	78.7574	89.6835	75.3924	77.6415	68.0082	84.5304	85.9863	88.5449	70.7867	107.049	66.1253	TRINITY_DN350513_c20_g2_i1	PMI_029082	94.538	6.06e-100	265	5914	89.8	4	Pm-Zfand5b_1	zinc finger, AN1-type domain 5b	TRINITY_DN350513_c20_g2_i3	PMI_021070	90.625	9.98e-16	224	404	42.9	7.9	Pm-Adck2-2_1	aarF domain containing kinase 2-2; putative ubiquinone biosynthesis protein AarF
TRINITY_DN326021_c1_g1	314	PMI_029078	Pm-Kcnk9_2	PMI_019243	Pm-PolypL_127_2	0.268665	0.246189	0.264128	0.0459372	0.0475387	0.0798577	0.78471	1.40995	1.84494	4.28913	4.26475	5.40289	4.91377	4.39519	5.3429	4.15135	3.93539	5.1557	5.14568	7.10403	2.70752	5.32896	2.68696	TRINITY_DN326021_c1_g1_i1	PMI_029078	98.464;94.737	0.0;1.86e-33	5286	1171	14	55.4	Pm-Kcnk9_2	potassium channel TASK3	TRINITY_DN326021_c1_g1_i1	PMI_019243	28.571	2.47e-144	5286	1186	71.1	97.3	Pm-PolypL_127_2	polyprotein-like-27
TRINITY_DN346651_c1_g2	315	PMI_029066	none	PMI_005791	none	0.448577	0.146082	0.194472	0.0884922	0.0987282	0.058802	1.442	3.25344	2.87651	1.81791	2.56874	2.41215	2.47423	3.45947	3.92649	1.30097	1.36214	2.37847	1.54897	1.75479	1.34389	1.91822	0.998551	TRINITY_DN346651_c1_g2_i2	PMI_029066	98.428;100.0;99.653	0.0;2.56e-154;1.51e-144	2406	1341	45.7	81.4	none	none	TRINITY_DN346651_c1_g2_i2	PMI_005791	54.286;50.382	1.65e-126;1.65e-126	2406	559	53	77.6	none	none
TRINITY_DN332012_c5_g3	316	PMI_029062	none	PMI_012640	none	3.9274	9.30656	9.84767	37.1217	55.3838	44.0069	35.9261	52.7612	49.5421	25.5279	21.5932	19.4437	24.488	17.7075	17.1354	22.8873	20.1775	12.997	24.5141	9.66152	19.4203	20.6467	18.711	TRINITY_DN332012_c5_g3_i2	PMI_029062	97.377	2.49e-145	417	902	73.1	33.8	none	none	TRINITY_DN332012_c5_g3_i2	PMI_012640	71.354	7.86e-92	417	383	100	50.1	none	none
TRINITY_DN330515_c3_g2	317	PMI_029061	none	PMI_015398	none	3.76877	9.46273	7.47159	3.65123	14.2596	7.17558	9.45546	13.3599	6.6817	15.418	8.90092	9.32512	16.5798	8.57269	10.3531	10.6117	7.33106	13.3573	14.2863	6.59968	14.5789	12.623	9.56391	TRINITY_DN330515_c3_g2_i6	PMI_029061	98.286	3.45e-171	646	457	54.2	76.1	none	none	TRINITY_DN330515_c3_g2_i1	PMI_015398	81.9	7.61e-128	788	318	81.9	69.5	none	none
TRINITY_DN346386_c2_g5	318	PMI_029057	Pm-Wnt4_2	PMI_029057	Pm-Wnt4_2	9.15381e-06	8.58872e-06	1.23454e-05	0.240077	0.0830674	0.104479	0.315497	0.497684	1.27775	3.08242	4.68251	7.10555	3.30758	4.29868	5.69753	7.52178	7.55514	9.22045	8.4045	7.54584	15.5208	10.9944	12.058	TRINITY_DN346386_c2_g5_i3	PMI_029057	94.355	0	1010	816	73.7	86.8	Pm-Wnt4_2	wingless-type MMTV integration site family, member 4	TRINITY_DN346386_c2_g5_i3	PMI_029057	94.758	1.12e-172	1010	271	73.7	87.1	Pm-Wnt4_2	wingless-type MMTV integration site family, member 4
TRINITY_DN225713_c0_g1	319	PMI_029055	Pm-Cttnbp2_2	PMI_029055	Pm-Cttnbp2_2	3.28627	25.3922	14.8617	4.63519	16.7737	8.98668	3.32258	6.03034	2.81843	4.42672	1.81853	1.49274	2.56133	2.92155	0.769501	4.06236	3.82429	0.84749	1.96697	0.169899	14.2206	3.85959	1.99601	TRINITY_DN225713_c0_g1_i1	PMI_029055	98.502	2.43e-130	267	2340	100	11.4	Pm-Cttnbp2_2	cortactin binding protein 2	TRINITY_DN225713_c0_g1_i1	PMI_029055	98.864	8.08e-52	267	780	98.9	11.3	Pm-Cttnbp2_2	cortactin binding protein 2
TRINITY_DN351494_c8_g2	319	PMI_029055	Pm-Cttnbp2_2	PMI_029055	Pm-Cttnbp2_2	131.469	150.78	116.264	97.2938	87.9871	74.1108	49.3232	39.159	40.4442	14.0256	12.4012	13.8123	13.1467	15.68	13.0191	17.6316	19.4252	13.8907	18.0638	14.6016	15.2129	9.98078	12.906	TRINITY_DN351494_c8_g2_i2	PMI_029055	99.047	0	2671	2340	66.8	76.2	Pm-Cttnbp2_2	cortactin binding protein 2	TRINITY_DN351494_c8_g2_i1	PMI_029055	99.161	0	2646	780	67.6	76.4	Pm-Cttnbp2_2	cortactin binding protein 2
TRINITY_DN346417_c3_g1	320	PMI_029052	none	PMI_029052	none	13.9668	18.5969	15.6607	8.56954	6.04555	7.89151	9.06218	6.60929	11.2013	12.3472	15.4083	13.8213	15.3011	14.695	13.4291	10.6496	11.8155	8.21205	11.1722	10.8925	9.13911	8.68721	9.78122	TRINITY_DN346417_c3_g1_i3	PMI_029052	98.423	3.56e-155	1182	584	26.8	54.3	none	none	TRINITY_DN346417_c3_g1_i5	PMI_029052	92.308	4e-25	282	100	83	78	none	none
TRINITY_DN342023_c1_g1	321	PMI_029048	Pm-Hypp_1145_3	PMI_029048	Pm-Hypp_1145_3	0.780991	1.96717	0.699118	2.80397	2.45953	1.33869	2.21092	2.70844	6.22385	7.85503	5.04471	9.66063	10.7131	8.74412	12.469	13.709	8.76406	20.2106	13.2754	15.9292	14.0914	15.4095	14.159	TRINITY_DN342023_c1_g1_i1	PMI_029048	95.089	0	883	1971	100	44.8	Pm-Hypp_1145_3	hypothetical protein-1145	TRINITY_DN342023_c1_g1_i4	PMI_029048	98.333	3.94e-129	1240	313	43.5	57.5	Pm-Hypp_1145_3	hypothetical protein-1145
TRINITY_DN342023_c1_g2	321	PMI_029048	Pm-Hypp_1145_3	PMI_029048	Pm-Hypp_1145_3	0.342852	1.00064	0.340372	2.11008	1.18346	1.23484	1.15542	2.02601	2.51722	5.74695	3.29923	7.55459	7.4817	6.56234	8.47552	7.62834	5.01088	15.6418	9.23387	12.2429	8.70256	13.4214	10.6624	TRINITY_DN342023_c1_g2_i4	PMI_029048	90.389	0	489	1971	100	23.6	Pm-Hypp_1145_3	hypothetical protein-1145	TRINITY_DN342023_c1_g2_i2	PMI_029048	97.778	8.13e-24	287	313	47	14.4	Pm-Hypp_1145_3	hypothetical protein-1145
TRINITY_DN310828_c4_g2	322	PMI_029045	none	PMI_003010	none	18.7095	10.5404	14.7961	4.12503	3.80325	3.82702	3.70907	3.68956	4.49812	8.26142	9.94824	11.3903	8.65693	10.5447	9.90076	10.6745	9.62508	14.0742	11.857	17.0893	13.2394	18.8913	19.1803	TRINITY_DN310828_c4_g2_i3	PMI_029045	98.462	0	1606	4078	100	39.8	none	none	TRINITY_DN310828_c4_g2_i3	PMI_003010	30.201	8.98e-07	1606	476	25.4	31.1	none	none
TRINITY_DN257822_c0_g1	323	PMI_029039	none	PMI_029039	none	0.0407154	0.325479	0.231529	0.0407154	7.58179e-06	0.0445465	0.0407154	0.0878733	0.125402	0.0407154	0.317971	0.18894	432.74	0.15812	0.212493	0.0407154	1.199	0.327644	0.0407154	7.81964	0.0363645	0.0407154	0.785246	TRINITY_DN257822_c0_g1_i1	PMI_029039	91.892	5.21e-55	205	456	72.2	32.5	none	none	TRINITY_DN257822_c0_g1_i1	PMI_029039	83.333	1.3e-21	205	151	70.2	31.8	none	none
TRINITY_DN353806_c10_g2	323	PMI_029039	none	PMI_029039	none	28.6045	31.2253	33.5567	5.65044	5.76499	8.8086	13.7438	12.6763	20.3079	36.3908	46.2164	42.5124	60.9179	71.5686	58.0089	102.257	98.5427	89.1486	104.287	81.2671	120.564	120.684	104.852	TRINITY_DN353806_c10_g2_i9	PMI_029039	99.429	2.32e-83	1680	456	10.4	38.4	none	none	TRINITY_DN353806_c10_g2_i9	PMI_029039	98.246	9.49e-31	1680	151	10.2	37.7	none	none
TRINITY_DN353806_c10_g3	323	PMI_029039	none	PMI_029039	none	219.389	236.938	236.273	40.5316	36.7661	60.603	127.761	103.776	145.622	282.208	364.669	373.926	437.945	524.19	460.118	724.111	791.585	738.959	774.97	649.311	906.744	927.674	822.933	TRINITY_DN353806_c10_g3_i1	PMI_029039	88.78	6.63e-75	305	456	60.3	45	none	none	TRINITY_DN353806_c10_g3_i1	PMI_029039	81.333	1.97e-34	305	151	66.9	49.7	none	none
TRINITY_DN348573_c4_g1	324	PMI_029032	none	PMI_029032	none	39.0563	45.2889	51.0858	47.322	41.4684	54.8528	51.5059	48.9056	65.1292	58.2864	68.8641	64.2082	81.8803	80.9074	75.8348	95.1604	77.3643	97.6776	93.8449	120.032	96.013	144.036	122.972	TRINITY_DN348573_c4_g1_i1	PMI_029032	100	2.72e-130	296	383	86.8	67.1	none	none	TRINITY_DN348573_c4_g1_i1	PMI_029032	98.571	3.71e-24	296	70	70.9	100	none	none
TRINITY_DN296876_c0_g2	325	PMI_029019	Pm-G12_3	PMI_022351	Pm-Hypp_24_2	27.5172	27.6275	19.8229	19.979	31.6604	17.5189	7.4672	8.26917	6.68307	10.9114	12.1016	8.62749	14.4836	8.53423	14.71	7.73087	7.67469	6.40506	7.27249	6.68044	13.699	8.11447	7.72811	TRINITY_DN296876_c0_g2_i3	PMI_029019	95.593;92.857;90.517;86.364;83.721	6.05e-133;1.34e-71;6.08e-38;4.1e-21;2.59e-17	337	6251	100	7.8	Pm-G12_3	G12, G-alpha 12, Gna12	TRINITY_DN296876_c0_g2_i6	PMI_022351	78.125	3.44e-12	266	172	36.1	18.6	Pm-Hypp_24_2	hypothetical protein-24; family with sequence similarity 29-like
TRINITY_DN312613_c5_g1	325	PMI_029019	Pm-G12_3	PMI_002136	Pm-ProjL	8.86829	8.68621	4.96421	12.8875	17.6112	14.0083	12.9513	14.4836	13.5981	20.3523	17.2213	20.5252	16.5886	13.0315	14.8493	11.4194	13.4112	15.5367	12.8276	15.4586	14.4847	11.5727	8.21825	TRINITY_DN312613_c5_g1_i2	PMI_029019	90	5.53e-68	229	6251	83	3	Pm-G12_3	G12, G-alpha 12, Gna12	TRINITY_DN312613_c5_g1_i5	PMI_002136	80.645	3.08e-12	223	5412	41.7	0.6	Pm-ProjL	projectin-like, bent(bt)-like, unc-22 (twitchin)-like
TRINITY_DN313204_c5_g1	325	PMI_029019	Pm-G12_3	PMI_002136	Pm-ProjL	23.2601	27.8266	21.5364	18.3788	27.4088	25.8248	9.74586	11.0286	9.89892	19.5709	15.8337	15.728	18.4229	15.0999	16.706	17.8737	13.4952	13.2583	16.9321	14.7513	16.3967	11.321	12.8557	TRINITY_DN313204_c5_g1_i2	PMI_029019	94.038	3.94e-161	369	6251	100	5.8	Pm-G12_3	G12, G-alpha 12, Gna12	TRINITY_DN313204_c5_g1_i5	PMI_002136	77.419	1.14e-11	278	5412	33.5	0.6	Pm-ProjL	projectin-like, bent(bt)-like, unc-22 (twitchin)-like
TRINITY_DN353015_c10_g2	325	PMI_029019	Pm-G12_3	PMI_011691	Pm-Ube3b_1	12.6326	16.7676	12.5764	13.5139	16.3113	11.6724	5.1089	5.55546	4.5666	8.64337	8.37658	7.82849	9.45204	9.07127	10.8265	7.13875	5.61541	9.75594	7.12901	9.94695	5.86147	7.63022	4.29058	TRINITY_DN353015_c10_g2_i5	PMI_029019	96.23	0	503	6251	100	8	Pm-G12_3	G12, G-alpha 12, Gna12	TRINITY_DN353015_c10_g2_i5	PMI_011691	62.5	1.05e-06	503	1188	23.9	3.4	Pm-Ube3b_1	ubiquitin protein ligase E3B
TRINITY_DN346686_c1_g3	326	PMI_029017	Pm-Hccs_1	PMI_029017	Pm-Hccs_1	126.181	127.594	109.402	98.8614	112.371	101.872	78.0188	86.2226	86.1434	33.0128	43.5306	41.0067	49.5601	47.9413	39.1957	47.8996	37.1808	43.1686	42.5194	45.4152	42.258	52.1211	38.8003	TRINITY_DN346686_c1_g3_i1	PMI_029017	97.688	1.12e-167	346	868	100	39.9	Pm-Hccs_1	Cytochrome c-type heme lyase (CCHL) (Holocytochrome c-type synthase)	TRINITY_DN346686_c1_g3_i1	PMI_029017	95.614	2.22e-58	346	160	98.8	71.3	Pm-Hccs_1	Cytochrome c-type heme lyase (CCHL) (Holocytochrome c-type synthase)
TRINITY_DN317268_c2_g3	327	PMI_029007	none	PMI_029007	none	3.31978	3.41752	5.1442	15.5442	17.1744	16.8307	7.00165	5.8905	9.36058	6.0266	6.29214	6.41684	10.9507	11.6853	9.21205	14.959	15.4344	11.3034	15.1269	13.0218	16.2514	16.015	16.9132	TRINITY_DN317268_c2_g3_i1	PMI_029007	100.0;100.0	3.14e-118;7.9e-69	1265	381	30.1	100	none	none	TRINITY_DN317268_c2_g3_i1	PMI_029007	85.135	3.22e-68	1265	127	35.1	100	none	none
TRINITY_DN312841_c5_g1	328	PMI_029006	none	PMI_027481	none	9.28764	30.6668	0.487452	4.06895	18.0684	0.221067	2.478	6.05002	0.12518	0.231693	0.57617	0.0397791	1.13524e-05	2.7476e-05	0.0102529	0.119605	2.7476e-05	0.011292	1.13524e-05	2.7476e-05	0.015791	0.151511	1.26477	TRINITY_DN312841_c5_g1_i2	PMI_029006	99.174	1.59e-119	245	3030	98.8	8	none	none	TRINITY_DN312841_c5_g1_i1	PMI_027481	29.02	2.24e-14	1806	475	39.5	49.7	none	none
TRINITY_DN354444_c1_g1	328	PMI_029006	none	PMI_029006	none	0.409391	1.14496	0.687445	0.0699991	0.154766	0.415691	1.3797	1.02002	1.12984	3.67637	1.42615	2.46833	2.63768	1.41834	2.00492	2.86771	2.0562	3.48206	2.45031	5.09409	1.82109	5.23544	3.68311	TRINITY_DN354444_c1_g1_i3	PMI_029006	99.634;98.701	1.07e-136;1.23e-110	1240	3030	40.6	16.3	none	none	TRINITY_DN354444_c1_g1_i3	PMI_029006	74.101	7.5e-52	1240	103	33.6	100	none	none
TRINITY_DN344979_c1_g1	329	PMI_029005	Pm-Ngfffap	PMI_029005	Pm-Ngfffap	0.0412454	5.50316e-06	0.0642642	0.169231	0.266102	0.116577	0.0834	0.255111	0.0528109	0.074077	0.230796	0.146837	0.102866	0.745973	0.194631	0.203935	0.870278	0.38108	0.345598	1.61165	0.999213	2.35733	8.16939	TRINITY_DN344979_c1_g1_i4	PMI_029005	98.985	0	3198	2263	70.8	100	Pm-Ngfffap	none	TRINITY_DN344979_c1_g1_i5	PMI_029005	99.543	7.84e-156	2289	239	28.7	91.6	Pm-Ngfffap	none
TRINITY_DN306537_c2_g1	330	PMI_029004	Pm-Tmem18_1	PMI_005422	Pm-Tmem18	6.27455	15.9196	11.2757	14.7014	20.4787	12.9281	17.3015	19.1933	11.0711	6.23232	5.6996	6.30962	10.9367	7.11849	6.99762	7.75636	6.74756	8.57528	8.70601	5.15121	10.3222	8.03914	6.6923	TRINITY_DN306537_c2_g1_i6	PMI_029004	99.313;94.089	1.96e-145;1.51e-83	1100	1949	44.6	25.2	Pm-Tmem18_1	transmembrane protein 18	TRINITY_DN306537_c2_g1_i6	PMI_005422	54.348	2.26e-38	1100	85	37.6	92.9	Pm-Tmem18	transmembrane protein 18
TRINITY_DN330771_c8_g2	331	PMI_029002	none	PMI_020214	none	10.5958	14.0963	14.032	8.92826	10.6608	12.3797	17.8548	15.222	22.6841	31.2644	23.6076	33.4889	32.5614	26.1687	28.3322	21.5183	27.8189	21.3142	33.0686	31.0597	21.7787	29.6293	29.6903	TRINITY_DN330771_c8_g2_i3	PMI_029002	96.279	1.29e-94	215	3212	100	6.6	none	none	TRINITY_DN330771_c8_g2_i2	PMI_020214	86.111	5.4e-16	206	89	52.4	40.4	none	none
TRINITY_DN345053_c2_g1	332	PMI_029001	Pm-Ta/Pp2c_1	PMI_029001	Pm-Ta/Pp2c_1	4.53489	7.28236	8.49996	12.077	9.05581	10.1054	16.2238	17.9297	13.3781	22.2418	17.2879	20.9738	18.2706	14.6462	16.4837	13.6912	14.386	17.6205	17.0165	17.2371	13.0424	14.8856	16.8668	TRINITY_DN345053_c2_g1_i1	PMI_029001	94.434	0	977	651	57	81.9	Pm-Ta/Pp2c_1	T-cell activation protein phosphatase 2C	TRINITY_DN345053_c2_g1_i1	PMI_029001	92.973	1.16e-116	977	216	56.8	81.9	Pm-Ta/Pp2c_1	T-cell activation protein phosphatase 2C
TRINITY_DN320095_c3_g1	333	PMI_028998	Pm-Sult1b1_1_6	PMI_005060	Pm-Sult1b1_1	0.887971	0.481364	0.991711	0.341584	0.520512	0.876445	3.84051	2.10519	4.20016	25.5617	19.7507	28.0385	32.2049	28.9027	33.5782	55.3867	82.2566	47.3298	63.1132	61.3367	94.6291	48.8417	107.772	TRINITY_DN320095_c3_g1_i4	PMI_028998	100.0;100.0	0.0;2.64e-158	1574	759	48.5	100	Pm-Sult1b1_1_6	sulfotransferase family, cytosolic, 1B, member 1-1	TRINITY_DN320095_c3_g1_i4	PMI_005060	50.765	4.47e-120	1574	325	61.6	99.1	Pm-Sult1b1_1	sulfotransferase family, cytosolic, 1B, member 1-1
TRINITY_DN340942_c3_g1	334	PMI_028997	Pm-Nrbf2L	PMI_028997	Pm-Nrbf2L	4.72592	2.53243	5.84073	8.59917	3.69682	6.80608	1.89609	4.01995	4.14978	4.71555	9.20333	4.84577	5.96357	7.75051	5.69182	7.09387	5.45752	5.32167	6.19604	5.67868	4.20453	5.55041	6.35418	TRINITY_DN340942_c3_g1_i5	PMI_028997	98.253;98.462	0.0;8.41e-24	1179	1545	63.8	47.8	Pm-Nrbf2L	nuclear receptor binding factor 2-like	TRINITY_DN340942_c3_g1_i14	PMI_028997	99.701	0	1126	350	89	95.4	Pm-Nrbf2L	nuclear receptor binding factor 2-like
TRINITY_DN329587_c0_g5	335	PMI_028995	Pm-Nmnat3_1	PMI_028995	Pm-Nmnat3_1	76.689	102.885	69.8705	45.6421	55.3273	31.4904	26.3332	23.2955	20.328	9.09588	7.29526	13.5993	9.24767	6.44921	11.0992	14.0859	11.4622	12.8676	12.3413	26.0871	11.3966	14.1617	10.2314	TRINITY_DN329587_c0_g5_i1	PMI_028995	96.454	3.17e-130	340	507	82.9	55.6	Pm-Nmnat3_1	Nicotinamide mononucleotide adenylyltransferase 3 (NMN adenylyltransferase 3)	TRINITY_DN329587_c0_g5_i1	PMI_028995	94.681	1.37e-51	340	169	82.9	55.6	Pm-Nmnat3_1	Nicotinamide mononucleotide adenylyltransferase 3 (NMN adenylyltransferase 3)
TRINITY_DN320349_c3_g4	336	PMI_028994	Pm-SelcysL_1	PMI_028994	Pm-SelcysL_1	4.92568	32.0731	36.5928	6.06331	14.2249	20.7995	4.64811	7.03513	8.82083	17.6934	5.87501	7.48532	12.2849	7.30359	4.43313	18.8756	8.53839	6.50996	13.5616	10.9997	10.7896	21.5972	12.8967	TRINITY_DN320349_c3_g4_i2	PMI_028994	97.759	3.47e-174	349	799	100	44.7	Pm-SelcysL_1	none	TRINITY_DN320349_c3_g4_i3	PMI_028994	100	3.44e-40	295	135	63.1	45.9	Pm-SelcysL_1	none
TRINITY_DN340388_c1_g1	337	PMI_028984	Pm-Pacrg_1	PMI_028984	Pm-Pacrg_1	6.72901	5.02268	5.9718	2.26801	3.06169	2.82605	3.11011	4.78569	5.47644	15.1934	16.2358	18.6456	10.0097	12.3435	14.3295	9.56588	11.5643	7.50605	10.299	7.71183	6.99782	13.6232	7.36574	TRINITY_DN340388_c1_g1_i1	PMI_028984	98.37	0	1609	675	42	100	Pm-Pacrg_1	none	TRINITY_DN340388_c1_g1_i1	PMI_028984	99.107	7.67e-163	1609	224	41.8	100	Pm-Pacrg_1	none
TRINITY_DN327727_c0_g2	338	PMI_028982	Pm-Hypp_2039_2	PMI_028982	Pm-Hypp_2039_2	7.54651	5.97958	6.02669	4.59842	4.16617	5.83755	6.21696	4.44342	6.32828	9.84686	10.4788	11.2934	10.5369	12.7574	11.4926	13.3951	13.5829	15.7184	13.6278	17.0596	18.1248	19.5947	23.35	TRINITY_DN327727_c0_g2_i8	PMI_028982	76.923;75.824;69.444	1.18e-31;6.13e-29;2e-22	2281	4039	18.8	15.3	Pm-Hypp_2039_2	hypothetical protein-2039; sulfotransferase-like	TRINITY_DN327727_c0_g2_i8	PMI_028982	52.652	5.76e-94	2281	325	34.5	81.2	Pm-Hypp_2039_2	hypothetical protein-2039; sulfotransferase-like
TRINITY_DN346257_c1_g2	339	PMI_028977	Pm-Pitx2_1	PMI_028977	Pm-Pitx2_1	58.8142	38.6278	30.0924	37.1142	25.0231	23.5398	13.8082	8.65007	9.02809	3.36287	3.91281	4.05386	2.06023	3.37256	3.37557	2.04226	2.33614	0.531118	0.988849	0.633604	2.64077	1.55226	4.00836	TRINITY_DN346257_c1_g2_i5	PMI_028977	96.717	0	396	4397	100	9	Pm-Pitx2_1	paired-like homeodomain 2	TRINITY_DN346257_c1_g2_i5	PMI_028977	98.23	1.87e-59	396	311	85.6	36.3	Pm-Pitx2_1	paired-like homeodomain 2
TRINITY_DN346257_c1_g3	339	PMI_028977	Pm-Pitx2_1	PMI_028977	Pm-Pitx2_1	46.0711	33.8442	23.8529	31.1359	22.0779	16.9929	14.0045	9.38105	8.25333	3.56945	2.98369	3.3414	3.83017	3.89054	3.24979	2.01006	2.00018	1.86118	1.4058	1.12734	2.60274	1.27316	5.38534	TRINITY_DN346257_c1_g3_i1	PMI_028977	98.96	0	1293	4397	96.6	28.4	Pm-Pitx2_1	paired-like homeodomain 2	TRINITY_DN346257_c1_g3_i5	PMI_028977	84.39	4.73e-103	631	311	97.5	64.6	Pm-Pitx2_1	paired-like homeodomain 2
TRINITY_DN347126_c5_g2	339	PMI_028977	Pm-Pitx2_1	PMI_028977	Pm-Pitx2_1	57.0386	31.4597	19.7943	27.722	20.1334	11.5883	10.9457	6.02157	5.26393	1.54779	1.59353	1.98809	1.25938	1.58481	1.44885	0.649167	1.04807	0.661638	0.580281	0.315048	1.52395	0.885608	3.53877	TRINITY_DN347126_c5_g2_i3	PMI_028977	97.228	0	2515	4397	100	56.9	Pm-Pitx2_1	paired-like homeodomain 2	TRINITY_DN347126_c5_g2_i3	PMI_028977	100	6.08e-08	2515	311	3	8	Pm-Pitx2_1	paired-like homeodomain 2
TRINITY_DN313251_c4_g1	340	PMI_028975	none	PMI_028975	none	1.0478	0.850684	1.21079	1.88096	0.287479	0.878582	2.64843	2.41132	2.38797	5.48884	6.85605	8.22062	8.49314	13.0172	11.0826	7.60954	12.6327	9.87249	6.42818	9.84028	6.02446	4.51217	8.20926	TRINITY_DN313251_c4_g1_i1	PMI_028975	97.024	0	502	766	100	65.3	none	none	TRINITY_DN313251_c4_g1_i1	PMI_028975	100.0;61.224	8.21e-35;3.63e-10	502	169	53	52.7	none	none
TRINITY_DN329604_c1_g2	341	PMI_028974	none	PMI_028974	none	4.06643	2.42306	4.95935	6.25702	6.23838	6.97028	7.7088	15.9797	7.37987	16.2807	16.4011	14.4382	18.5408	17.4044	16.2381	16.0228	15.8599	18.0827	17.6457	14.4768	19.6372	14.1286	14.9396	TRINITY_DN329604_c1_g2_i1	PMI_028974	99.448	0	1183	1982	91.8	54.8	none	none	TRINITY_DN329604_c1_g2_i2	PMI_028974	100	4.62e-67	1202	136	30.7	90.4	none	none
TRINITY_DN264902_c0_g1	342	PMI_028971	none	PMI_023546	none	2.70286	10.4166	3.89205	3.88162	15.1796	8.70779	5.46542	10.0181	13.4331	11.6506	7.63224	11.1799	16.1786	7.82769	10.216	23.388	6.52045	12.694	15.8538	11.5863	8.8759	13.544	7.59174	TRINITY_DN264902_c0_g1_i2	PMI_028971	97.5	1.32e-153	315	4036	100	7.9	none	none	TRINITY_DN264902_c0_g1_i2	PMI_023546	100	4.38e-21	315	98	35.2	37.8	none	none
TRINITY_DN304856_c3_g3	342	PMI_028971	none	PMI_003054	none	7.30885	8.64729	6.81745	0.624851	11.0388	10.7182	7.38961	16.3412	16.0601	29.171	18.0689	17.5061	41.7741	25.2048	18.3536	44.4214	18.1398	20.5508	53.2238	14.2494	37.6904	48.642	25.7563	TRINITY_DN304856_c3_g3_i2	PMI_028971	98.881	5.73e-132	268	4036	100	6.6	none	none	TRINITY_DN304856_c3_g3_i2	PMI_003054	79.31	5.92e-09	268	138	32.5	21	none	none
TRINITY_DN340704_c4_g4	342	PMI_028971	none	PMI_012970	Pm-Zw10_3	2.57564	4.12143	4.67841	4.68971	5.57077	7.01091	5.3818	8.47317	7.60558	11.1794	9.13674	9.76033	14.8551	13.2451	13.4849	15.6011	11.387	11.9869	17.4972	13.9173	14.3381	17.6457	13.9378	TRINITY_DN340704_c4_g4_i1	PMI_028971	98.596;99.543	3.35e-175;2.42e-107	1351	4036	42.5	14	none	none	TRINITY_DN340704_c4_g4_i6	PMI_012970	69.697;68.182	3.58e-23;1.29e-21	215	730	92.1	18.1	Pm-Zw10_3	centromere/kinetochore protein zw10
TRINITY_DN338185_c2_g2	343	PMI_028966	none	PMI_028966	none	2.27135	8.13464	2.14632	2.46701	3.19458	3.00126	7.02442	6.5882	5.1811	4.15945	6.12135	3.32785	3.249	3.84497	3.88223	1.98195	1.97417	0.994365	1.43946	0.978182	1.85407	1.35996	0.265221	TRINITY_DN338185_c2_g2_i2	PMI_028966	95.305	0	1201	6826	100	17.3	none	none	TRINITY_DN338185_c2_g2_i1	PMI_028966	99.58	2e-174	1189	786	60.1	30.3	none	none
TRINITY_DN341974_c3_g2	344	PMI_028965	none	PMI_028965	none	12.5786	10.6325	9.5171	18.3939	22.9047	18.3109	20.2038	28.6592	18.1302	13.9396	14.2419	14.262	19.6909	15.7378	18.0515	18.1959	17.2128	15.3919	14.2565	10.0525	19.7309	11.7346	14.4294	TRINITY_DN341974_c3_g2_i2	PMI_028965	95.161	0	607	866	71.3	49.9	none	none	TRINITY_DN341974_c3_g2_i1	PMI_028965	96.552	6.78e-14	248	84	35.1	34.5	none	none
TRINITY_DN296102_c7_g2	345	PMI_028963	Pm-APH_3	PMI_028963	Pm-APH_3	18.9682	59.5094	9.43788	5.46179	39.3043	5.92645	6.72905	39.4334	7.45749	0.597699	1.98203	1.06641	1.86744	2.95673	1.22156	2.05684	7.47363	1.21084	0.995904	9.45177e-05	1.63057	1.82389	7.61384	TRINITY_DN296102_c7_g2_i4	PMI_028963	97.26	1.02e-64	234	2178	62.4	6.7	Pm-APH_3	aminoglycoside phosphotransferase (bacterial)-like	TRINITY_DN296102_c7_g2_i4	PMI_028963	97.917	1.11e-25	234	387	61.5	12.4	Pm-APH_3	aminoglycoside phosphotransferase (bacterial)-like
TRINITY_DN348923_c6_g2	345	PMI_028963	Pm-APH_3	PMI_028963	Pm-APH_3	184.692	181.315	126.019	88.9361	102.331	74.4634	69.6332	70.2851	52.8647	5.76726	5.81092	10.0936	8.64731	8.10407	11.0334	13.6534	12.6561	7.42924	12.0784	11.5996	13.745	14.8251	15.4685	TRINITY_DN348923_c6_g2_i2	PMI_028963	98.581	0	1797	2178	82.4	67.7	Pm-APH_3	aminoglycoside phosphotransferase (bacterial)-like	TRINITY_DN348923_c6_g2_i2	PMI_028963	98.708	0	1797	387	64.6	100	Pm-APH_3	aminoglycoside phosphotransferase (bacterial)-like
TRINITY_DN349809_c5_g3	346	PMI_028958	Pm-Fut8_5	PMI_028958	Pm-Fut8_5	2.20725	1.748	1.77127	1.24531	2.27183	1.58675	0.595108	1.089	0.808656	0.13215	0.164203	0.471111	0.756948	0.75119	0.573992	1.97818	1.76464	1.3616	2.84039	1.11672	2.62947	2.67873	2.34292	TRINITY_DN349809_c5_g3_i1	PMI_028958	98.067	0	2191	723	26	78.7	Pm-Fut8_5	fucosyltransferase 8 (alpha (1,6) fucosyltransferase)-5	TRINITY_DN349809_c5_g3_i4	PMI_028958	100	2.45e-132	1301	234	41	76.1	Pm-Fut8_5	fucosyltransferase 8 (alpha (1,6) fucosyltransferase)-5
TRINITY_DN260421_c0_g1	347	PMI_028954	Pm-Pmca_3	PMI_028954	Pm-Pmca_3	15.049	14.483	26.1507	10.7032	11.7457	14.4011	13.2542	13.841	21.1061	12.0128	10.1872	7.31669	6.25557	10.1315	3.77155	9.30151	12.6047	4.84613	10.5686	3.60851	11.9404	8.32663	11.8803	TRINITY_DN260421_c0_g1_i1	PMI_028954	99.038	7.08e-101	366	1037	56.8	20.1	Pm-Pmca_3	Plasma membrane calcium ATPase	TRINITY_DN260421_c0_g1_i7	PMI_028954	100	9.76e-45	390	344	52.3	19.8	Pm-Pmca_3	Plasma membrane calcium ATPase
TRINITY_DN341590_c0_g1	348	PMI_028951	none	PMI_029306	none	2.0415	0.461041	0.463771	1.39612	0.311588	0.280438	7.56817	12.3218	0.990888	28.1107	20.7746	49.7138	24.8217	18.1414	52.9999	5.46783	8.43882	31.1455	1.62922	14.9739	4.99969	1.86485	2.96614	TRINITY_DN341590_c0_g1_i9	PMI_028951	90.81	0	874	1814	73.1	34	none	none	TRINITY_DN341590_c0_g1_i7	PMI_029306	94.286	8.8e-109	874	187	60.1	93.6	none	none
TRINITY_DN326884_c1_g1	349	PMI_028950	none	PMI_028950	none	1.97275	1.37316	2.89809	1.59001	4.17608	2.62864	3.0393	6.30195	5.06082	6.07394	4.02444	3.94164	5.2716	5.33657	4.38868	8.1868	7.74582	5.99714	7.0845	3.86929	8.76213	8.82628	6.71782	TRINITY_DN326884_c1_g1_i9	PMI_028950	92.568	0	932	2222	93.6	39.6	none	none	TRINITY_DN326884_c1_g1_i3	PMI_028950	100	1.07e-21	638	108	18.8	37	none	none
TRINITY_DN343689_c6_g1	350	PMI_028947	none	PMI_024263	none	70.7647	51.0284	44.7214	38.4137	37.7109	33.2577	48.8113	44.5195	54.8298	69.5654	74.4731	91.7081	72.9663	76.4842	97.2156	84.5835	82.8148	123.912	84.3806	144.342	86.6102	112.754	92.918	TRINITY_DN343689_c6_g1_i10	PMI_028947	94.444	1.38e-157	692	2132	51.9	16.9	none	none	TRINITY_DN343689_c6_g1_i8	PMI_024263	98.667	9.47e-49	266	269	84.6	27.9	none	none
TRINITY_DN337746_c0_g4	351	PMI_028945	Pm-Hypp_210	PMI_028945	Pm-Hypp_210	2.17146	1.53453	3.2628	7.23926	2.59267	9.53592	10.2453	8.69942	12.0656	19.5	14.054	22.7207	17.9396	24.5997	11.7118	13.4212	19.6082	12.899	16.246	29.3569	13.153	14.8765	26.5319	TRINITY_DN337746_c0_g4_i1	PMI_028945	93.421	3.53e-96	247	2431	92.3	8.9	Pm-Hypp_210	hypothetical protein-210	TRINITY_DN337746_c0_g4_i1	PMI_028945	90.789	1.94e-13	247	755	92.3	9.5	Pm-Hypp_210	hypothetical protein-210
TRINITY_DN337746_c0_g6	351	PMI_028945	Pm-Hypp_210	PMI_028945	Pm-Hypp_210	11.8862	7.44236	10.8167	10.364	17.1012	12.3119	19.6287	26.9228	20.392	34.1571	33.0816	33.6463	34.0919	36.5161	28.6919	29.3866	28.4446	31.6002	30.5915	21.1919	43.5312	33.0384	33.517	TRINITY_DN337746_c0_g6_i1	PMI_028945	100	3.8e-58	263	2431	47.1	5.1	Pm-Hypp_210	hypothetical protein-210	TRINITY_DN337746_c0_g6_i1	PMI_028945	100	8.36e-12	263	755	46.8	5.4	Pm-Hypp_210	hypothetical protein-210
TRINITY_DN337746_c0_g7	351	PMI_028945	Pm-Hypp_210	PMI_028945	Pm-Hypp_210	5.33286	5.81098	5.15608	9.94628	10.4275	10.2442	18.4628	22.0708	16.7467	25.9769	24.2248	29.9742	25.392	21.9021	26.1094	24.1217	21.3145	24.9339	24.8097	21.2181	28.5055	22.206	26.7502	TRINITY_DN337746_c0_g7_i1	PMI_028945	99.067	0	659	2431	97.6	26.5	Pm-Hypp_210	hypothetical protein-210	TRINITY_DN337746_c0_g7_i1	PMI_028945	99.061	3.15e-156	659	755	97	28.2	Pm-Hypp_210	hypothetical protein-210
TRINITY_DN346371_c1_g1	351	PMI_028945	Pm-Hypp_210	PMI_028945	Pm-Hypp_210	0.229167	0.299846	0.157316	0.156722	0.231595	0.0951289	2.78035	3.50385	2.65011	4.11588	3.48374	4.51875	3.00064	2.21615	4.49974	2.7384	2.36696	4.54771	3.20045	2.21072	3.968	1.97372	2.17023	TRINITY_DN346371_c1_g1_i5	PMI_028945	99.008	0	1876	2431	69.9	53.9	Pm-Hypp_210	hypothetical protein-210	TRINITY_DN346371_c1_g1_i14	PMI_028945	99.085	0	1626	755	80.6	57.9	Pm-Hypp_210	hypothetical protein-210
TRINITY_DN299343_c0_g1	352	PMI_028941	none	PMI_028941	none	0.240153	0.317483	0.820493	0.307935	0.10729	0.090212	1.9424	1.02848	2.51313	2.80355	2.67504	4.09041	2.69525	2.89175	4.31736	4.82398	4.27606	15.1496	6.53998	44.0696	4.79384	15.2303	10.2125	TRINITY_DN299343_c0_g1_i2	PMI_028941	71.861;76.056;71.186;80.328	4.06e-60;1.09e-35;5.3e-08;6.46e-07	1339	3130	38.5	27.2	none	none	TRINITY_DN299343_c0_g1_i2	PMI_028941	52.486;49.057;43.182;41.818;32.292;32.298	3.11e-45;5.04e-35;2.49e-29;2.11e-23;2.28e-15;1.66e-11	1339	1028	41.9	86	none	none
TRINITY_DN324811_c2_g1	352	PMI_028941	none	PMI_028941	none	0.0794958	2.64143e-05	0.222879	0.0203885	2.64143e-05	7.96304e-06	0.214328	1.83673	1.37363	0.166572	1.38472	0.800253	0.297397	2.47885	1.20001	0.417637	5.48256	7.18642	0.785066	28.2519	2.07926	1.43155	11.8547	TRINITY_DN324811_c2_g1_i9	PMI_028941	76.583;72.406;70.476;71.357;82.456	0.0;2.94e-55;4.98e-46;6.07e-26;1.74e-07	1262	3130	78.8	63.7	none	none	TRINITY_DN324811_c2_g1_i5	PMI_028941	61.003;40.798;39.64;38.328	2.42e-138;1.09e-59;5.81e-50;8.98e-42	1268	1028	85.2	86.6	none	none
TRINITY_DN340593_c1_g1	353	PMI_028939	Pm-U1snrnpbp_1	PMI_006284	Pm-U1snrnpbp	5.6116	2.22996	3.48371	53.2465	52.5318	43.9363	56.2632	50.8264	43.351	5.87926	8.16941	8.93475	5.24842	3.71417	4.01943	2.38456	4.18076	2.02898	3.35875	4.53552	3.09533	2.7461	3.3305	TRINITY_DN340593_c1_g1_i4	PMI_028939	95.588;98.45	6.59e-122;7.54e-58	497	976	80.7	40.8	Pm-U1snrnpbp_1	none	TRINITY_DN340593_c1_g1_i4	PMI_006284	78.882	1.26e-75	497	305	97.2	42	Pm-U1snrnpbp	none
TRINITY_DN279781_c3_g1	354	PMI_028937	Pm-Qki	PMI_028937	Pm-Qki	12.995	17.8391	20.2758	7.04245	8.56625	7.64875	10.7423	14.0676	9.63039	46.6795	27.288	27.6881	55.8014	41.0502	36.307	30.7641	35.5605	38.7461	41.6782	22.5576	42.4216	16.51	28.0634	TRINITY_DN279781_c3_g1_i3	PMI_028937	95.165	0	782	7054	100	11	Pm-Qki	quaking homolog, KH domain RNA binding isoform HQK-5	TRINITY_DN279781_c3_g1_i1	PMI_028937	100	8.61e-06	586	177	9.7	10.7	Pm-Qki	quaking homolog, KH domain RNA binding isoform HQK-5
TRINITY_DN319253_c2_g1	354	PMI_028937	Pm-Qki	PMI_028937	Pm-Qki	42.4127	25.1073	28.7866	14.582	13.6399	13.0988	16.4928	18.2226	14.874	41.9941	39.9762	37.9632	29.8598	31.4542	30.5845	21.7494	32.1497	22.052	19.9457	18.3887	24.1516	14.4145	17.2404	TRINITY_DN319253_c2_g1_i1	PMI_028937	84.12	1.42e-75	233	7054	100	2.8	Pm-Qki	quaking homolog, KH domain RNA binding isoform HQK-5	TRINITY_DN319253_c2_g1_i1	PMI_028937	84.211	2.01e-38	233	177	97.9	36.2	Pm-Qki	quaking homolog, KH domain RNA binding isoform HQK-5
TRINITY_DN328734_c1_g1	354	PMI_028937	Pm-Qki	PMI_028937	Pm-Qki	455.325	294.218	344.092	143.026	132.602	134.957	143.649	165.251	141.309	490.741	528.189	445.533	337.71	418.568	373.12	345.672	361.398	350.129	303.518	266.021	337.315	220.312	261.519	TRINITY_DN328734_c1_g1_i8	PMI_028937	87.47;100.0	1.87e-150;1.11e-26	814	7054	55	6.9	Pm-Qki	quaking homolog, KH domain RNA binding isoform HQK-5	TRINITY_DN328734_c1_g1_i8	PMI_028937	82.979	4.53e-73	814	177	47.2	79.7	Pm-Qki	quaking homolog, KH domain RNA binding isoform HQK-5
TRINITY_DN328734_c1_g3	354	PMI_028937	Pm-Qki	PMI_015971	Pm-Sf1_1	542.288	385.611	432.304	199.286	172.007	173.287	186.529	205.782	194.353	651.271	618.265	545.583	445.608	534.289	490.683	420.701	474.003	405.54	373.934	311.971	403.962	242.575	334.838	TRINITY_DN328734_c1_g3_i1	PMI_028937	98.667	7.77e-30	312	7054	24	1.1	Pm-Qki	quaking homolog, KH domain RNA binding isoform HQK-5	TRINITY_DN328734_c1_g3_i2	PMI_015971	42.735	1.02e-21	348	417	98.3	26.4	Pm-Sf1_1	splicing factor 1
TRINITY_DN323428_c0_g1	355	PMI_028933	none	PMI_028933	none	41.9339	45.7642	44.6596	55.814	47.6819	64.6484	47.1859	37.8363	70.8051	50.4177	46.1057	39.9049	46.0267	47.4746	45.0865	50.9803	47.196	31.098	37.5446	48.0753	35.0714	37.1747	44.4713	TRINITY_DN323428_c0_g1_i1	PMI_028933	98.489	3.79e-163	516	368	64.1	89.9	none	none	TRINITY_DN323428_c0_g1_i1	PMI_028933	92.233	9.14e-62	516	104	59.9	99	none	none
TRINITY_DN336153_c0_g2	356	PMI_028929	Pm-Isl	PMI_028929	Pm-Isl	0.0688369	0.210493	0.188567	0.0529602	0.223548	0.162891	16.123	13.6016	14.6767	20.873	15.7202	15.7924	21.6746	18.0117	14.3954	18.7839	13.1684	11.5016	14.9556	5.71276	18.5229	12.1805	6.67445	TRINITY_DN336153_c0_g2_i1	PMI_028929	99.688	0	6256	1617	25.6	99.1	Pm-Isl	ISL LIM homeobox	TRINITY_DN336153_c0_g2_i2	PMI_028929	100	0	3700	288	23	98.6	Pm-Isl	ISL LIM homeobox
TRINITY_DN349999_c4_g1	357	PMI_028927	none	PMI_028927	none	2.53739	2.88174	0.641764	8.22601	10.2035	7.07469	2.25887	1.7758	2.96145	0.573245	0.826224	0.676797	0.417919	0.410855	0.59806	0.591818	0.649074	0.292749	0.515792	0.222985	0.716427	0.337368	0.453431	TRINITY_DN349999_c4_g1_i10	PMI_028927	97.949	0	2846	828	29.1	100	none	none	TRINITY_DN349999_c4_g1_i10	PMI_028927	99.038	7.86e-147	2846	208	21.9	100	none	none
TRINITY_DN353917_c3_g2	358	PMI_028925	none	PMI_028925	none	0.884517	2.13303	1.18573	6.65371	12.2532	11.3523	4.37202	10.3651	7.47034	0.353041	1.2503	1.16114	2.0222	0.310877	1.06406	2.73348	1.03134	1.46489	1.94117	1.32864	0.682859	2.53933	1.7154	TRINITY_DN353917_c3_g2_i2	PMI_028925	97.778	3.45e-57	643	397	21	33.5	none	none	TRINITY_DN353917_c3_g2_i2	PMI_028925	92.308	1.73e-19	643	96	18.2	40.6	none	none
TRINITY_DN353917_c3_g3	358	PMI_028925	none	PMI_024179	Pm-Fbxl20_1	1.68842	1.41405	0.913893	9.90475	14.8922	14.8592	5.97475	9.82982	10.4306	1.6426	1.81313	2.05504	1.97393	1.37387	1.64022	1.95671	1.87203	1.35486	2.21064	1.36313	1.82451	2.31348	2.4639	TRINITY_DN353917_c3_g3_i1	PMI_028925	84.404	1.92e-102	1393	397	23.4	72.5	none	none	TRINITY_DN353917_c3_g3_i1	PMI_024179	26.888	3.09e-18	1393	483	70	66	Pm-Fbxl20_1	F-box and leucine-rich repeat protein 20
TRINITY_DN269498_c0_g1	359	PMI_028924	Pm-C20orf85L_1	PMI_028924	Pm-C20orf85L_1	23.4807	11.2446	10.2131	13.8275	5.24724	8.12592	20.5162	37.295	18.1108	19.7847	32.171	8.0712	8.676	17.3632	10.4916	9.13785	12.0202	11.1566	6.24628	3.57353	28.2317	7.49014	9.25829	TRINITY_DN269498_c0_g1_i2	PMI_028924	93.729	5.01e-127	301	2685	100	11.3	Pm-C20orf85L_1	human chromosome 20 open reading frame 85-like	TRINITY_DN269498_c0_g1_i4	PMI_028924	100	1.98e-14	234	115	37.2	25.2	Pm-C20orf85L_1	human chromosome 20 open reading frame 85-like
TRINITY_DN290400_c9_g1	359	PMI_028924	Pm-C20orf85L_1	PMI_001481	Pm-Upf1	6.554	4.62712	6.90337	3.10299	0.781855	3.82651	37.3797	58.085	49.6386	47.0851	53.3963	36.6177	22.9475	23.6019	27.4902	20.5661	17.5781	25.7991	14.4841	80.2876	9.34262	21.3158	13.9542	TRINITY_DN290400_c9_g1_i2	PMI_028924	89.671	4.82e-76	273	2685	78	7.8	Pm-C20orf85L_1	human chromosome 20 open reading frame 85-like	TRINITY_DN290400_c9_g1_i2	PMI_001481	70.37	2.5e-08	273	444	29.7	6.1	Pm-Upf1	RENT1 regulator of nonsense transcripts 1
TRINITY_DN330059_c3_g1	359	PMI_028924	Pm-C20orf85L_1	PMI_020214	none	23.9163	6.51185	5.79197	11.8437	2.70826	8.00528	18.5292	42.394	25.1582	16.2932	39.8214	14.5847	13.1982	20.0756	12.2515	7.8159	14.0126	8.28001	7.73326	4.23443	24.8735	7.74864	14.9049	TRINITY_DN330059_c3_g1_i3	PMI_028924	92.506	6.52e-179	493	2685	86.6	15.7	Pm-C20orf85L_1	human chromosome 20 open reading frame 85-like	TRINITY_DN330059_c3_g1_i1	PMI_020214	82.143	6.29e-09	418	89	20.1	31.5	none	none
TRINITY_DN339486_c6_g1	359	PMI_028924	Pm-C20orf85L_1	PMI_001481	Pm-Upf1	35.6573	16.5164	15.8357	16.5302	7.56767	7.35272	47.3751	79.3524	68.0876	68.3529	66.046	60.9215	35.0598	38.5541	41.4903	21.4034	26.4904	39.1977	20.7265	37.1159	31.2673	25.2343	30.1673	TRINITY_DN339486_c6_g1_i4	PMI_028924	91.235	0	501	2685	100	18.5	Pm-C20orf85L_1	human chromosome 20 open reading frame 85-like	TRINITY_DN339486_c6_g1_i9	PMI_001481	64.706	5.85e-10	299	444	34.1	7.7	Pm-Upf1	RENT1 regulator of nonsense transcripts 1
TRINITY_DN340043_c6_g1	359	PMI_028924	Pm-C20orf85L_1	PMI_028924	Pm-C20orf85L_1	3.93269	3.29699	1.61884	2.68945	1.11411	0.489466	6.00839	14.6861	11.3076	10.2025	11.9443	11.6251	6.86589	8.00829	11.1677	4.86144	3.92202	5.09987	3.60924	3.58573	8.1107	2.87392	3.09337	TRINITY_DN340043_c6_g1_i3	PMI_028924	97.688	2.76e-79	282	2685	61.3	6.4	Pm-C20orf85L_1	human chromosome 20 open reading frame 85-like	TRINITY_DN340043_c6_g1_i3	PMI_028924	95.556	1.2e-25	282	115	47.9	39.1	Pm-C20orf85L_1	human chromosome 20 open reading frame 85-like
TRINITY_DN343235_c4_g3	359	PMI_028924	Pm-C20orf85L_1	PMI_028924	Pm-C20orf85L_1	61.4501	52.734	45.7989	41.872	26.5366	27.0314	136.22	216.688	190.882	177.836	168.436	134.19	85.7599	92.9898	99.8476	68.1467	53.9273	73.7453	58.0248	74.9575	59.9687	50.0244	55.0768	TRINITY_DN343235_c4_g3_i2	PMI_028924	96.174	0	675	2685	85	21.4	Pm-C20orf85L_1	human chromosome 20 open reading frame 85-like	TRINITY_DN343235_c4_g3_i1	PMI_028924	100	6.54e-66	659	115	51	97.4	Pm-C20orf85L_1	human chromosome 20 open reading frame 85-like
TRINITY_DN349426_c10_g2	360	PMI_028921	none	PMI_023109	Pm-Unk_44_25	1.98469	1.71048	3.709	4.6147	1.44499	5.63809	2.94304	0.865823	4.57193	1.66348	1.25327	1.2107	1.4025	1.86962	1.10947	0.736025	1.91988	0.64915	1.82146	3.04407	0.854394	1.55396	4.4706	TRINITY_DN349426_c10_g2_i2	PMI_028921	93.034;98.667	0.0;3.54e-29	1328	1051	69.1	85.7	none	none	TRINITY_DN349426_c10_g2_i2	PMI_023109	73.973	4.25e-89	1328	440	44.1	45.5	Pm-Unk_44_25	none
TRINITY_DN346782_c5_g1	361	PMI_028920	Pm-Mt1-4/MmpL7_5	PMI_028920	Pm-Mt1-4/MmpL7_5	0.486003	1.20864	3.88414	0.166187	0.439839	0.515567	0.873545	0.602386	1.28454	57.7063	24.864	43.1691	150.806	47.7624	71.6029	70.49	67.2361	125.664	91.8223	319.916	55.2881	177.449	86.2084	TRINITY_DN346782_c5_g1_i9	PMI_028920	95.872	0	1685	1301	70.3	90.9	Pm-Mt1-4/MmpL7_5	none	TRINITY_DN346782_c5_g1_i9	PMI_028920	97.487	7.48e-139	1685	255	35.4	78	Pm-Mt1-4/MmpL7_5	none
TRINITY_DN345029_c2_g2	362	PMI_028917	Pm-Ppp1cb_5	PMI_024806	Pm-Pp1_2	224.232	293.567	232.558	146.82	189.439	165.989	173.918	163.794	192.377	99.7309	82.1519	79.3347	87.5071	75.7725	87.6017	104.437	89.52	108.827	107.083	110.498	100.393	129.186	128.709	TRINITY_DN345029_c2_g2_i1	PMI_028917	99.187	0	452	645	81.6	57.2	Pm-Ppp1cb_5	serine/threonine protein phosphatase PP1-beta catalytic subunit (PP-1B), Pm-Ppp1cb_1	TRINITY_DN345029_c2_g2_i2	PMI_024806	93.96	2.34e-100	451	437	99.1	34.1	Pm-Pp1_2	none
TRINITY_DN353527_c12_g4	362	PMI_028917	Pm-Ppp1cb_5	PMI_004471	Pm-Kiaa1409	47.2709	19.988	13.0832	14.9458	18.4443	6.26308	28.3705	17.4334	29.5664	33.7278	27.8822	30.6062	28.6668	29.9705	37.0565	17.2102	23.6298	28.6901	12.015	23.6007	40.6863	18.2525	24.4208	TRINITY_DN353527_c12_g4_i1	PMI_028917	99.138	4.88e-51	293	645	39.2	18	Pm-Ppp1cb_5	serine/threonine protein phosphatase PP1-beta catalytic subunit (PP-1B), Pm-Ppp1cb_1	TRINITY_DN353527_c12_g4_i1	PMI_004471	100	9.99e-19	293	2727	35.8	1.3	Pm-Kiaa1409	KIAA1409 protein-like
TRINITY_DN328725_c3_g2	363	PMI_028915	none	PMI_028915	none	5.53193	6.72325	5.08778	5.15879	5.842	5.96655	2.20333	2.25584	3.23077	2.86026	2.81493	2.76793	2.82213	1.88969	3.21675	2.79752	2.32195	2.51424	2.18229	3.41862	0.852369	1.77192	1.46759	TRINITY_DN328725_c3_g2_i1	PMI_028915	96.718	0	1284	1141	85	96	none	none	TRINITY_DN328725_c3_g2_i1	PMI_028915	96.347	1.07e-153	1284	233	51.2	94	none	none
TRINITY_DN275681_c0_g1	364	PMI_028913	Pm-Rnpc1L_1	PMI_028913	Pm-Rnpc1L_1	80.9938	73.3157	87.3448	113.342	107.356	109.334	215	212.111	207.953	299.917	292.766	241.945	278.068	266.233	248.606	211.986	223.101	200.891	182.24	189.918	183.622	119.003	137.248	TRINITY_DN275681_c0_g1_i1	PMI_028913	99.342	1.37e-71	345	1883	44.1	8.1	Pm-Rnpc1L_1	RNA-binding region (RNP1, RRM) containing 1	TRINITY_DN275681_c0_g1_i1	PMI_028913	100	4.73e-32	345	248	43.5	20.2	Pm-Rnpc1L_1	RNA-binding region (RNP1, RRM) containing 1
TRINITY_DN281678_c1_g1	365	PMI_028909	Pm-Iap1_3	PMI_028909	Pm-Iap1_3	9.12415	7.73056	7.46047	29.9506	33.3567	29.0288	16.9124	21.6724	25.7227	9.55933	17.5372	19.482	17.9206	18.9579	14.6269	19.7381	14.7868	26.5687	24.575	30.5583	20.6228	42.8637	19.6074	TRINITY_DN281678_c1_g1_i3	PMI_028909	100	0	677	2476	60.6	16.6	Pm-Iap1_3	inhibitor of apoptosis protein	TRINITY_DN281678_c1_g1_i3	PMI_028909	100.0;37.681;38.961	4.42e-98;1.69e-08;3.73e-08	677	410	60.3	68.3	Pm-Iap1_3	inhibitor of apoptosis protein
TRINITY_DN285170_c0_g1	366	PMI_028908	none	PMI_021679	none	31.4485	19.4262	15.0308	43.859	57.4386	38.4764	39.6557	52.6078	38.7026	25.9145	28.1707	30.7466	22.4729	22.7082	26.3025	20.2021	20.6863	23.5833	17.3425	15.4855	25.7952	26.8367	24.8987	TRINITY_DN285170_c0_g1_i7	PMI_028908	87.558	1.14e-75	611	4256	35.5	4.6	none	none	TRINITY_DN285170_c0_g1_i9	PMI_021679	100	3.53e-08	225	396	26.7	5.1	none	none
TRINITY_DN298222_c2_g1	367	PMI_028904	Pm-Psmd6_3	PMI_024793	none	2.14457	1.56989	4.0027	2.85986	5.6585	4.84074	4.3365	4.87383	6.12491	6.67631	8.43515	6.57786	9.6276	11.2489	6.68848	8.48323	3.79522	4.3994	6.16122	5.12208	3.6246	4.70156	5.26044	TRINITY_DN298222_c2_g1_i9	PMI_028904	91.919	5.7e-115	382	2480	75.7	11.9	Pm-Psmd6_3	proteasome (prosome, macropain) 26S subunit, non-ATPase, 6; 26S proteasome non-ATPase regulatory subunit 6	TRINITY_DN298222_c2_g1_i9	PMI_024793	75	1.33e-10	382	600	28.3	5.8	none	none
TRINITY_DN324122_c4_g1	367	PMI_028904	Pm-Psmd6_3	PMI_024793	none	0.792722	1.69959	1.97187	4.87893	3.57352	2.38471	4.00731	3.51768	3.47232	4.98307	5.39624	7.17213	7.41397	7.01802	7.20444	8.57419	7.9567	7.72588	9.01472	6.38547	10.7068	7.7583	8.35276	TRINITY_DN324122_c4_g1_i1	PMI_028904	89.091	1.09e-98	379	2480	72.6	10.8	Pm-Psmd6_3	proteasome (prosome, macropain) 26S subunit, non-ATPase, 6; 26S proteasome non-ATPase regulatory subunit 6	TRINITY_DN324122_c4_g1_i3	PMI_024793	81.818	2.79e-10	545	600	17.1	5.5	none	none
TRINITY_DN348757_c6_g2	367	PMI_028904	Pm-Psmd6_3	PMI_024793	none	104.892	57.3312	46.0696	36.2213	42.0741	24.3754	23.1003	29.9103	20.5068	26.3209	32.2137	27.5698	23.5276	34.0879	36.1744	28.8855	28.9104	40.5525	27.7648	26.6031	47.4242	33.6101	24.0431	TRINITY_DN348757_c6_g2_i7	PMI_028904	93.73	3.39e-136	341	2480	93.5	12.5	Pm-Psmd6_3	proteasome (prosome, macropain) 26S subunit, non-ATPase, 6; 26S proteasome non-ATPase regulatory subunit 6	TRINITY_DN348757_c6_g2_i7	PMI_024793	80.556	3.75e-13	341	600	31.7	5.8	none	none
TRINITY_DN349505_c1_g1	367	PMI_028904	Pm-Psmd6_3	PMI_024793	none	16.2291	7.58396	2.85071	0.438149	1.02512	1.7238	0.575782	2.04743	4.68523	38.3529	27.7838	20.4713	44.2046	28.7371	29.7384	38.5397	35.9703	42.7898	40.8995	29.2433	53.6826	34.7768	28.4623	TRINITY_DN349505_c1_g1_i1	PMI_028904	81.435	1.11e-57	223	2480	100	9.4	Pm-Psmd6_3	proteasome (prosome, macropain) 26S subunit, non-ATPase, 6; 26S proteasome non-ATPase regulatory subunit 6	TRINITY_DN349505_c1_g1_i1	PMI_024793	92.308	6.43e-11	223	600	35	4.3	none	none
TRINITY_DN285724_c3_g1	368	PMI_028901	none	PMI_002351	Pm-Hypp_1	10.7664	1.8234	7.11964	5.61568	3.38882	3.54542	7.5029	5.53779	7.22735	19.7739	37.7416	25.1537	20.3667	36.5386	24.2408	22.2192	42.1913	32.2857	18.2399	23.9319	29.8103	20.2886	31.5269	TRINITY_DN285724_c3_g1_i7	PMI_028901	95.541	4.91e-140	314	2504	100	12.5	none	none	TRINITY_DN285724_c3_g1_i2	PMI_002351	87.179	1.04e-14	461	2841	24.1	1.4	Pm-Hypp_1	hypothetical protein; putative kinase
TRINITY_DN286326_c2_g1	369	PMI_028892	Pm-Hypp_493_1	PMI_028892	Pm-Hypp_493_1	2.94222	2.10341	4.19848	7.54533	8.52926	8.36297	3.17305	2.55531	4.56643	4.57979	4.00704	5.56249	6.11511	4.75148	3.57373	3.3946	4.21332	3.29523	5.28306	6.73806	3.15745	4.14663	5.92051	TRINITY_DN286326_c2_g1_i5	PMI_028892	91.757	0	723	3943	100	18.4	Pm-Hypp_493_1	hypothetical protein-493	TRINITY_DN286326_c2_g1_i3	PMI_028892	97.015	3.64e-35	875	636	23	10.5	Pm-Hypp_493_1	hypothetical protein-493
TRINITY_DN347075_c2_g1	369	PMI_028892	Pm-Hypp_493_1	PMI_028892	Pm-Hypp_493_1	13.6634	14.9905	14.7178	28.5323	32.6869	20.7658	10.6897	13.4006	9.51035	9.05646	11.2944	16.3425	11.1056	11.5418	14.5622	12.9692	10.3543	13.9868	14.3115	11.9548	9.99716	17.1933	12.6241	TRINITY_DN347075_c2_g1_i2	PMI_028892	83.617	0	892	3943	71.4	16.3	Pm-Hypp_493_1	hypothetical protein-493	TRINITY_DN347075_c2_g1_i3	PMI_028892	79.348	7.86e-102	585	636	93.8	28.9	Pm-Hypp_493_1	hypothetical protein-493
TRINITY_DN348781_c6_g1	370	PMI_028879	Pm-Hypp_2032	PMI_028879	Pm-Hypp_2032	104.867	130.041	75.1284	35.9979	51.6676	33.8301	124.292	150.988	144.78	106.488	80.8196	72.2999	57.5999	65.9952	68.8536	52.0472	47.5255	60.4806	54.2667	43.9517	53.5758	48.7788	35.081	TRINITY_DN348781_c6_g1_i2	PMI_028879	99.062	0	4794	534	11.1	99.8	Pm-Hypp_2032	none	TRINITY_DN348781_c6_g1_i2	PMI_028879	97.753	4.92e-100	4794	178	11.1	100	Pm-Hypp_2032	none
TRINITY_DN341991_c2_g1	371	PMI_028874	none	PMI_028874	none	15.6404	20.3057	13.5403	16.9497	24.5202	22.7567	7.3115	3.144	8.34528	3.17156	6.45444	5.71978	6.8422	5.33115	5.5617	7.25028	5.8784	5.23984	6.64352	6.64294	4.54103	7.60439	7.3245	TRINITY_DN341991_c2_g1_i6	PMI_028874	92.909	0	556	1937	95.7	28.4	none	none	TRINITY_DN341991_c2_g1_i4	PMI_028874	99.301	0	1169	517	73.4	55.3	none	none
TRINITY_DN297672_c6_g1	372	PMI_028873	Pm-Sh3gl3_17	PMI_028233	Pm-Sh3gl3_11	5.52714	9.90151	9.62197	18.0401	25.3892	13.3604	39.6254	41.0392	41.2924	69.4889	49.0768	63.2813	67.3588	48.1717	88.0249	76.3988	57.1273	77.3992	72.479	80.3328	82.0096	74.7492	68.3868	TRINITY_DN297672_c6_g1_i2	PMI_028873	95.057	3.11e-116	263	760	100	33.7	Pm-Sh3gl3_17	Endophilin III	TRINITY_DN297672_c6_g1_i4	PMI_028233	92.157;100.0;100.0;89.362	4.27e-42;4.27e-42;4.27e-42;9.68e-21	403	232	82.4	58.6	Pm-Sh3gl3_11	Endophilin III
TRINITY_DN289281_c8_g1	373	PMI_028872	none	PMI_019494	Pm-Kiaa0368L_2	7.72827	2.74752	3.46622	10.7023	3.7137	5.03031	6.25094	8.58285	5.12718	6.01483	14.0916	13.5772	10.6012	10.5824	10.7312	10.2699	15.1821	12.8467	8.09486	9.77929	18.2048	9.37909	13.2573	TRINITY_DN289281_c8_g1_i1	PMI_028872	99.625	3.85e-134	267	4593	100	5.8	none	none	TRINITY_DN289281_c8_g1_i4	PMI_019494	81.081	1.24e-14	319	926	34.8	4	Pm-Kiaa0368L_2	KIAA0368 protein-like; proteasome-associated protein ECM29 homolog
TRINITY_DN343884_c4_g4	374	PMI_028871	none	PMI_028871	none	16.1767	26.059	25.6141	21.8	29.1689	23.9367	20.5245	22.9187	17.6046	25.8259	19.5409	20.8264	22.744	15.7253	21.1573	16.4681	15.8902	16.5702	20.3138	19.0216	16.7356	18.6263	16.3725	TRINITY_DN343884_c4_g4_i1	PMI_028871	98.492	3.97e-94	610	910	32.6	21.9	none	none	TRINITY_DN343884_c4_g4_i1	PMI_028871	90.411	1.63e-42	610	147	35.9	49.7	none	none
TRINITY_DN320917_c5_g1	375	PMI_028867	none	PMI_028867	none	1.29025	1.47719	1.21027	0.220598	0.399336	0.320181	11.8855	8.69356	8.57811	11.1576	8.08142	10.1727	9.02821	6.17143	9.46922	6.64565	4.69349	8.01802	5.83483	9.55167	4.5478	3.36743	3.88068	TRINITY_DN320917_c5_g1_i4	PMI_028867	94.34;98.98;73.563;90.141	0.0;1.28e-41;1.06e-23;2.83e-18	1473	14392	94.9	8.6	none	none	TRINITY_DN320917_c5_g1_i6	PMI_028867	96.667	5.26e-11	1174	123	7.7	24.4	none	none
TRINITY_DN301113_c5_g2	376	PMI_028866	none	PMI_028866	none	46.0756	29.5908	44.7771	31.8379	17.1861	25.6778	43.134	27.71	41.1154	25.6691	17.2772	19.4882	13.9655	17.5196	11.1775	12.6571	9.90017	7.32394	6.51147	12.3426	4.50361	3.00637	10.7831	TRINITY_DN301113_c5_g2_i3	PMI_028866	92.982	4.15e-121	269	1028	100	27.7	none	none	TRINITY_DN301113_c5_g2_i3	PMI_028866	94.118	3.42e-15	269	268	37.9	12.7	none	none
TRINITY_DN343684_c1_g1	376	PMI_028866	none	PMI_028866	none	340.149	297.85	204.739	163.364	159.404	113.863	215.854	236.973	192.402	88.0892	85.0616	68.2946	44.2528	50.1454	40.2329	28.353	27.5761	26.2173	30.0465	17.2953	28.229	16.2643	28.3047	TRINITY_DN343684_c1_g1_i4	PMI_028866	99	1.01e-96	247	1028	81	19.5	none	none	TRINITY_DN343684_c1_g1_i4	PMI_028866	98.148	1.15e-31	247	268	65.6	20.1	none	none
TRINITY_DN343684_c1_g2	376	PMI_028866	none	PMI_028866	none	483.719	471.518	348.678	234.064	252.821	189.646	346.383	372.389	318.097	144.266	146.349	139.898	93.803	100.484	90.6917	63.4528	61.0009	49.9421	58.3473	47.7885	51.1413	45.6341	47.1162	TRINITY_DN343684_c1_g2_i1	PMI_028866	99.752;100.0	0.0;5.61e-14	1327	1028	33.4	43.5	none	none	TRINITY_DN343684_c1_g2_i6	PMI_028866	99.324	1.18e-104	1328	268	33.4	55.2	none	none
TRINITY_DN293744_c1_g2	377	PMI_028863	none	PMI_028863	none	0.367345	5.62525	4.33335e-05	6.78269	55.1242	26.0349	6.85022	18.2233	31.8933	2.41912	2.06085	5.93841	1.6033	1.36641	4.89772	0.454097	1.94279	4.04562	0.586313	3.33706	1.25726	0.383495	6.55188e-05	TRINITY_DN293744_c1_g2_i2	PMI_028863	98.438	7.58e-24	324	2566	19.8	2.5	none	none	TRINITY_DN293744_c1_g2_i2	PMI_028863	84	1.62e-06	324	92	23.1	27.2	none	none
TRINITY_DN297444_c1_g3	377	PMI_028863	none	PMI_028863	none	1.25257	3.38938	1.73675e-05	4.33645	38.9397	8.08304	4.43239	37.0569	9.78655	2.99955	1.24178	2.5387	1.562	0.000118428	1.30863	0.774197	2.34116	0.540489	0.187442	1.50806	0.335935	1.83721e-05	0.000118428	TRINITY_DN297444_c1_g3_i2	PMI_028863	90.945	5.3e-95	298	2566	84.9	9.7	none	none	TRINITY_DN297444_c1_g3_i1	PMI_028863	82.759	1.14e-10	201	92	43.3	31.5	none	none
TRINITY_DN330899_c0_g1	377	PMI_028863	none	PMI_005676	Pm-PppL_212_1	0.361911	3.19788e-05	0.110796	1.3524	0.927801	1.13887	1.95151	5.55908	1.54773	2.41431	7.04091	2.16981	1.16052	7.0024	2.46064	0.671069	6.00538	1.14972	1.14497	5.70061	1.07188	0.647694	4.78405	TRINITY_DN330899_c0_g1_i13	PMI_028863	84.944;80.549;80.562;83.12;80.092;83.008;81.633;82.263;82.866;82.943;85.171;83.162;83.402;82.684;82.143;85.246;87.425;82.741;76.426;86.755;87.407;77.934;87.288;86.275;88.235;90.196	3.45e-170;8.13e-115;1.21e-112;9.28e-108;1.13e-106;1.91e-97;4.81e-86;7.14e-84;3.04e-82;5.49e-79;8.15e-77;2.84e-76;2.49e-64;6.69e-59;1.21e-55;2.19e-52;7.64e-52;3.96e-49;2.5e-45;2.5e-45;1.92e-40;2.34e-39;6.27e-34;7.16e-27;4.52e-23;3.96e-11	535	2566	96.8	24.4	none	none	TRINITY_DN330899_c0_g1_i14	PMI_005676	70.588;56.41	3.22e-26;3.22e-26	407	1606	64.9	5.6	Pm-PppL_212_1	pol polyprotein like-212
TRINITY_DN319061_c0_g1	378	PMI_028861	none	PMI_028861	none	1.64497	1.13617	1.21017	3.76421	4.5218	5.30533	1.6205	1.63586	1.98897	2.19689	3.23737	2.07388	3.1559	2.39175	3.05434	2.42449	3.31349	1.90623	2.34782	1.46034	2.40439	2.17963	2.74113	TRINITY_DN319061_c0_g1_i1	PMI_028861	97.28;82.031;78.516	0.0;5.11e-64;1.56e-51	1068	5108	99.8	20.9	none	none	TRINITY_DN319061_c0_g1_i5	PMI_028861	94.444;36.538;59.259	0.0;1.57e-22;4.72e-15	1027	1001	99.6	49.7	none	none
TRINITY_DN324916_c4_g1	379	PMI_028859	none	PMI_028859	none	5.54582e-05	0.023125	1.18952e-06	5.54582e-05	1.61596e-06	1.18952e-06	5.54582e-05	1.61596e-06	0.0410395	1.69776	0.101657	0.815054	1.76819	0.252749	0.80666	1.16853	0.175692	0.752692	0.565816	0.925921	0.0805272	5.54582e-05	0.0743855	TRINITY_DN324916_c4_g1_i3	PMI_028859	99.756	0	416	955	98.3	42.8	none	none	TRINITY_DN324916_c4_g1_i3	PMI_028859	100	4.46e-26	416	228	33.2	20.2	none	none
TRINITY_DN316307_c1_g1	380	PMI_028850	none	PMI_029583	none	3.70724	5.29539	2.87541	8.61989	10.6837	6.13664	24.5993	28.5703	13.8301	22.8851	20.2555	27.1639	18.03	15.6618	22.5401	8.96183	8.06833	12.4124	9.56597	6.99874	8.35751	5.93435	5.699	TRINITY_DN316307_c1_g1_i5	PMI_028850	80	3.54e-123	1100	1194	44.7	41.2	none	none	TRINITY_DN316307_c1_g1_i5	PMI_029583	60.606	8.6e-126	1100	300	81	98	none	none
TRINITY_DN242850_c0_g1	381	PMI_028838	none	PMI_028838	none	0.514804	0.699613	2.73436	0.792113	0.472836	1.65344	1.38793	2.26634	3.37052	24.3468	15.8898	15.4707	13.4808	20.3908	11.6553	25.4538	18.3618	12.1611	21.5677	25.5224	12.9124	27.0047	24.1916	TRINITY_DN242850_c0_g1_i1	PMI_028838	98.909	9.35e-136	275	3568	100	7.7	none	none	TRINITY_DN242850_c0_g1_i1	PMI_028838	100	9.52e-12	275	232	30.5	12.1	none	none
TRINITY_DN346262_c3_g2	382	PMI_028835	Pm-Lim1	PMI_028835	Pm-Lim1	6.81009	5.87814	3.9251	10.4787	8.14388	9.92533	15.7012	17.6145	15.1014	34.0646	31.925	34.3603	18.9691	27.8954	23.9558	19.3937	21.5696	21.1601	17.3328	14.711	25.214	16.8934	17.2544	TRINITY_DN346262_c3_g2_i1	PMI_028835	100.0;95.833	0.0;6.16e-79	2015	626	19.9	94.2	Pm-Lim1	LIM homeobox, Lhx1/5	TRINITY_DN346262_c3_g2_i1	PMI_028835	100.0;42.4;96.296	8.06e-82;8.77e-15;2.65e-10	2015	195	18	95.9	Pm-Lim1	LIM homeobox, Lhx1/5
TRINITY_DN280021_c0_g2	383	PMI_028824	Pm-Scdfr2L_1	PMI_028824	Pm-Scdfr2L_1	8.44131	3.37187	15.0056	17.6275	14.8121	15.0185	28.0422	19.1157	23.3867	34.6537	36.4404	34.4558	29.7001	23.3417	28.5567	23.851	39.0106	34.5197	25.9838	68.2582	22.8853	36.3512	44.7421	TRINITY_DN280021_c0_g2_i1	PMI_028824	99.134	1.42e-113	235	997	98.3	23.2	Pm-Scdfr2L_1	none	TRINITY_DN280021_c0_g2_i1	PMI_028824	98.684	9.84e-50	235	216	97	35.2	Pm-Scdfr2L_1	none
TRINITY_DN339377_c1_g1	384	PMI_028823	Pm-Alx4_1	PMI_029984	Pm-Alx4_3	9.46362e-07	3.04493e-06	8.56967e-06	0.0248203	3.04493e-06	8.56967e-06	0.326166	1.23508	1.18262	2.53008	11.3332	10.6477	1.30746	8.92171	8.47497	4.21717	11.2557	20.357	2.3074	5.19532	26.0231	2.86687	10.4419	TRINITY_DN339377_c1_g1_i1	PMI_028823	99.277	0	3434	857	12.1	48.4	Pm-Alx4_1	aristaless-like homeobox 4-like, Alx1/3/4-like	TRINITY_DN339377_c1_g1_i1	PMI_029984	100	7.31e-135	3434	200	17.5	100	Pm-Alx4_3	aristaless-like homeobox 4-like, Alx1/3/4-like
TRINITY_DN338195_c1_g4	385	PMI_028821	Pm-Z421_58	PMI_028821	Pm-Z421_58	3.06277	2.05964	1.24202	9.795	13.3046	9.34092	8.92553	5.89649	5.99634	9.54566	10.5637	11.9599	12.413	13.9264	13.6883	9.13114	12.2413	8.5736	7.27878	4.81626	18.9903	6.91208	10.4005	TRINITY_DN338195_c1_g4_i1	PMI_028821	97.456	0	940	2008	54.4	25.3	Pm-Z421_58	zinc finger protein 421, ovo-like	TRINITY_DN338195_c1_g4_i4	PMI_028821	95.989	0	1313	408	85.5	91.4	Pm-Z421_58	zinc finger protein 421, ovo-like
TRINITY_DN290093_c5_g1	386	PMI_028819	none	PMI_018834	Pm-Usp24-2_1	0.933534	0.489145	3.38029	5.4768e-05	0.661154	8.05152e-05	18.2468	4.48967	14.8148	35.767	10.5127	36.0435	26.774	6.41572	26.5419	21.3478	6.30665	33.4082	30.1709	5.07791	42.0473	32.1592	5.90048	TRINITY_DN290093_c5_g1_i2	PMI_028819	92.509	5.44e-107	271	5358	97.8	4.9	none	none	TRINITY_DN290093_c5_g1_i2	PMI_018834	61.111	2.24e-08	271	949	39.9	3.8	Pm-Usp24-2_1	ubiquitin specific protease 24-2
TRINITY_DN314227_c3_g1	386	PMI_028819	none	PMI_018834	Pm-Usp24-2_1	0.370363	7.38565e-05	0.821267	0.379919	1.42856	0.827679	10.2346	40.2286	9.89823	16.8505	75.1116	17.514	17.5496	47.7469	12.8971	17.3965	51.8288	14.0014	16.8464	51.7227	13.0534	13.3385	40.7961	TRINITY_DN314227_c3_g1_i1	PMI_028819	95.268	3.34e-142	317	5358	100	5.9	none	none	TRINITY_DN314227_c3_g1_i2	PMI_018834	68.085	5.21e-15	307	949	45.9	5	Pm-Usp24-2_1	ubiquitin specific protease 24-2
TRINITY_DN339484_c6_g1	386	PMI_028819	none	PMI_029319	none	1.83297	1.03624	1.10569	0.293797	0.915807	1.04004	43.6279	38.7987	36.7485	66.8707	74.2313	62.3985	50.3586	52.8568	54.2415	54.3802	50.488	62.8357	57.0488	39.5075	69.9578	46.284	39.4237	TRINITY_DN339484_c6_g1_i6	PMI_028819	97.489	0	1411	5358	31	8.2	none	none	TRINITY_DN339484_c6_g1_i2	PMI_029319	92.76	4.18e-135	991	210	66.9	100	none	none
TRINITY_DN330750_c1_g2	387	PMI_028817	Pm-Ephrin_1	PMI_028817	Pm-Ephrin_1	0.776313	1.76726	2.46359	0.929064	1.28624	2.12814	0.174432	0.550504	0.578441	15.337	8.66564	9.30531	21.943	14.3637	12.4356	27.3495	21.1271	20.479	34.8481	15.7256	31.9827	33.2275	25.9102	TRINITY_DN330750_c1_g2_i1	PMI_028817	97.74	5.78e-81	820	791	21.6	22.4	Pm-Ephrin_1	Efn	TRINITY_DN330750_c1_g2_i1	PMI_028817	95.238	4.62e-35	820	258	23	24.4	Pm-Ephrin_1	Efn
TRINITY_DN350910_c9_g2	388	PMI_028814	Pm-Irs1	PMI_029365	Pm-Irs1_1	3.32914	4.27515	3.87277	7.38173	6.18682	6.85195	2.76179	1.43013	2.39672	2.91299	3.30265	3.30864	2.96997	4.5036	2.89614	4.65352	5.42443	4.39469	5.0275	3.63878	5.84831	4.53152	5.60561	TRINITY_DN350910_c9_g2_i2	PMI_028814	99.198	0	3107	549	12	68.1	Pm-Irs1	none	TRINITY_DN350910_c9_g2_i2	PMI_029365	99.487	1.8e-111	3107	196	18.8	99.5	Pm-Irs1_1	none
TRINITY_DN317649_c6_g1	389	PMI_028812	Pm-SnrpF_1	PMI_028812	Pm-SnrpF_1	4.74892	9.09305	17.6615	14.8173	26.3098	15.0988	38.1443	58.4549	56.5533	77.0003	66.6247	40.5542	90.3115	84.2748	42.6287	85.3656	79.2946	36.115	67.7434	14.6655	130.47	43.6896	51.6458	TRINITY_DN317649_c6_g1_i2	PMI_028812	97.011	3.02e-175	368	1284	100	28.7	Pm-SnrpF_1	small nuclear ribonucleoprotein polypeptide F	TRINITY_DN317649_c6_g1_i1	PMI_028812	100	1.08e-42	359	172	54.3	37.8	Pm-SnrpF_1	small nuclear ribonucleoprotein polypeptide F
TRINITY_DN350457_c9_g2	389	PMI_028812	Pm-SnrpF_1	PMI_028812	Pm-SnrpF_1	15.7773	10.301	16.4232	35.5114	32.885	37.4038	72.3761	63.2291	66.1014	76.2986	78.4549	76.226	82.9021	89.2852	75.6798	75.2677	90.6244	72.7765	64.0859	69.3496	72.4052	53.2508	69.8702	TRINITY_DN350457_c9_g2_i3	PMI_028812	87.349	0	1090	1284	79.2	68.6	Pm-SnrpF_1	small nuclear ribonucleoprotein polypeptide F	TRINITY_DN350457_c9_g2_i3	PMI_028812	100	8.57e-49	1090	172	21.2	44.8	Pm-SnrpF_1	small nuclear ribonucleoprotein polypeptide F
TRINITY_DN306010_c1_g1	390	PMI_028811	Pm-Pnca	PMI_028811	Pm-Pnca	0.307132	0.0897818	1.30322e-05	0.157531	0.0202274	0.110291	0.345028	0.145426	0.749359	0.183877	0.0657837	0.476255	6.00644e-06	0.0218094	0.49099	1.77174	0.723485	1.21668	4.65692	0.798894	15.376	5.37054	3.73041	TRINITY_DN306010_c1_g1_i5	PMI_028811	98.397	0	1317	2816	52.1	24.4	Pm-Pnca	pyrazinamidase/nicotinamidase	TRINITY_DN306010_c1_g1_i6	PMI_028811	98.551	5.11e-134	1302	227	47.7	91.2	Pm-Pnca	pyrazinamidase/nicotinamidase
TRINITY_DN347622_c3_g2	391	PMI_028809	Pm-Wnt3_1	PMI_028809	Pm-Wnt3_1	0.078404	0.0293513	1.02938e-05	0.0201085	0.0793426	0.348436	11.0975	13.1685	46.0492	28.5147	30.4285	129.216	24.2959	25.5998	142.133	27.2095	22.0765	109.236	22.5011	18.1507	95.5681	18.7536	14.5394	TRINITY_DN347622_c3_g2_i4	PMI_028809	97.678	0	2741	2745	92.4	92.1	Pm-Wnt3_1	wingless-type MMTV integration site family, member 3	TRINITY_DN347622_c3_g2_i4	PMI_028809	99.627	0	2741	340	29.3	78.8	Pm-Wnt3_1	wingless-type MMTV integration site family, member 3
TRINITY_DN287809_c3_g2	392	PMI_028807	Pm-Z101_1	PMI_009010	Pm-Dnah5-2	18.5237	8.22425	18.434	2.77553	3.12651	5.93688	2.66547	0.416332	4.44578	1.61987	3.01298	1.04649	1.42752	3.74562	1.61829	2.70149	3.90549	1.78232	1.74404	2.74436	1.24624	3.58516	4.13377	TRINITY_DN287809_c3_g2_i6	PMI_028807	81.733	5.2e-111	542	4637	75.8	8.9	Pm-Z101_1	zinc finger protein 101	TRINITY_DN287809_c3_g2_i6	PMI_009010	60	3.49e-07	542	1764	19.4	2	Pm-Dnah5-2	dynein, axonemal, heavy chain 5-2
TRINITY_DN309347_c6_g1	392	PMI_028807	Pm-Z101_1	PMI_002838	Pm-Tjp1	6.40045	3.0558	6.62369	8.34378	3.87225	6.91816	9.34725	10.5182	4.45351	5.10913	5.31758	6.28977	4.98851	6.12351	4.66065	3.79118	6.59594	6.4721	4.78862	5.4383	5.40969	5.2202	8.29401	TRINITY_DN309347_c6_g1_i3	PMI_028807	95.949	0	399	4637	99	8.5	Pm-Z101_1	zinc finger protein 101	TRINITY_DN309347_c6_g1_i9	PMI_002838	71.429;76.0	2.21e-19;2.21e-19	388	870	51.8	7.7	Pm-Tjp1	tight junction protein 1
TRINITY_DN324416_c1_g1	392	PMI_028807	Pm-Z101_1	PMI_013980	Pm-Rrn3_1	5.66242	3.79686	5.2081	12.0441	4.83018	6.02466	9.31713	11.9384	8.7458	7.37822	6.2185	5.32183	5.81515	6.50998	5.63888	3.60278	7.09638	9.06388	5.08373	8.94329	6.1029	5.8679	5.20885	TRINITY_DN324416_c1_g1_i4	PMI_028807	95.391	0	680	4637	73.4	10.8	Pm-Z101_1	zinc finger protein 101	TRINITY_DN324416_c1_g1_i7	PMI_013980	83.333	3.77e-08	247	611	29.1	3.9	Pm-Rrn3_1	RRN3 protein; RRN3 RNA polymerase I transcription factor homolog (S. cerevisiae)
TRINITY_DN343835_c3_g1	392	PMI_028807	Pm-Z101_1	PMI_028807	Pm-Z101_1	7.29562	5.89559	5.61616	17.8781	6.07149	13.9982	16.7039	15.4612	11.7068	9.29018	9.6679	7.24348	7.4372	9.20587	8.38951	5.65451	7.46573	6.39684	4.78256	7.74425	6.81568	4.89624	6.99902	TRINITY_DN343835_c3_g1_i5	PMI_028807	92.34	0	1069	4637	89.1	19.3	Pm-Z101_1	zinc finger protein 101	TRINITY_DN343835_c3_g1_i5	PMI_028807	91.06	5.89e-166	1069	289	84.8	97.9	Pm-Z101_1	zinc finger protein 101
TRINITY_DN343835_c3_g2	392	PMI_028807	Pm-Z101_1	PMI_008928	Pm-Unk_50	7.45266	4.833	5.55731	17.8961	6.64922	10.5013	14.2708	12.5814	10.2754	9.22778	9.48519	7.48282	6.33665	7.79821	7.36368	5.33918	6.79575	5.14925	3.54827	6.75804	6.72084	3.97857	6.10772	TRINITY_DN343835_c3_g2_i1	PMI_028807	93.467	0	583	4637	99.3	12.8	Pm-Z101_1	zinc finger protein 101	TRINITY_DN343835_c3_g2_i1	PMI_008928	60.417	1.94e-15	583	527	24.7	9.1	Pm-Unk_50	none
TRINITY_DN218016_c0_g1	393	PMI_028804	none	PMI_024969	Pm-Fn3f_3	7.61784	6.99452	4.56639	4.34134	3.20769	4.60204	3.6133	4.65325	3.33559	3.88503	2.01336	1.98743	2.28699	1.82032	2.04892	2.09265	7.07437	5.64145	9.28795	3.55657	18.2327	6.18548	13.259	TRINITY_DN218016_c0_g1_i1	PMI_028804	96.061	0	457	853	100	53.6	none	none	TRINITY_DN218016_c0_g1_i1	PMI_024969	100	2.52e-15	457	163	21.7	20.2	Pm-Fn3f_3	none
TRINITY_DN343401_c4_g1	394	PMI_028803	Pm-Sssca1L	PMI_028803	Pm-Sssca1L	6.00533	5.4827	8.12187	35.5925	28.2177	18.0938	28.7842	33.1321	20.3742	13.5822	14.8326	14.2324	13.3135	10.449	14.6728	13.6098	11.3611	14.2588	6.39004	10.508	8.86227	10.9713	11.1926	TRINITY_DN343401_c4_g1_i6	PMI_028803	97.552	3e-136	305	920	93.8	31.1	Pm-Sssca1L	Sjogren's syndrome/scleroderma autoantigen 1	TRINITY_DN343401_c4_g1_i2	PMI_028803	100	1.73e-23	201	237	61.2	17.3	Pm-Sssca1L	Sjogren's syndrome/scleroderma autoantigen 1
TRINITY_DN343401_c4_g3	394	PMI_028803	Pm-Sssca1L	PMI_028803	Pm-Sssca1L	11.1773	15.0088	11.3159	44.7783	39.8691	26.5491	45.2034	39.1678	30.315	22.2453	21.2302	23.1966	23.9216	21.7217	25.2852	16.8045	15.4064	21.641	15.369	16.3232	17.0477	13.4821	15.423	TRINITY_DN343401_c4_g3_i8	PMI_028803	97.033	8.31e-160	620	920	54.4	36.6	Pm-Sssca1L	Sjogren's syndrome/scleroderma autoantigen 1	TRINITY_DN343401_c4_g3_i7	PMI_028803	94.595	1.46e-73	621	237	53.6	46.8	Pm-Sssca1L	Sjogren's syndrome/scleroderma autoantigen 1
TRINITY_DN283276_c5_g1	395	PMI_028801	none	PMI_026042	none	0.485499	1.79476	0.638433	0.74703	0.978188	0.694891	1.96341	1.92245	1.04929	2.1799	2.50278	3.41768	3.0271	2.70003	3.0078	3.30077	2.27941	2.83943	2.17936	1.1849	6.26497	4.75153	2.60735	TRINITY_DN283276_c5_g1_i1	PMI_028801	92.01	4.16e-161	388	1368	100	27.4	none	none	TRINITY_DN283276_c5_g1_i6	PMI_026042	50.98;46.552	4.75e-08;4.86e-07	264	92	61.4	59.8	none	none
TRINITY_DN259458_c0_g1	396	PMI_028800	Pm-Copb2L	PMI_028800	Pm-Copb2L	27.3404	38.8976	38.295	12.2701	18.0349	13.2726	7.37136	6.59366	8.05936	7.36573	3.97681	4.26842	5.54039	9.8876	5.65775	12.2515	13.4337	4.50034	15.1369	2.81732	12.2641	2.67588	7.27484	TRINITY_DN259458_c0_g1_i3	PMI_028800	96.503	1.77e-132	287	2572	99.7	11.1	Pm-Copb2L	coatomer protein complex, subunit beta 2 (beta prime)-like	TRINITY_DN259458_c0_g1_i3	PMI_028800	96.842	3.71e-59	287	832	99.3	11.4	Pm-Copb2L	coatomer protein complex, subunit beta 2 (beta prime)-like
TRINITY_DN333525_c1_g3	397	PMI_028798	Pm-Myc	PMI_028798	Pm-Myc	46.7724	40.4422	68.2828	20.7257	12.9008	31.7121	71.4165	92.235	66.2364	130.104	116.869	96.7384	150.381	173.048	120.578	133.926	160.678	127.06	140.546	126.962	212.833	158.444	203.47	TRINITY_DN333525_c1_g3_i1	PMI_028798	94.286	0	455	3534	100	12.3	Pm-Myc	myelocytomatosis viral related oncogene, Myc/Mycn/Mycl-like	TRINITY_DN333525_c1_g3_i1	PMI_028798	93.836	7.07e-84	455	290	96.3	47.9	Pm-Myc	myelocytomatosis viral related oncogene, Myc/Mycn/Mycl-like
TRINITY_DN333525_c1_g4	397	PMI_028798	Pm-Myc	PMI_028798	Pm-Myc	12.5862	21.8046	35.554	10.5327	4.60511	16.0265	33.4876	39.7337	24.9675	79.3174	56.9154	48.1102	65.2602	91.361	53.9494	69.6043	67.3036	55.5844	77.7117	64.8772	114.81	79.8747	109.596	TRINITY_DN333525_c1_g4_i1	PMI_028798	98.71	2.48e-72	227	3534	68.3	4.4	Pm-Myc	myelocytomatosis viral related oncogene, Myc/Mycn/Mycl-like	TRINITY_DN333525_c1_g4_i1	PMI_028798	100	1.47e-31	227	290	67.4	17.6	Pm-Myc	myelocytomatosis viral related oncogene, Myc/Mycn/Mycl-like
TRINITY_DN349109_c1_g1	397	PMI_028798	Pm-Myc	PMI_014188	Pm-Max	15.0292	13.7367	24.728	7.44542	4.10029	9.67324	19.2232	26.886	22.2649	47.8447	43.8661	36.6629	48.3903	61.9775	45.0382	49.7754	60.0131	47.1816	51.6705	52.3568	69.4838	70.2435	69.5509	TRINITY_DN349109_c1_g1_i4	PMI_028798	98.745	0	1855	3534	98.7	51.6	Pm-Myc	myelocytomatosis viral related oncogene, Myc/Mycn/Mycl-like	TRINITY_DN349109_c1_g1_i7	PMI_014188	55.769	2.7e-10	1125	169	13.9	30.2	Pm-Max	Myc-associated factor X
TRINITY_DN274483_c0_g1	398	PMI_028797	Pm-Tmem165_1_1	PMI_028797	Pm-Tmem165_1_1	62.7732	70.7779	28.2164	56.4268	58.9539	35.7601	26.1719	14.172	16.1994	12.9791	10.9076	15.3927	11.5	10.6577	10.9262	9.59976	9.20032	11.7471	6.97213	8.83126	10.1504	5.82705	9.66173	TRINITY_DN274483_c0_g1_i2	PMI_028797	96.185	1.05e-169	470	1184	77.7	31	Pm-Tmem165_1_1	transmembrane protein 165-1	TRINITY_DN274483_c0_g1_i2	PMI_028797	92.308	2.09e-08	470	279	24.9	14	Pm-Tmem165_1_1	transmembrane protein 165-1
TRINITY_DN316444_c2_g1	399	PMI_028796	none	PMI_029127	Pm-Z481_3	2.83142	4.98524	1.78587	1.87581	4.71685	1.64826	2.86271	3.01468	2.31723	2.3308	1.94811	2.82268	2.24359	1.30778	2.08762	1.20316	0.780513	1.67216	0.847355	1.65613	0.649563	0.923723	0.320738	TRINITY_DN316444_c2_g1_i7	PMI_028796	96.701;85.714	0.0;4.24e-125	1933	1296	44.7	43.1	none	none	TRINITY_DN316444_c2_g1_i3	PMI_029127	91.304	2.01e-17	1933	895	7.1	5.1	Pm-Z481_3	zinc finger protein 481
TRINITY_DN331855_c7_g1	400	PMI_028791	Pm-P3a2_2	PMI_011692	none	3.36434	1.21703	1.8867	2.09534	0.822507	0.720549	0.32396	1.24851	0.652822	1.51063	3.09128	2.52826	1.72314	2.18754	3.07431	2.45077	3.02626	3.45953	3.52393	2.09371	3.63703	3.19866	3.06672	TRINITY_DN331855_c7_g1_i3	PMI_028791	96.262	2.85e-94	1486	7006	14.4	3	Pm-P3a2_2	DNA-binding protein P3A2, nuclear respiratory factor 1, Nrf1	TRINITY_DN331855_c7_g1_i3	PMI_011692	79.412	2.08e-09	1486	314	6.9	10.8	none	none
TRINITY_DN327525_c2_g2	401	PMI_028790	none	PMI_012142	none	2.48044	1.53568	3.09676	2.12038	0.345981	0.936309	12.8177	16.1683	15.2688	48.0142	43.5066	47.1723	53.6147	61.1728	71.2108	33.728	46.6711	49.7353	42.5587	70.6011	84.532	45.3154	149.844	TRINITY_DN327525_c2_g2_i2	PMI_028790	96.8	1.52e-113	250	2122	100	11.6	none	none	TRINITY_DN327525_c2_g2_i2	PMI_012142	43.548	6.17e-08	250	1560	74.4	3.3	none	none
TRINITY_DN332272_c2_g1	401	PMI_028790	none	PMI_028790	none	2.88749	2.89245	5.18591	3.53161	4.06598	7.39585	12.0519	11.2443	14.0714	36.6349	39.0797	31.4283	38.6395	42.4069	32.8616	30.134	32.9249	21.9041	28.9151	26.4586	26.7095	35.3906	28.0995	TRINITY_DN332272_c2_g1_i5	PMI_028790	83.333	1.42e-35	516	2122	29.8	7.3	none	none	TRINITY_DN332272_c2_g1_i8	PMI_028790	56.863	3.88e-10	210	259	72.9	19.7	none	none
TRINITY_DN342568_c3_g2	401	PMI_028790	none	PMI_028790	none	0.506197	0.923608	0.72682	0.0865513	3.22718e-05	0.0627921	1.70595	2.61803	1.79183	4.5457	12.5191	3.25367	4.31346	11.4411	6.63879	3.12866	9.25009	5.7724	2.82774	29.9969	3.87472	5.15232	21.5397	TRINITY_DN342568_c3_g2_i2	PMI_028790	96.429	2.04e-129	605	2122	45	13.2	none	none	TRINITY_DN342568_c3_g2_i2	PMI_028790	98.387	1.88e-36	605	259	30.7	23.9	none	none
TRINITY_DN318001_c5_g1	402	PMI_028788	Pm-Hypp_2261_5	PMI_002564	none	0.667701	0.109735	3.02154e-05	3.91723e-05	0.222483	0.255713	2.25017	1.02202	4.16974	7.59468	1.60801	9.66161	6.24454	2.39882	12.2372	5.36474	2.04644	13.1642	5.99432	1.95286	16.3638	8.88698	2.0738	TRINITY_DN318001_c5_g1_i2	PMI_028788	95.636	4.27e-123	397	1275	69.3	20.9	Pm-Hypp_2261_5	none	TRINITY_DN318001_c5_g1_i2	PMI_002564	74.194	9.78e-09	397	3367	23.4	0.9	none	none
TRINITY_DN324425_c5_g1	402	PMI_028788	Pm-Hypp_2261_5	PMI_005003	Pm-Cdk5rap1_1	1.7316	0.495705	0.36411	0.000101589	0.536019	1.21092	9.33683	4.09493	3.44087	18.6593	5.52062	4.63511	12.9556	4.69576	3.43074	14.983	4.93042	4.31826	22.8001	3.17585	6.29042	12.2016	3.74726	TRINITY_DN324425_c5_g1_i1	PMI_028788	96.206	1.07e-169	478	1275	77.2	28.8	Pm-Hypp_2261_5	none	TRINITY_DN324425_c5_g1_i1	PMI_005003	70	4.2e-15	478	551	31.4	9.1	Pm-Cdk5rap1_1	CDK5 regulatory subunit associated protein 1
TRINITY_DN348465_c4_g2	403	PMI_028779	Pm-Kin_1	PMI_028779	Pm-Kin_1	7.77207	8.97588	8.81127	22.8306	20.7649	29.0378	24.7644	24.8841	17.7401	22.419	16.6945	15.819	16.08	16.1001	15.1223	13.9746	14.5458	11.7566	12.0525	11.059	16.1363	11.894	15.8251	TRINITY_DN348465_c4_g2_i1	PMI_028779	97.6	0	399	642	94	58.4	Pm-Kin_1	KIN, antigenic determinant of recA protein; DNA/RNA-binding protein KIN17	TRINITY_DN348465_c4_g2_i1	PMI_028779	99.057	1.89e-75	399	195	79.7	54.4	Pm-Kin_1	KIN, antigenic determinant of recA protein; DNA/RNA-binding protein KIN17
TRINITY_DN339961_c4_g1	404	PMI_028777	Pm-Copz1_1	PMI_028777	Pm-Copz1_1	64.3907	51.5761	63.6666	70.0373	67.8239	69.3825	95.8844	83.9327	101.987	65.965	62.8654	64.5811	85.5547	86.0549	75.6366	76.7364	87.2308	70.7027	65.7012	75.2323	67.3838	61.7421	72.877	TRINITY_DN339961_c4_g1_i5	PMI_028777	97.959	2.4e-116	664	764	36.9	32.1	Pm-Copz1_1	coatomer protein complex, subunit zeta 1; Pm-Copz1_1	TRINITY_DN339961_c4_g1_i5	PMI_028777	97.561	1.57e-52	664	106	37	77.4	Pm-Copz1_1	coatomer protein complex, subunit zeta 1; Pm-Copz1_1
TRINITY_DN297246_c3_g1	405	PMI_028772	none	PMI_028772	none	5.36196	8.68897	3.01364	19.8621	16.1993	12.1485	32.5271	27.6632	19.8118	31.031	26.5633	26.8876	26.3747	29.0379	16.2261	16.9388	30.2153	26.8061	18.1861	5.86548	88.1627	15.8601	26.0232	TRINITY_DN297246_c3_g1_i3	PMI_028772	97.531	1.49e-113	245	496	98.8	49	none	none	TRINITY_DN297246_c3_g1_i3	PMI_028772	95.833	1.2e-08	245	109	29.4	22	none	none
TRINITY_DN303187_c2_g1	406	PMI_028769	Pm-Ddx18_2	PMI_028769	Pm-Ddx18_2	12.3856	4.7721	6.65534	11.0918	2.99477	8.04877	11.1311	6.62553	6.1984	9.76904	12.4875	11.007	8.45815	20.1192	8.65998	8.14136	16.4809	7.89333	6.00117	6.67288	17.1707	6.15721	14.5286	TRINITY_DN303187_c2_g1_i2	PMI_028769	94.444	0	486	1762	99.8	27.6	Pm-Ddx18_2	DEAD (Asp-Glu-Ala-Asp) box polypeptide 18	TRINITY_DN303187_c2_g1_i1	PMI_028769	100	1.43e-40	256	202	75	31.7	Pm-Ddx18_2	DEAD (Asp-Glu-Ala-Asp) box polypeptide 18
TRINITY_DN307745_c3_g1	406	PMI_028769	Pm-Ddx18_2	PMI_005638	Pm-NippbL_1	10.4178	3.26825	5.85102	7.56965	5.89005	9.64913	9.94772	7.4996	11.3648	12.8204	13.9687	6.5978	9.38265	14.6861	5.72795	9.8374	10.9109	14.1942	6.4086	11.148	19.8496	10.8758	17.9602	TRINITY_DN307745_c3_g1_i1	PMI_028769	83.462	7.56e-75	344	1762	73.3	14	Pm-Ddx18_2	DEAD (Asp-Glu-Ala-Asp) box polypeptide 18	TRINITY_DN307745_c3_g1_i1	PMI_005638	41.935	2.28e-13	344	1869	74.1	5	Pm-NippbL_1	Nipped-B homolog (Drosophila)-like; delangin
TRINITY_DN350809_c7_g1	406	PMI_028769	Pm-Ddx18_2	PMI_005736	Pm-NippbL_2	50.5296	10.2076	17.8934	25.9167	9.55193	15.3062	28.4343	6.35932	20.4426	18.0397	36.2449	23.933	16.1867	34.9023	20.2675	14.3263	46.1001	25.8803	14.9831	41.2231	18.096	10.889	17.0495	TRINITY_DN350809_c7_g1_i1	PMI_028769	98.851	3.51e-128	261	1762	100	14.8	Pm-Ddx18_2	DEAD (Asp-Glu-Ala-Asp) box polypeptide 18	TRINITY_DN350809_c7_g1_i1	PMI_005736	84.211	1.35e-16	261	1101	43.7	3.5	Pm-NippbL_2	Nipped-B homolog (Drosophila)-like; delangin
TRINITY_DN349607_c6_g1	407	PMI_028764	none	PMI_028764	none	0.00425123	0.00610912	0.000133204	0.00425123	0.0157642	3.38166	0.00425123	0.0166423	0.000133204	0.00425123	0.0537135	0.000133204	90.3634	0.0526103	0.000133204	0.00425123	0.0310722	1.38189	0.00425123	0.000494227	104.344	0.00425123	0.0326043	TRINITY_DN349607_c6_g1_i1	PMI_028764	79.828	4.73e-52	341	1136	65.7	20.3	none	none	TRINITY_DN349607_c6_g1_i1	PMI_028764	84.375	1.54e-09	341	270	28.2	11.9	none	none
TRINITY_DN318830_c0_g1	408	PMI_028759	Pm-Commd6_1	PMI_025433	none	1.12928	1.26925	0.626489	4.5371	2.28744	4.45117	5.32816	2.91252	6.17788	8.00022	6.0448	4.9079	6.92387	6.47418	5.16515	3.95523	5.55237	4.17945	2.25303	2.82353	2.59765	1.17893	3.06219	TRINITY_DN318830_c0_g1_i2	PMI_028759	92.614;90.415;91.379	0.0;2.45e-117;9.78e-15	818	11714	99.8	5.9	Pm-Commd6_1	COMM domain containing 6	TRINITY_DN318830_c0_g1_i9	PMI_025433	100	1.15e-15	218	706	41.3	4.2	none	none
TRINITY_DN336922_c0_g2	408	PMI_028759	Pm-Commd6_1	PMI_028759	Pm-Commd6_1	3.6043	1.42103	4.02952	20.335	20.4875	16.4469	12.6869	14.1939	12.6935	11.7482	13.1881	12.4955	10.7373	9.31926	8.58806	4.4555	4.25326	5.97383	5.75278	9.69417	2.55263	3.4492	4.95206	TRINITY_DN336922_c0_g2_i2	PMI_028759	93.156	3.54e-111	377	11714	69.8	2.1	Pm-Commd6_1	COMM domain containing 6	TRINITY_DN336922_c0_g2_i2	PMI_028759	68.116	1.28e-24	377	84	52.5	82.1	Pm-Commd6_1	COMM domain containing 6
TRINITY_DN352730_c14_g1	408	PMI_028759	Pm-Commd6_1	PMI_025433	none	2.34375	2.19854	2.88798	10.1779	1.48584	4.49052	19.0625	15.0076	11.0187	22.6377	18.4098	15.4871	15.7828	18.5379	14.8555	5.89108	11.2808	11.3153	7.76224	16.489	9.12358	3.91487	9.34549	TRINITY_DN352730_c14_g1_i1	PMI_028759	86.154;81.915	0.0;5.57e-17	696	11714	100	6.8	Pm-Commd6_1	COMM domain containing 6	TRINITY_DN352730_c14_g1_i2	PMI_025433	91.111	4.12e-21	258	706	52.3	6.4	none	none
TRINITY_DN289223_c6_g1	409	PMI_028749	Pm-Hypp_2679_2	PMI_017112	none	4.44739	11.9785	6.63408	3.94004	5.8335	4.58461	4.36028	3.56668	1.36294	1.45233	1.41977	2.16551	4.03351	1.54037	2.87036	1.49939	1.9468	3.33693	2.66193	2.82149	2.61978	3.79876	2.26665	TRINITY_DN289223_c6_g1_i3	PMI_028749	94.517	6.96e-171	384	4246	97.4	9	Pm-Hypp_2679_2	hypothetical protein-2679	TRINITY_DN289223_c6_g1_i2	PMI_017112	84.848	2.08e-11	223	455	44.4	7.3	none	none
TRINITY_DN314398_c4_g3	409	PMI_028749	Pm-Hypp_2679_2	PMI_001023	Pm-Usp9Y_1	115.946	81.362	125.849	62.4588	63.2726	81.1007	112.643	109.674	107.303	134.176	167.817	114.946	146.608	159.59	128.046	143.328	145.885	148.032	132.592	144.798	153.933	145.049	138.483	TRINITY_DN314398_c4_g3_i3	PMI_028749	96.825	8.49e-117	252	4246	100	5.9	Pm-Hypp_2679_2	hypothetical protein-2679	TRINITY_DN314398_c4_g3_i1	PMI_001023	81.633	1.95e-21	245	2187	60	2.2	Pm-Usp9Y_1	ubiquitin-specific protease 9 gene on the Y
TRINITY_DN327874_c4_g2	410	PMI_028743	none	PMI_006811	Pm-Slc6a5_1_3	0.850073	1.68655	3.23363	2.17998	1.95398	2.84412	2.00539	1.95132	1.69102	7.37922	5.47251	3.64635	6.09528	5.09144	5.14411	5.25402	5.65823	4.14019	9.9213	5.78858	12.189	6.65568	9.88179	TRINITY_DN327874_c4_g2_i2	PMI_028743	100.0;100.0	2.69e-81;7.73e-25	396	229	58.1	100	none	none	TRINITY_DN327874_c4_g2_i1	PMI_006811	64.835	6.61e-39	319	324	85.6	28.1	Pm-Slc6a5_1_3	none
TRINITY_DN354077_c11_g1	411	PMI_028740	Pm-Ufc1_2	PMI_028740	Pm-Ufc1_2	25.8014	12.0008	16.9509	25.9203	22.0439	20.9927	42.8308	32.3979	36.2977	21.1916	36.7502	32.7731	28.7185	42.7154	34.9937	39.0118	47.0785	41.4403	33.4387	35.7327	41.9009	34.7271	34.8925	TRINITY_DN354077_c11_g1_i3	PMI_028740	97.494	0	671	784	65.1	55.7	Pm-Ufc1_2	ubiquitin-fold modifier conjugating enzyme 1	TRINITY_DN354077_c11_g1_i4	PMI_028740	100	7.76e-116	861	171	55.4	93	Pm-Ufc1_2	ubiquitin-fold modifier conjugating enzyme 1
TRINITY_DN317984_c1_g1	412	PMI_028738	none	PMI_029126	none	11.4539	12.1988	8.55544	8.71076	6.06659	3.03266	18.1027	20.5051	15.031	18.9165	14.6719	18.1042	13.0521	11.405	17.6715	8.78825	10.1748	11.3715	4.72797	7.9876	9.9899	8.04035	7.21896	TRINITY_DN317984_c1_g1_i2	PMI_028738	91.723	2.08e-178	451	2852	98.4	15.5	none	none	TRINITY_DN317984_c1_g1_i12	PMI_029126	95.0;76.0	1.18e-08;1.18e-08	503	85	23.7	48.2	none	none
TRINITY_DN337511_c2_g1	412	PMI_028738	none	PMI_025524	none	18.7944	24.5899	11.3764	8.59754	6.73159	4.40265	22.2546	23.6965	23.5589	26.7612	29.8763	30.0048	19.6367	20.6403	22.6639	19.1514	15.4798	19.9014	10.641	8.86318	18.8684	12.7269	14.7689	TRINITY_DN337511_c2_g1_i3	PMI_028738	91.316	1.54e-153	362	2852	99.4	13.3	none	none	TRINITY_DN337511_c2_g1_i4	PMI_025524	80	2.43e-06	207	510	34.8	4.9	none	none
TRINITY_DN340717_c4_g1	412	PMI_028738	none	PMI_020841	none	2.62612	1.96423	3.60614	0.857153	0.663753	0.508809	2.57468	3.02255	2.96343	5.14542	3.88581	5.41473	4.76345	3.72143	4.85414	2.80363	1.76376	2.67309	2.1434	4.02003	1.6614	1.86926	3.94911	TRINITY_DN340717_c4_g1_i4	PMI_028738	90.04	2.37e-92	846	2852	29.7	8.8	none	none	TRINITY_DN340717_c4_g1_i4	PMI_020841	86.538	2.04e-24	846	93	18.4	55.9	none	none
TRINITY_DN354493_c9_g2	412	PMI_028738	none	PMI_002372	none	7.00267	12.3207	7.94932	3.86797	6.81279	4.57795	13.797	16.3284	17.109	28.3791	22.1582	22.7355	22.839	22.241	25.4771	19.6434	22.8228	15.4327	22.8911	11.9601	26.4212	19.8228	11.71	TRINITY_DN354493_c9_g2_i2	PMI_028738	95.64	3.53e-168	377	2852	97.3	12.9	none	none	TRINITY_DN354493_c9_g2_i3	PMI_002372	90.265	3.73e-60	391	149	86.7	75.2	none	none
TRINITY_DN340143_c1_g1	413	PMI_028736	Pm-Flj33220_2	PMI_028736	Pm-Flj33220_2	20.5422	37.3993	100.542	6.83202	17.3318	36.1882	10.2764	26.1788	17.836	12.2983	10.3347	6.1262	13.1087	9.1491	5.77869	13.2919	7.15931	3.0994	9.98987	5.32468	3.94831	10.5551	5.32789	TRINITY_DN340143_c1_g1_i5	PMI_028736	92.863;100.0;87.826	0.0;1.91e-35;1.2e-31	2319	3027	99.2	77.1	Pm-Flj33220_2	protein LOC284131	TRINITY_DN340143_c1_g1_i5	PMI_028736	98.131	1.54e-55	2319	190	13.8	56.3	Pm-Flj33220_2	protein LOC284131
TRINITY_DN296516_c2_g1	414	PMI_028728	none	PMI_006946	Pm-HemiL_5	2.34256	0.000132386	4.52039	2.403	2.56066	0.341714	0.902278	6.13706	2.78606	4.60804	26.3721	8.85323	7.30313	42.7928	12.9301	8.68731	18.3188	9.21459	9.21377	62.3699	9.76213	14.9352	76.1731	TRINITY_DN296516_c2_g1_i1	PMI_028728	98.701	7.89e-72	209	5349	73.7	2.9	none	none	TRINITY_DN296516_c2_g1_i1	PMI_006946	96.154	5.4e-11	209	537	37.3	4.8	Pm-HemiL_5	hemicentin like protein
TRINITY_DN303790_c5_g1	414	PMI_028728	none	PMI_006946	Pm-HemiL_5	4.14653	3.12253	6.37135	8.2707	9.01671	9.84569	13.0428	10.5754	12.7986	14.0672	15.1831	12.9406	19.5343	15.7206	16.1997	19.6487	22.3522	17.6668	16.5455	21.723	17.9383	16.9545	19.6326	TRINITY_DN303790_c5_g1_i15	PMI_028728	98.901	2.35e-38	445	5349	20.4	1.7	none	none	TRINITY_DN303790_c5_g1_i15	PMI_006946	89.286	5.45e-10	445	537	18.9	5.2	Pm-HemiL_5	hemicentin like protein
TRINITY_DN304616_c8_g2	414	PMI_028728	none	PMI_011611	Pm-Impa1	7.8684	2.30844	6.44649	4.75638	1.56012	4.52683	5.87181	0.373945	8.88619	6.89778	13.1927	10.9965	11.5644	23.8861	17.9148	19.8006	46.5585	49.6348	34.9849	230.881	38.3701	110.893	295.174	TRINITY_DN304616_c8_g2_i1	PMI_028728	97.783	0	406	5349	100	7.6	none	none	TRINITY_DN304616_c8_g2_i6	PMI_011611	77.778	1.27e-06	408	308	19.9	8.8	Pm-Impa1	Inositol monophosphatase (IMPase) (IMP) (Inositol-1(or 4)-monophosphatase) (Lithium-sensitive myo-inositol monophosphatase A1)
TRINITY_DN314724_c6_g1	414	PMI_028728	none	PMI_028721	Pm-Fic_37	0.110485	0.00152086	0.264642	0.0377802	0.00152086	0.333385	0.421996	0.00152086	0.525563	0.661448	31.8923	0.979019	0.803702	31.7178	0.63824	0.910505	105.224	0.931793	0.771497	832.698	0.0457227	0.720882	0.00152086	TRINITY_DN314724_c6_g1_i4	PMI_028728	92.459	1.07e-119	543	5349	55.2	5.7	none	none	TRINITY_DN314724_c6_g1_i7	PMI_028721	89.189	5.7e-39	578	290	38.4	25.5	Pm-Fic_37	none
TRINITY_DN331267_c9_g1	414	PMI_028728	none	PMI_006946	Pm-HemiL_5	1.33565	1.09261	6.34449	3.88193	2.03064	4.2968	5.10147	5.53056	4.17098	14.9262	12.2083	15.905	16.3782	15.3262	19.3008	28.6182	34.7153	51.92	45.3003	109.862	41.0386	118.171	113.129	TRINITY_DN331267_c9_g1_i4	PMI_028728	95.706	1.55e-146	324	5349	100	6.1	none	none	TRINITY_DN331267_c9_g1_i4	PMI_006946	100	2.07e-10	324	537	22.2	4.5	Pm-HemiL_5	hemicentin like protein
TRINITY_DN350055_c16_g2	414	PMI_028728	none	PMI_018508	none	48.3601	48.7599	42.1851	26.8229	23.2823	17.9358	22.7416	22.7499	20.5833	26.5958	24.8532	20.2248	24.5435	25.4896	34.6031	26.0673	28.1883	38.599	27.5989	30.6548	40.9961	36.1036	35.377	TRINITY_DN350055_c16_g2_i1	PMI_028728	91.791;93.75	1.81e-106;4.55e-19	259	5349	99.6	6.2	none	none	TRINITY_DN350055_c16_g2_i2	PMI_018508	85.185	4.97e-10	259	342	31.3	7.9	none	none
TRINITY_DN351749_c6_g2	414	PMI_028728	none	PMI_029161	none	1.89258	0.832971	7.4285	2.38943	1.0133	5.87403	3.14009	2.29368	7.12196	18.3032	30.0273	18.5902	34.8571	39.696	29.2288	68.7462	70.8824	89.3737	111.709	297.22	61.3399	254.078	363.607	TRINITY_DN351749_c6_g2_i1	PMI_028728	97.476	0	989	5349	95.7	17.7	none	none	TRINITY_DN351749_c6_g2_i1	PMI_029161	72.527	1.03e-32	989	168	27.3	54.2	none	none
TRINITY_DN321639_c2_g2	415	PMI_028718	Pm-MucL_4_2	PMI_029846	Pm-MucL_4_3	0.000114128	0.0123576	8.23745e-06	0.000114128	0.00556794	8.23745e-06	0.000114128	0.0100084	0.0947383	2.32927	0.00301837	0.150521	3.63879	0.0120066	0.387933	0.000114128	0.0369875	4.5288	5.82156	0.263905	1.67294	7.61545	0.261698	TRINITY_DN321639_c2_g2_i2	PMI_028718	75.815	0	1546	3558	70.8	30.9	Pm-MucL_4_2	none	TRINITY_DN321639_c2_g2_i2	PMI_029846	72.265	0	1546	1197	75.7	32.7	Pm-MucL_4_3	none
TRINITY_DN329542_c0_g1	415	PMI_028718	Pm-MucL_4_2	PMI_028718	Pm-MucL_4_2	0.208495	0.167195	0.165311	0.24952	0.141244	0.266561	0.0468474	0.0677067	0.18113	0.582498	1.04127	0.719466	0.909992	1.06603	1.18676	1.11683	1.27032	1.51128	2.62058	2.2316	3.16061	5.2782	3.96648	TRINITY_DN329542_c0_g1_i7	PMI_028718	100	8.75e-142	787	3558	35.5	7.8	Pm-MucL_4_2	none	TRINITY_DN329542_c0_g1_i7	PMI_028718	100	5.08e-34	787	1185	35.1	7.8	Pm-MucL_4_2	none
TRINITY_DN336660_c4_g1	415	PMI_028718	Pm-MucL_4_2	PMI_028718	Pm-MucL_4_2	0.544683	0.0738084	0.0184729	1.06521e-05	5.1577e-06	0.0335098	0.244762	0.239096	0.242872	2.50001	2.27118	0.7356	1.35847	2.79656	1.01943	1.2344	1.73324	0.67092	0.652022	2.82393	0.242539	0.995094	1.36513	TRINITY_DN336660_c4_g1_i3	PMI_028718	72.614	0	1678	3558	85.3	40.4	Pm-MucL_4_2	none	TRINITY_DN336660_c4_g1_i3	PMI_028718	69.231	0	1678	1185	88	41.7	Pm-MucL_4_2	none
TRINITY_DN352245_c1_g1	415	PMI_028718	Pm-MucL_4_2	PMI_028718	Pm-MucL_4_2	3.48443e-05	0.236973	0.487523	3.48443e-05	5.52012e-06	8.70931e-06	0.40034	0.31987	0.200322	1.42225	0.578761	1.11395	2.59217	0.690713	1.3945	5.50616	1.14576	3.16204	13.1523	3.02237	3.53752	23.2502	5.20895	TRINITY_DN352245_c1_g1_i15	PMI_028718	98.497	0	734	3558	99.7	20.6	Pm-MucL_4_2	none	TRINITY_DN352245_c1_g1_i14	PMI_028718	92.5	0	842	1185	99.8	23.6	Pm-MucL_4_2	none
TRINITY_DN350241_c4_g2	416	PMI_028716	none	PMI_008213	none	0.0028252	0.000409502	0.0131012	8.2876e-08	0.000409502	0.00396137	0.0104733	0.000409502	0.021532	0.0355185	0.000409502	0.0726981	0.0722223	0.000409502	0.114625	0.0759578	8.09527	0.0873995	0.0684828	62.5705	4.6808e-07	0.0729959	0.000409502	TRINITY_DN350241_c4_g2_i3	PMI_028716	99.068;93.073	0.0;0.0	1848	6052	69.2	21.6	none	none	TRINITY_DN350241_c4_g2_i5	PMI_008213	39.623	0	3978	1469	79.3	75.6	none	none
TRINITY_DN350241_c4_g3	416	PMI_028716	none	PMI_028716	none	0.00125038	0.00143919	0.106715	0.000213793	0.00143919	1.9064e-06	0.00196651	0.00143919	0.0438489	0.0137237	0.00143919	0.191586	0.0161122	0.00143919	0.395024	0.0198357	0.00143919	0.316411	0.0314319	201.578	1.9064e-06	0.0355701	0.00143919	TRINITY_DN350241_c4_g3_i2	PMI_028716	98.023	0	1568	6052	100	25.6	none	none	TRINITY_DN350241_c4_g3_i10	PMI_028716	99.18	4.86e-170	1429	1178	51.2	20.7	none	none
TRINITY_DN302715_c0_g1	417	PMI_028715	Pm-Hypp_1277_2	PMI_028715	Pm-Hypp_1277_2	2.82743	5.23857	5.38863	5.26648	5.0893	4.88764	6.51977	5.83369	5.85158	1.87092	2.87874	2.26153	2.50526	1.19293	1.55434	1.10374	2.03536	0.713293	1.42511	1.45672	0.93099	1.16516	0.526632	TRINITY_DN302715_c0_g1_i1	PMI_028715	96.345	0	714	1534	94.8	44.2	Pm-Hypp_1277_2	hypothetical protein-1277	TRINITY_DN302715_c0_g1_i2	PMI_028715	92.593	3.55e-09	488	278	16.6	9.7	Pm-Hypp_1277_2	hypothetical protein-1277
TRINITY_DN345537_c2_g1	417	PMI_028715	Pm-Hypp_1277_2	PMI_028715	Pm-Hypp_1277_2	51.0162	53.1224	50.4618	33.9337	35.5798	32.8897	32.5618	26.6887	33.5743	17.5253	17.9778	16.0442	21.9449	21.1776	17.7581	22.0673	19.3611	20.529	18.7869	21.1268	13.8801	12.0562	13.7935	TRINITY_DN345537_c2_g1_i2	PMI_028715	98.795	0	1011	1534	82.1	54.1	Pm-Hypp_1277_2	hypothetical protein-1277	TRINITY_DN345537_c2_g1_i4	PMI_028715	97.407	0	1072	278	75.6	97.1	Pm-Hypp_1277_2	hypothetical protein-1277
TRINITY_DN308680_c8_g1	418	PMI_028714	Pm-Rpl35_1	PMI_000399	Pm-Fanci_1	3.41219	3.0189	6.24374	2.62518	1.13349	2.79667	1.14998	2.17333	3.42063	6.12844	4.42389	4.98199	10.6378	8.55493	8.87148	10.545	14.1331	10.4564	11.9985	18.2072	7.51104	14.0261	16.4551	TRINITY_DN308680_c8_g1_i8	PMI_028714	96.8	2.57e-176	381	4835	97.4	7.7	Pm-Rpl35_1	ribosomal protein L35	TRINITY_DN308680_c8_g1_i8	PMI_000399	90.698	7.98e-19	381	1446	33.9	3	Pm-Fanci_1	Fanconi anemia, complementation group I
TRINITY_DN320349_c3_g3	418	PMI_028714	Pm-Rpl35_1	PMI_014818	Pm-SelcysL	11.7299	56.778	69.0343	6.41739	25.8596	37.2787	8.16991	8.56848	15.263	19.4289	8.39778	6.79313	20.7225	10.6647	7.53044	24.6501	11.8141	11.0307	26.6789	21.0251	11.5982	25.1035	14.6059	TRINITY_DN320349_c3_g3_i1	PMI_028714	94.849	0	649	4835	85.7	11.6	Pm-Rpl35_1	ribosomal protein L35	TRINITY_DN320349_c3_g3_i2	PMI_014818	100	4.77e-35	762	227	22	24.7	Pm-SelcysL	none
TRINITY_DN322079_c0_g3	418	PMI_028714	Pm-Rpl35_1	PMI_026542	none	3.72031	17.5204	38.6605	1.90819	12.1609	17.195	5.01521	3.83508	8.92716	11.8787	6.24516	3.96319	13.1447	3.79562	2.79556	12.2636	9.48518	3.78943	11.1335	10.534	6.18248	15.5353	6.09302	TRINITY_DN322079_c0_g3_i6	PMI_028714	95.437;90.0	3.11e-116;4.06e-07	263	4835	100	6.1	Pm-Rpl35_1	ribosomal protein L35	TRINITY_DN322079_c0_g3_i2	PMI_026542	82.143	1.2e-10	231	60	36.4	46.7	none	none
TRINITY_DN331417_c1_g4	418	PMI_028714	Pm-Rpl35_1	PMI_022240	Pm-Dscr3_1	3.9046	11.1844	17.1998	2.20295	4.77394	9.18239	2.10548	3.33722	2.54673	6.54532	3.88175	4.45103	10.9556	5.86226	3.12869	11.1014	6.36998	6.20246	9.81553	6.80943	7.17458	10.3944	8.36335	TRINITY_DN331417_c1_g4_i9	PMI_028714	95.1	0	448	4835	99.8	9.3	Pm-Rpl35_1	ribosomal protein L35	TRINITY_DN331417_c1_g4_i2	PMI_022240	80	1.37e-25	260	182	69.2	31.9	Pm-Dscr3_1	Down syndrome critical region gene 3
TRINITY_DN348952_c5_g2	418	PMI_028714	Pm-Rpl35_1	PMI_018250	Pm-Rpl35	266.402	351.016	341.992	112.695	117.334	151.624	198.008	228.553	299.923	338.736	366.356	411.233	560.547	544.228	551.326	914.822	792.338	911.815	1020.29	955.016	948.162	1264.75	938.257	TRINITY_DN348952_c5_g2_i1	PMI_028714	98.496;100.0	2.05e-60;4.52e-37	215	4835	100	4.5	Pm-Rpl35_1	ribosomal protein L35	TRINITY_DN348952_c5_g2_i1	PMI_018250	85.714	2.69e-15	215	123	48.8	28.5	Pm-Rpl35	ribosomal protein L35
TRINITY_DN351057_c4_g1	418	PMI_028714	Pm-Rpl35_1	PMI_008017	Pm-Sepsecs	37.4507	73.289	90.2983	21.0555	39.3996	54.8222	23.7867	24.9567	31.4173	26.7329	28.375	26.6228	43.11	30.3439	25.486	32.9408	23.0102	28.879	48.7107	51.1346	21.8911	67.6682	32.1489	TRINITY_DN351057_c4_g1_i1	PMI_028714	91.176	1.51e-89	315	4835	74.6	4.9	Pm-Rpl35_1	ribosomal protein L35	TRINITY_DN351057_c4_g1_i2	PMI_008017	95.455	2.02e-08	300	504	22	4.4	Pm-Sepsecs	Sep (O-phosphoserine) tRNA:Sec (selenocysteine) tRNA synthase; O-phosphoseryl-tRNA(Sec) selenium transferase
TRINITY_DN272372_c0_g1	419	PMI_028713	Pm-Slc25a3_2_1	PMI_028713	Pm-Slc25a3_2_1	66.6218	71.4906	60.9691	44.7864	62.1993	70.1807	133.844	122.455	143.064	164.188	160.154	152.019	154.868	137.722	139.913	87.5526	65.8403	91.4767	77.0409	91.4007	55.3324	90.6524	85.9095	TRINITY_DN272372_c0_g1_i1	PMI_028713	95.385	2.54e-84	206	844	94.7	23.1	Pm-Slc25a3_2_1	solute carrier family 25 (mitochondrial carrier, phosphate carrier), member 3	TRINITY_DN272372_c0_g1_i1	PMI_028713	100	5.72e-26	206	182	83	31.3	Pm-Slc25a3_2_1	solute carrier family 25 (mitochondrial carrier, phosphate carrier), member 3
TRINITY_DN351951_c3_g4	419	PMI_028713	Pm-Slc25a3_2_1	PMI_028713	Pm-Slc25a3_2_1	235.83	163.089	228.479	202.603	178.431	215.479	393.419	387.052	441.657	487.488	524.997	414.853	426.429	451.989	363.032	245.366	293.627	213.146	192.124	232.553	230.114	250.301	252.639	TRINITY_DN351951_c3_g4_i1	PMI_028713	97.817	3.72e-108	229	844	100	27.1	Pm-Slc25a3_2_1	solute carrier family 25 (mitochondrial carrier, phosphate carrier), member 3	TRINITY_DN351951_c3_g4_i1	PMI_028713	98.684	3.09e-41	229	182	99.6	41.8	Pm-Slc25a3_2_1	solute carrier family 25 (mitochondrial carrier, phosphate carrier), member 3
TRINITY_DN235106_c0_g1	420	PMI_028700	Pm-Large_2	PMI_028700	Pm-Large_2	54.8001	68.4928	44.6686	61.434	84.9436	58.4554	61.7378	77.2032	61.9095	10.3111	8.27794	8.26971	9.7626	5.65997	10.7691	12.5807	7.80368	7.90715	6.56	10.6815	7.83249	9.80737	9.65366	TRINITY_DN235106_c0_g1_i1	PMI_028700	97.037	8.48e-59	210	2040	64.3	6.6	Pm-Large_2	Glycosyltransferase-like protein LARGE (Acetylglucosaminyltransferase-like protein)	TRINITY_DN235106_c0_g1_i1	PMI_028700	78.261	3.27e-33	210	124	98.6	43.5	Pm-Large_2	Glycosyltransferase-like protein LARGE (Acetylglucosaminyltransferase-like protein)
TRINITY_DN245898_c0_g1	421	PMI_028699	Pm-Nfe2	PMI_028699	Pm-Nfe2	29.4489	24.9167	33.0191	17.3148	9.10243	17.8645	39.2149	47.9953	33.5607	47.7315	42.9274	41.4106	44.7853	67.7192	71.3479	53.7175	61.8648	75.3593	64.486	77.3014	79.264	105.166	102.899	TRINITY_DN245898_c0_g1_i1	PMI_028699	97.015	6.19e-92	201	7927	100	2.5	Pm-Nfe2	nuclear factor (erythroid-derived 2)-like	TRINITY_DN245898_c0_g1_i1	PMI_028699	96.97	7.84e-38	201	627	98.5	10.5	Pm-Nfe2	nuclear factor (erythroid-derived 2)-like
TRINITY_DN333219_c1_g1	421	PMI_028699	Pm-Nfe2	PMI_028699	Pm-Nfe2	18.1371	17.707	16.7776	7.44203	4.73114	6.59436	18.745	24.346	20.681	27.5078	21.4221	20.537	19.8532	27.9064	33.0289	25.908	18.4882	37.6204	22.9175	42.139	24.6382	35.6599	30.7984	TRINITY_DN333219_c1_g1_i2	PMI_028699	98.361	0	366	7927	100	4.6	Pm-Nfe2	nuclear factor (erythroid-derived 2)-like	TRINITY_DN333219_c1_g1_i1	PMI_028699	100	1.46e-33	299	627	55.2	8.8	Pm-Nfe2	nuclear factor (erythroid-derived 2)-like
TRINITY_DN333219_c1_g2	421	PMI_028699	Pm-Nfe2	PMI_028699	Pm-Nfe2	7.47363	5.10491	6.80228	3.66412	2.04187	3.14542	6.81542	10.8845	8.38488	8.42229	8.16774	7.83672	9.45697	10.1728	10.3009	8.42346	9.139	12.2349	10.591	13.5349	9.40168	9.72408	11.0594	TRINITY_DN333219_c1_g2_i3	PMI_028699	99.482;98.305	0.0;1.86e-20	1439	7927	30.9	5.5	Pm-Nfe2	nuclear factor (erythroid-derived 2)-like	TRINITY_DN333219_c1_g2_i3	PMI_028699	100	9.03e-55	1439	627	26.7	20.4	Pm-Nfe2	nuclear factor (erythroid-derived 2)-like
TRINITY_DN348838_c6_g3	421	PMI_028699	Pm-Nfe2	PMI_028699	Pm-Nfe2	27.3431	22.775	30.1686	11.6095	8.84002	12.4136	35.8839	40.5049	36.8209	42.1714	35.404	34.4959	39.8562	57.1888	63.0766	52.3796	56.5473	67.7499	68.4979	71.2048	83.6411	99.5302	102.841	TRINITY_DN348838_c6_g3_i1	PMI_028699	99.682;99.435	4.18e-159;1.2e-83	882	7927	55.3	6.2	Pm-Nfe2	nuclear factor (erythroid-derived 2)-like	TRINITY_DN348838_c6_g3_i1	PMI_028699	97.222	3.58e-52	882	627	36.7	17.2	Pm-Nfe2	nuclear factor (erythroid-derived 2)-like
TRINITY_DN333554_c2_g2	422	PMI_028697	none	PMI_010915	none	39.5666	36.0873	37.061	15.6939	19.0006	22.8974	5.33388	4.07819	8.93809	5.68512	5.84168	5.78576	4.6052	7.03282	4.33802	10.4343	10.7241	5.07633	12.3147	5.9743	15.3113	14.0441	21.2601	TRINITY_DN333554_c2_g2_i8	PMI_028697	99.045	7.28e-157	314	4393	100	7.1	none	none	TRINITY_DN333554_c2_g2_i6	PMI_010915	100	4.55e-07	252	266	26.2	8.3	none	none
TRINITY_DN336647_c2_g2	423	PMI_028695	Pm-C21orf2L	PMI_020208	Pm-Ccdc33	6.67842	2.95983	3.74009	6.85074	5.26405	4.17522	3.37612	4.16347	3.78277	8.16312	7.6474	8.26415	8.15475	7.03799	6.09943	3.09587	5.91805	7.14419	3.66417	7.76265	7.35633	7.40779	5.38703	TRINITY_DN336647_c2_g2_i8	PMI_028695	99.141	0	818	6733	99.6	12.1	Pm-C21orf2L	human chromosome 21 open reading frame 2-like	TRINITY_DN336647_c2_g2_i5	PMI_020208	73.077	4.5e-06	230	552	32.6	4.7	Pm-Ccdc33	coiled-coil domain containing 33
TRINITY_DN324432_c1_g1	424	PMI_028694	none	PMI_028694	none	2.37084	0.129464	0.450182	0.962674	0.0874987	0.233332	1.06535	1.36299	1.74402	2.54306	3.03527	2.68703	2.1558	4.24499	3.59256	2.5644	7.42166	4.91013	1.1234	7.02683	3.3777	1.23754	4.58079	TRINITY_DN324432_c1_g1_i6	PMI_028694	99.714;83.333;84.653;83.051;77.67;74.771;71.676;84.694;74.419;80.952	0.0;4.89e-98;2.54e-57;3.3e-43;1.15e-42;3.09e-37;5.98e-21;1.08e-17;5.6e-15;6.82e-14	1607	2760	65.3	45.9	none	none	TRINITY_DN324432_c1_g1_i6	PMI_028694	99.142	2.8e-116	1607	919	43.5	25.4	none	none
TRINITY_DN305022_c8_g1	425	PMI_028693	Pm-Tmem26_5_8	PMI_028693	Pm-Tmem26_5_8	0.776923	0.229615	0.589519	0.61101	0.310359	0.514907	0.872787	0.619869	0.376796	0.930261	0.616867	1.71049	3.42327	2.67704	4.80528	5.92247	7.71836	44.7665	6.7892	89.8984	10.4565	19.7903	20.7428	TRINITY_DN305022_c8_g1_i7	PMI_028693	99.237	0	2360	2503	99.7	94.3	Pm-Tmem26_5_8	transmembrane protein 26-5	TRINITY_DN305022_c8_g1_i7	PMI_028693	99.482	0	2360	387	49.1	99.7	Pm-Tmem26_5_8	transmembrane protein 26-5
TRINITY_DN339267_c1_g1	426	PMI_028691	none	PMI_004639	none	2.65333e-06	3.47592e-06	9.13612e-06	2.65333e-06	3.47592e-06	9.13612e-06	2.65333e-06	3.47592e-06	9.13612e-06	0.135377	0.0364467	0.417343	0.648559	0.543661	0.602353	3.71764	5.39378	4.73856	5.92793	4.64718	25.7111	7.29431	12.6399	TRINITY_DN339267_c1_g1_i4	PMI_028691	97.558	0	1096	5110	84.7	18.4	none	none	TRINITY_DN339267_c1_g1_i1	PMI_004639	35.976	2.35e-25	2281	203	20.1	80.8	none	none
TRINITY_DN340040_c5_g1	426	PMI_028691	none	PMI_028691	none	1.27903	2.46202	5.98028	0.164007	1.91173e-05	0.647345	0.395136	0.664673	1.0921	0.38287	1.6035	0.578398	3.9875	10.1663	1.14289	6.75257	42.703	5.22649	10.4305	101.263	9.4901	31.4621	127.158	TRINITY_DN340040_c5_g1_i1	PMI_028691	95.46	0	869	5110	99.5	17.2	none	none	TRINITY_DN340040_c5_g1_i10	PMI_028691	94.323	8.01e-138	1378	248	49.2	91.5	none	none
TRINITY_DN309289_c7_g2	427	PMI_028689	Pm-Zfand5b	PMI_007035	Pm-Carm1	55.7058	48.624	52.1236	24.6155	24.1981	24.6047	28.3051	40.4543	43.1101	31.5544	30.4447	39.956	35.8024	29.9561	37.3445	40.2575	33.5857	35.3966	37.702	51.1341	26.9577	42.6097	38.0373	TRINITY_DN309289_c7_g2_i2	PMI_028689	90.055	3.1e-137	377	3572	96	10.1	Pm-Zfand5b	zinc finger, AN1-type domain 5b	TRINITY_DN309289_c7_g2_i1	PMI_007035	74.545	1.1e-21	266	675	59.8	8.1	Pm-Carm1	coactivator-associated arginine methyltransferase 1
TRINITY_DN347753_c0_g1	427	PMI_028689	Pm-Zfand5b	PMI_028689	Pm-Zfand5b	270.06	328.729	315.368	72.3336	92.4227	90.3541	92.3625	86.5942	77.0844	150.827	125.997	119.121	126.166	116.531	115.27	119.628	106.235	139.744	127.812	140.321	123.813	125.868	114.748	TRINITY_DN347753_c0_g1_i2	PMI_028689	99.723	0	722	3572	100	20.2	Pm-Zfand5b	zinc finger, AN1-type domain 5b	TRINITY_DN347753_c0_g1_i2	PMI_028689	100	3.07e-72	722	284	70.6	59.9	Pm-Zfand5b	zinc finger, AN1-type domain 5b
TRINITY_DN325663_c0_g2	428	PMI_028685	Pm-Sf3B4_2	PMI_028685	Pm-Sf3B4_2	38.6422	51.4359	31.477	42.7852	43.3526	30.9298	67.3892	62.2471	33.5462	37.0886	38.7701	36.9249	36.7149	34.2499	40.3844	20.8512	20.8268	22.9681	17.989	12.8891	26.5112	16.3286	18.7807	TRINITY_DN325663_c0_g2_i1	PMI_028685	99.225	4.09e-59	337	633	38.3	20.4	Pm-Sf3B4_2	splicing factor 3b, subunit 4	TRINITY_DN325663_c0_g2_i1	PMI_028685	100	4.66e-20	337	99	32	36.4	Pm-Sf3B4_2	splicing factor 3b, subunit 4
TRINITY_DN296462_c14_g1	429	PMI_028682	none	PMI_016229	Pm-Rad17h_1	0.151381	0.000259617	2.10221	8.88115e-06	5.0216	0.936657	3.16294	0.000259617	1.90938	21.9311	5.44414	1.78172	28.5983	27.0708	2.30847	39.2954	64.1501	3.58131	33.2508	290.901	0.866566	23.9412	89.6278	TRINITY_DN296462_c14_g1_i3	PMI_028682	97.08	0	548	2852	100	18.9	none	none	TRINITY_DN296462_c14_g1_i1	PMI_016229	66.667	1.12e-06	395	743	22.8	4	Pm-Rad17h_1	RAD17 homolog - duplicate
TRINITY_DN321678_c1_g5	429	PMI_028682	none	PMI_028682	none	0.592458	8.40787	19.8258	1.29145	9.86923	9.20846	4.79197	15.4109	19.4799	41.7647	7.78162	16.6009	53.7482	9.67382	13.5369	66.3705	12.532	17.9973	53.988	51.1899	6.05624	40.2409	19.2173	TRINITY_DN321678_c1_g5_i3	PMI_028682	97.287	0	631	2852	81.8	18.1	none	none	TRINITY_DN321678_c1_g5_i2	PMI_028682	100	8.65e-42	713	81	34.1	100	none	none
TRINITY_DN354017_c38_g2	429	PMI_028682	none	PMI_025236	Pm-Pctaire_2	39.4159	52.1345	41.7614	23.2115	26.9841	24.3936	18.7852	16.2715	20.7778	25.3456	22.9194	23.4615	28.1348	26.9636	26.2906	32.3189	27.2274	26.9549	29.2316	26.0243	32.3939	26.913	31.0873	TRINITY_DN354017_c38_g2_i15	PMI_028682	91.314	0	1001	2852	47	16.3	none	none	TRINITY_DN354017_c38_g2_i7	PMI_025236	70	3.16e-21	679	458	26.5	13.1	Pm-Pctaire_2	PCTAIRE protein kinase, Pctk1/2/3, Cyclin-dependent kinase16/17/18-like, Cdk16/17/18, SpPCTAIRE
TRINITY_DN332268_c1_g1	430	PMI_028679	none	PMI_028857	Pm-Hypp_2412	0.0907778	0.148374	0.440509	0.0310412	0.250686	7.86942e-06	0.0407925	5.18435e-06	0.0905057	0.380425	0.706622	1.22221	1.11315	4.00028	4.66948	0.822904	5.63651	4.97952	0.79688	1.65031	10.8068	0.805521	5.07109	TRINITY_DN332268_c1_g1_i2	PMI_028679	99.324	0	2321	2364	44.6	43.8	none	none	TRINITY_DN332268_c1_g1_i2	PMI_028857	96.194	0	2321	289	37.4	100	Pm-Hypp_2412	hypothetical protein-2412; phospholipase A2-like
TRINITY_DN295101_c0_g1	431	PMI_028672	none	PMI_014502	none	36.2868	37.7165	20.8076	14.8092	11.8809	12.5821	24.7215	26.4045	17.6095	20.7899	23.4194	19.6665	21.4091	27.7167	33.2341	14.711	15.2336	21.179	14.0122	18.7717	14.3795	14.3586	7.96857	TRINITY_DN295101_c0_g1_i1	PMI_028672	83.784;84.247;82.787	3.97e-48;2.86e-37;1.69e-27	445	2758	100	6.7	none	none	TRINITY_DN295101_c0_g1_i1	PMI_014502	69.231;52.941	1.4e-06;1.4e-06	445	82	36.4	73.2	none	none
TRINITY_DN309725_c0_g4	431	PMI_028672	none	PMI_014502	none	50.2067	43.8535	37.2176	17.4357	23.1946	22.2656	29.2584	24.7073	28.6322	20.978	22.3524	25.3311	17.9351	25.9351	23.7166	12.2835	14.9258	13.207	15.0253	15.8352	5.74597	11.8751	6.13348	TRINITY_DN309725_c0_g4_i4	PMI_028672	90.511;77.686	2.56e-47;3.56e-20	248	2758	99.2	6.6	none	none	TRINITY_DN309725_c0_g4_i2	PMI_014502	72.0;53.571	2.22e-07;2.22e-07	296	82	53.7	64.6	none	none
TRINITY_DN309885_c1_g1	431	PMI_028672	none	PMI_014502	none	73.7606	48.9882	41.3591	35.6824	34.6719	30.6273	66.1012	67.4792	55.6611	45.9156	41.2636	26.0226	21.9504	30.919	33.2825	13.4698	15.1868	22.6601	15.5523	24.37	11.8056	12.7975	8.6859	TRINITY_DN309885_c1_g1_i3	PMI_028672	84.746;76.033	8.63e-48;2.17e-17	287	2758	99	6.6	none	none	TRINITY_DN309885_c1_g1_i2	PMI_014502	69.231;52.941	5.16e-07;5.16e-07	270	82	61.1	72	none	none
TRINITY_DN344683_c3_g1	431	PMI_028672	none	PMI_014502	none	176.503	152.844	107.306	106.568	107.615	75.6631	110.752	103.488	108.929	56.1665	69.8582	65.9327	54.2002	56.2255	71.971	27.519	21.3862	35.7798	28.2349	55.5396	15.3956	27.3904	16.9952	TRINITY_DN344683_c3_g1_i5	PMI_028672	87.324	1.9e-67	226	2758	92.9	7.6	none	none	TRINITY_DN344683_c3_g1_i6	PMI_014502	40	6.73e-10	328	82	73.2	80.5	none	none
TRINITY_DN350346_c7_g4	431	PMI_028672	none	PMI_014502	none	22.7852	31.9395	14.8775	27.1633	29.0746	23.911	29.4707	28.5072	27.3475	11.0604	12.8951	13.8022	15.3589	9.02469	13.9657	5.32877	3.6019	8.99662	6.26601	13.3405	3.24678	6.75037	4.71788	TRINITY_DN350346_c7_g4_i2	PMI_028672	89.744;92.308	4.12e-38;4.4e-25	237	2758	82.3	4.5	none	none	TRINITY_DN350346_c7_g4_i1	PMI_014502	39.437	4.72e-07	234	82	74.4	86.6	none	none
TRINITY_DN351670_c9_g1	431	PMI_028672	none	PMI_011066	none	12.2339	9.375	4.91349	2.27714	1.28431	1.11417	5.18703	8.61881	7.57081	4.48904	6.9619	5.95721	3.13735	5.2621	5.72815	2.62215	1.75015	4.74783	3.30689	4.96024	1.94032	2.85819	1.52827	TRINITY_DN351670_c9_g1_i7	PMI_028672	75.566	2.57e-31	1429	2758	14.6	7.9	none	none	TRINITY_DN351670_c9_g1_i7	PMI_011066	75	2.15e-08	1429	46	5.9	60.9	none	none
TRINITY_DN330414_c1_g3	432	PMI_028669	none	PMI_028669	none	4.70384	5.06825	6.42456	8.50155	8.37289	5.52842	8.45478	7.60137	5.48258	1.60922	1.10031	2.9037	3.21227	2.73571	2.162	2.76892	5.96425	3.29696	4.42422	3.00661	6.14743	4.91065	6.0384	TRINITY_DN330414_c1_g3_i1	PMI_028669	89.391	2.84e-166	690	2245	61	19.7	none	none	TRINITY_DN330414_c1_g3_i4	PMI_028669	98.438	1.41e-42	208	86	92.3	74.4	none	none
TRINITY_DN330378_c2_g1	433	PMI_028667	Pm-Sts_2	PMI_020850	none	1.92391	3.15644	2.06828	2.0969	2.48876	2.50131	3.72824	3.12447	4.67403	10.9422	11.5636	9.11418	10.6464	11.8837	10.9622	7.87798	10.78	6.32413	9.78794	5.9295	14.1145	9.22649	5.78198	TRINITY_DN330378_c2_g1_i17	PMI_028667	89.796	1.39e-68	652	4636	29.9	4.2	Pm-Sts_2	Steryl-sulfatase precursor (Steroid sulfatase) (Steryl-sulfate sulfohydrolase) (Arylsulfatase C) (ASC)	TRINITY_DN330378_c2_g1_i16	PMI_020850	57.143	3.3e-09	250	197	50.4	21.3	none	none
TRINITY_DN332802_c0_g1	434	PMI_028664	Pm-Chchd4	PMI_028664	Pm-Chchd4	83.8158	138.351	122.371	124.538	172.465	151.734	87.7188	103.395	92.3544	46.5361	46.9763	47.015	50.5473	39.7525	37.5829	41.9778	32.8253	30.4447	37.0082	29.5263	30.133	49.7955	37.3138	TRINITY_DN332802_c0_g1_i1	PMI_028664	95.404	0	941	2212	73.2	32.5	Pm-Chchd4	coiled-coil-helix-coiled-coil-helix domain containing 4	TRINITY_DN332802_c0_g1_i2	PMI_028664	100	2.29e-74	815	129	47.5	100	Pm-Chchd4	coiled-coil-helix-coiled-coil-helix domain containing 4
TRINITY_DN297672_c5_g1	435	PMI_028661	Pm-Sh3gl3_15	PMI_028661	Pm-Sh3gl3_15	2.11485e-05	8.06906e-05	4.34676e-05	2.11485e-05	8.06906e-05	4.34676e-05	2.11485e-05	8.06906e-05	4.34676e-05	0.215823	8.06906e-05	1.19139	3.37134	0.841451	2.86586	2.00517	7.97537	20.7414	4.53073	111.99	5.46485	16.0872	31.5712	TRINITY_DN297672_c5_g1_i1	PMI_028661	98.182	4.14e-19	238	604	23.1	9.1	Pm-Sh3gl3_15	Endophilin III	TRINITY_DN297672_c5_g1_i1	PMI_028661	85.714	6.73e-06	238	122	26.5	17.2	Pm-Sh3gl3_15	Endophilin III
TRINITY_DN349277_c7_g1	436	PMI_028659	none	PMI_028659	none	13.2846	10.3142	12.566	25.2718	19.4897	17.0239	10.6001	6.73322	7.93756	4.71628	8.01408	8.62197	5.83632	7.53481	8.14928	9.77412	11.2875	10.0781	10.5785	10.7269	10.7719	13.2693	13.5808	TRINITY_DN349277_c7_g1_i3	PMI_028659	98.053	0	4268	744	16.8	96.6	none	none	TRINITY_DN349277_c7_g1_i7	PMI_028659	98.058	5.83e-114	4298	209	14.4	98.6	none	none
TRINITY_DN287164_c1_g3	437	PMI_028656	none	PMI_028656	none	4.00573	2.70605	0.869145	9.09864	7.10429	1.57665	2.70001	4.13035	3.5711	5.48151	3.66041	2.83699	2.85447	2.7303	3.21724	0.707418	2.15669	2.8991	0.685047	0.833523	5.10528	2.24029	1.17182	TRINITY_DN287164_c1_g3_i4	PMI_028656	83.61	7.21e-166	509	2887	100	18.4	none	none	TRINITY_DN287164_c1_g3_i1	PMI_028656	72.5	1.8e-28	359	98	61.8	81.6	none	none
TRINITY_DN311748_c4_g1	437	PMI_028656	none	PMI_003566	Pm-Sfe9	11.1802	8.06757	8.74013	7.05769	5.73928	7.34032	9.27491	11.0044	6.78338	13.9017	12.4444	20.9216	16.0871	22.2774	15.3597	15.4153	16.1308	21.9555	17.5015	18.1359	20.8045	18.8544	20.1469	TRINITY_DN311748_c4_g1_i1	PMI_028656	92.537	3.62e-109	268	2887	100	9.3	none	none	TRINITY_DN311748_c4_g1_i2	PMI_003566	66.667	1.39e-07	234	260	38.5	11.5	Pm-Sfe9	none
TRINITY_DN317150_c2_g1	437	PMI_028656	none	PMI_028656	none	3.20434	0.671196	1.1199	4.93052	0.604821	2.99894	1.54274	1.81196	2.62941	3.97379	6.88485	2.81999	3.35373	7.82536	3.01492	2.12201	4.17241	2.25321	1.84941	2.98622	3.75904	1.25446	3.23862	TRINITY_DN317150_c2_g1_i6	PMI_028656	94.545;75.667	5.04e-118;3.19e-57	596	2887	90.1	19.8	none	none	TRINITY_DN317150_c2_g1_i6	PMI_028656	86.047;80.0	1.71e-26;1.71e-26	596	98	37.1	75.5	none	none
TRINITY_DN341193_c1_g4	437	PMI_028656	none	PMI_026916	Pm-Odin/CajL_2	39.7023	33.711	25.8251	37.7775	37.1721	34.3414	20.6703	19.9122	19.1564	11.3108	12.8143	15.5914	10.0728	10.1585	14.5357	6.60023	8.05346	4.82812	6.06373	6.08969	3.71153	6.43157	5.70752	TRINITY_DN341193_c1_g4_i1	PMI_028656	90.909	1.72e-32	353	2887	28	3.2	none	none	TRINITY_DN341193_c1_g4_i1	PMI_026916	41.892	3.18e-07	353	332	62.9	17.2	Pm-Odin/CajL_2	none
TRINITY_DN284809_c3_g1	438	PMI_028654	none	PMI_001108	Pm-Mamdc4-5_4	0.00135048	10.5902	6.42751	0.00135048	6.72698	2.93946	0.00135048	1.45293	1.2872	27.5623	0.678427	0.811022	28.7056	0.506038	0.836115	170.725	0.839419	0.640602	123.995	0.669437	0.298616	90.1135	0.186162	TRINITY_DN284809_c3_g1_i1	PMI_028654	83.646	7.47e-107	362	2800	98.9	13.2	none	none	TRINITY_DN284809_c3_g1_i1	PMI_001108	54.878	1.33e-20	362	3841	65.5	2.1	Pm-Mamdc4-5_4	MAM domain containing 4-5; aical endosomal glycoprotein
TRINITY_DN295790_c3_g3	438	PMI_028654	none	PMI_001108	Pm-Mamdc4-5_4	0.400332	8.57314	0.000105513	0.821297	4.58252	4.46438	1.07931	2.33549	7.28049	5.75181	1.71315	16.3874	3.74402	2.27171	14.9069	6.68045	1.615	18.6069	4.07319	0.901577	29.5919	5.32835	2.13106	TRINITY_DN295790_c3_g3_i3	PMI_028654	88.22	4.58e-135	375	2800	100	13.2	none	none	TRINITY_DN295790_c3_g3_i3	PMI_001108	65.476	9.38e-21	375	3841	66.4	2.2	Pm-Mamdc4-5_4	MAM domain containing 4-5; aical endosomal glycoprotein
TRINITY_DN325345_c0_g1	438	PMI_028654	none	PMI_028654	none	187.824	165.704	148.028	96.8408	104.184	84.0631	31.8992	41.4486	30.6114	10.0347	14.4047	15.5766	15.6764	11.5972	15.567	16.4538	14.4416	14.0768	17.1137	17.7717	13.6285	20.0714	16.8144	TRINITY_DN325345_c0_g1_i6	PMI_028654	96.947	0	395	2800	99.5	14	none	none	TRINITY_DN325345_c0_g1_i5	PMI_028654	100	4.03e-25	395	154	48.6	41.6	none	none
TRINITY_DN325345_c0_g2	438	PMI_028654	none	PMI_028654	none	132.641	125.605	98.0257	65.9595	71.0251	60.6531	21.5569	20.7146	20.9817	6.85264	8.3496	10.8643	12.3846	10.1492	8.89898	12.0685	9.79531	8.61811	7.85842	11.0416	9.92507	13.1795	11.812	TRINITY_DN325345_c0_g2_i3	PMI_028654	97.248	1.64e-155	560	2800	58.4	11.7	none	none	TRINITY_DN325345_c0_g2_i6	PMI_028654	95.876	5.38e-64	438	154	66.4	63	none	none
TRINITY_DN326560_c4_g4	438	PMI_028654	none	PMI_015181	Pm-Hypp_376_7	42.7406	22.8488	27.6679	19.5518	6.8631	15.2542	9.60289	4.79766	4.6811	2.53578	5.58048	2.83339	2.88106	4.31664	3.28618	1.66597	4.09172	2.01071	1.61329	1.5061	2.06202	2.4119	3.40285	TRINITY_DN326560_c4_g4_i1	PMI_028654	98.473	1.23e-127	262	2800	100	9.4	none	none	TRINITY_DN326560_c4_g4_i2	PMI_015181	75.862;86.364	4.47e-13;4.47e-13	338	729	45.3	7	Pm-Hypp_376_7	hypothetical protein-376; zona pellucida B-like
TRINITY_DN331045_c1_g3	438	PMI_028654	none	PMI_010783	none	0.00693615	2.99259e-05	0.129629	60.6428	2.99259e-05	0.0574088	0.00693615	0.346843	0.0270067	0.00693615	2.99259e-05	0.0143033	0.00693615	1.24819	0.00983062	0.00693615	0.591593	0.0203006	0.00693615	1.52421	0.00378532	0.00693615	4.47694	TRINITY_DN331045_c1_g3_i1	PMI_028654	86.42	8.34e-49	333	2800	45.6	5.8	none	none	TRINITY_DN331045_c1_g3_i1	PMI_010783	52.83	9.04e-11	333	369	45.9	14.4	none	none
TRINITY_DN341172_c3_g2	438	PMI_028654	none	PMI_002174	Pm-Dhx8	47.8485	9.82494	27.0913	22.535	5.31202	15.8476	7.30223	3.97862	6.2917	0.900829	2.15967	1.15348	1.21966	3.57972	2.18012	2.60403	3.3932	2.18281	2.61174	6.11983	2.03502	2.23843	3.95068	TRINITY_DN341172_c3_g2_i3	PMI_028654	89.124;94.231	6.87e-121;6.46e-39	428	2800	100	15.1	none	none	TRINITY_DN341172_c3_g2_i3	PMI_002174	84.0;41.463	2.99e-10;2.99e-10	428	1351	45.8	3.9	Pm-Dhx8	DEAH (Asp-Glu-Ala-His) box polypeptide 8
TRINITY_DN352078_c11_g1	438	PMI_028654	none	PMI_001108	Pm-Mamdc4-5_4	18.5237	56.6471	11.4866	9.81755	26.4341	5.45742	2.91334	12.6399	5.39395	2.218	3.38821	3.7495	5.00499	2.80806	4.96992	5.72461	3.19409	3.04095	6.28271	0.514367	11.907	6.28492	4.49363	TRINITY_DN352078_c11_g1_i2	PMI_028654	88.288	9.29e-118	327	2800	100	11.8	none	none	TRINITY_DN352078_c11_g1_i3	PMI_001108	61.842	2.97e-23	316	3841	71.2	2	Pm-Mamdc4-5_4	MAM domain containing 4-5; aical endosomal glycoprotein
TRINITY_DN339292_c0_g1	439	PMI_028652	Pm-SoxF	PMI_028652	Pm-SoxF	1.20223	1.28904	2.23212	1.70306	1.24076	1.571	13.3513	7.65585	15.3359	20.9414	18.2026	25.131	22.0243	35.9784	34.6022	60.3658	69.7452	84.4106	65.584	90.928	86.2562	112.912	110.827	TRINITY_DN339292_c0_g1_i2	PMI_028652	99.078;99.231;99.231	0.0;0.0;0.0	3468	5610	100	84.8	Pm-SoxF	SRY (sex determining region Y)-box F, Sox7/17/18-like	TRINITY_DN339292_c0_g1_i2	PMI_028652	99.736;99.537;99.537	0.0;2.75e-101;2.75e-101	3468	944	32.8	85.9	Pm-SoxF	SRY (sex determining region Y)-box F, Sox7/17/18-like
TRINITY_DN339292_c0_g2	439	PMI_028652	Pm-SoxF	PMI_028652	Pm-SoxF	1.77509	4.13807e-05	1.16878	1.00149	2.40112	0.863797	7.777	21.1008	9.6046	10.0957	54.2319	15.5995	12.0641	90.1797	25.7838	35.4377	189.775	54.7731	35.6981	222.878	57.7055	59.6241	292.861	TRINITY_DN339292_c0_g2_i1	PMI_028652	99.161;100.0;100.0	0.0;3.38e-19;3.38e-19	630	5610	94.6	12.5	Pm-SoxF	SRY (sex determining region Y)-box F, Sox7/17/18-like	TRINITY_DN339292_c0_g2_i1	PMI_028652	100	1.33e-80	630	944	58.1	12.9	Pm-SoxF	SRY (sex determining region Y)-box F, Sox7/17/18-like
TRINITY_DN284219_c4_g1	440	PMI_028650	Pm-Hypp_234_2	PMI_010873	none	33.6624	37.3893	22.2452	16.3568	19.8744	15.5208	24.2818	20.4144	17.5774	15.5568	12.0047	14.2433	8.46933	10.4084	12.3806	10.5856	8.99548	14.2698	10.9578	14.5792	10.0516	11.0976	9.12201	TRINITY_DN284219_c4_g1_i2	PMI_028650	98.413	1.61e-152	315	4354	100	7.2	Pm-Hypp_234_2	none	TRINITY_DN284219_c4_g1_i5	PMI_010873	57.447	4.04e-10	204	46	69.1	95.7	none	none
TRINITY_DN343903_c1_g1	440	PMI_028650	Pm-Hypp_234_2	PMI_028650	Pm-Hypp_234_2	81.0948	73.3988	46.2787	50.9576	42.6529	31.9254	45.5028	45.4846	35.6201	26.6899	25.0563	26.8084	20.6493	14.1817	23.0315	14.171	19.3959	22.467	17.2806	20.7814	23.8737	19.9461	24.8185	TRINITY_DN343903_c1_g1_i2	PMI_028650	93.722	0	446	4354	100	9.8	Pm-Hypp_234_2	none	TRINITY_DN343903_c1_g1_i2	PMI_028650	93.277	1.64e-70	446	135	80	83	Pm-Hypp_234_2	none
TRINITY_DN299194_c1_g1	441	PMI_028646	none	PMI_028646	none	28.7483	31.6752	30.7211	43.4545	57.4137	47.0849	60.8106	71.4194	63.7702	39.3325	34.3021	38.5492	45.5509	37.2535	47.4397	60.3094	50.8462	55.0085	61.388	51.5798	53.6734	46.3424	53.647	TRINITY_DN299194_c1_g1_i2	PMI_028646	100	9.64e-77	2124	264	7.5	60.6	none	none	TRINITY_DN299194_c1_g1_i2	PMI_028646	100	1.21e-17	2124	88	7.5	60.2	none	none
TRINITY_DN307877_c0_g1	442	PMI_028645	Pm-RtL_65_5	PMI_022945	Pm-Thap9L_1	0.080121	0.0615364	6.46083e-06	4.70049e-06	0.0259929	0.164021	0.162008	0.124594	0.222904	0.71947	0.191622	0.531236	0.749317	0.196179	0.791078	1.58459	0.29753	1.3404	1.39062	0.0889803	4.49869	1.0664	0.389715	TRINITY_DN307877_c0_g1_i6	PMI_028645	81.046	4.09e-78	3809	837	7.6	35.1	Pm-RtL_65_5	reverse transcriptase-like-65	TRINITY_DN307877_c0_g1_i4	PMI_022945	33.184	1.33e-87	3926	708	49.4	90.4	Pm-Thap9L_1	none
TRINITY_DN345481_c3_g1	443	PMI_028644	Pm-Fjx1l	PMI_030264	none	6.07476e-06	0.0189701	0.218487	0.0531117	0.0384604	7.80615e-06	7.67682	2.22759	6.55323	6.38472	1.68171	6.77505	8.39268	2.29452	10.5137	10.1754	4.29751	15.7901	15.1212	2.92009	28.9135	15.4031	3.99677	TRINITY_DN345481_c3_g1_i5	PMI_028644	92.342	0	2515	1288	43.3	86.5	Pm-Fjx1l	four jointed box 1	TRINITY_DN345481_c3_g1_i8	PMI_030264	96.562	0	1842	320	52.1	100	none	none
TRINITY_DN332661_c5_g2	444	PMI_028643	none	PMI_028643	none	5.22566	5.59739	5.45295	2.68025	3.24248	2.41804	4.32279	4.8571	4.18234	2.70191	2.05062	4.39055	4.59125	3.20476	6.60608	6.9002	4.00433	18.8628	7.10849	32.5528	4.27081	18.7839	9.16369	TRINITY_DN332661_c5_g2_i1	PMI_028643	78.759	6.66e-86	730	2710	55.9	14.8	none	none	TRINITY_DN332661_c5_g2_i3	PMI_028643	67.692	1.63e-20	470	100	41.5	64	none	none
TRINITY_DN334573_c2_g1	444	PMI_028643	none	PMI_028643	none	0.756748	3.38825	2.70488	0.161727	1.9732e-05	0.443555	0.255039	0.914721	0.452096	2.37852	3.51698	1.706	5.74078	13.9909	5.43061	13.4083	32.7646	25.9972	14.0788	294.462	8.5859	38.0195	105.36	TRINITY_DN334573_c2_g1_i3	PMI_028643	96.468	0	1151	2710	93.4	39.4	none	none	TRINITY_DN334573_c2_g1_i5	PMI_028643	97	1.13e-62	1270	100	23.6	100	none	none
TRINITY_DN334573_c2_g2	444	PMI_028643	none	PMI_028643	none	4.88952	4.15637	3.63585	1.47521	1.33059	2.06922	3.48957	4.96074	4.39388	3.09948	2.24397	3.35101	5.20075	3.98515	6.33358	5.15539	5.28849	14.9023	7.57459	23.7481	5.61644	17.7906	9.1481	TRINITY_DN334573_c2_g2_i1	PMI_028643	82.627	2.14e-129	633	2710	74.4	16.9	none	none	TRINITY_DN334573_c2_g2_i2	PMI_028643	71.287	9.22e-41	603	100	50.2	100	none	none
TRINITY_DN310981_c1_g2	445	PMI_028638	none	PMI_028638	none	44.7007	44.6304	46.7785	14.188	16.2975	20.2203	23.2391	29.4414	43.8471	45.4827	47.3369	53.3238	68.742	60.9784	57.9252	107.789	102.55	105.515	117.938	112.896	114.282	145.334	118.965	TRINITY_DN310981_c1_g2_i1	PMI_028638	96.992	4.35e-57	803	1738	16.6	7.7	none	none	TRINITY_DN310981_c1_g2_i1	PMI_028638	80.357	3.21e-23	803	128	20.9	41.4	none	none
TRINITY_DN352512_c11_g3	445	PMI_028638	none	PMI_028638	none	383.303	414.947	435.802	127.429	149.239	199.361	246.29	269.841	400.172	397.649	432.817	498.819	607.785	540.292	583.436	987.077	883.66	964.211	1079.11	1187.39	874.046	1394.12	1053	TRINITY_DN352512_c11_g3_i1	PMI_028638	97.552	3.39e-135	285	1738	100	16.5	none	none	TRINITY_DN352512_c11_g3_i1	PMI_028638	100	1.35e-40	285	128	66.3	49.2	none	none
TRINITY_DN305005_c5_g2	446	PMI_028637	none	PMI_004457	Pm-Lin52	12.6867	9.76017	11.2235	9.15987	10.3819	10.0185	4.86764	6.04881	5.00687	6.77735	6.03195	7.53652	8.09295	7.73061	6.76251	7.41918	8.26575	7.2895	9.6378	8.38286	12.0406	9.32206	10.4428	TRINITY_DN305005_c5_g2_i7	PMI_028637	90.085	6.35e-133	352	6426	98.9	5.4	none	none	TRINITY_DN305005_c5_g2_i2	PMI_004457	64.444	1.2e-11	1548	142	8.1	30.3	Pm-Lin52	lin-52 homolog (C. elegans); human chromosome 14 open reading frame 46
TRINITY_DN305031_c4_g1	446	PMI_028637	none	PMI_028637	none	5.7508	8.57792	4.68338	13.2731	15.9052	8.95692	3.2302	2.13761	2.2376	1.14765	0.644634	2.55977	0.796847	0.480835	1.68601	0.987367	1.21539	2.42205	1.72104	4.11005	0.225812	1.25077	1.06131	TRINITY_DN305031_c4_g1_i9	PMI_028637	100	1.54e-155	527	6426	57.7	4.7	none	none	TRINITY_DN305031_c4_g1_i9	PMI_028637	100	2.23e-58	527	279	49.5	31.2	none	none
TRINITY_DN335402_c4_g1	447	PMI_028635	none	PMI_001023	Pm-Usp9Y_1	15.5736	11.8076	23.9327	11.2767	12.322	16.777	14.5107	19.9697	16.8825	26.1884	32.0613	27.6536	34.8432	39.8574	30.3622	50.8181	45.6965	45.6853	53.8717	43.8816	67.7666	80.5141	68.8444	TRINITY_DN335402_c4_g1_i12	PMI_028635	92.895	0	740	3531	99.7	21	none	none	TRINITY_DN335402_c4_g1_i11	PMI_001023	80	5.89e-21	381	2187	39.4	2.3	Pm-Usp9Y_1	ubiquitin-specific protease 9 gene on the Y
TRINITY_DN346056_c5_g1	447	PMI_028635	none	PMI_000399	Pm-Fanci_1	1.37684e-05	0.0559982	0.118213	1.37684e-05	0.0126161	0.0714848	0.474545	0.0302357	8.44673e-06	3.51238	0.382938	1.62055	3.95073	0.285633	1.67068	6.09198	0.322321	4.03052	5.75886	0.996561	3.59424	10.2896	0.600442	TRINITY_DN346056_c5_g1_i9	PMI_028635	94.059	6.61e-36	821	3531	12.3	2.8	none	none	TRINITY_DN346056_c5_g1_i9	PMI_000399	47.436	1.77e-09	821	1446	23.4	5.3	Pm-Fanci_1	Fanconi anemia, complementation group I
TRINITY_DN335836_c0_g1	448	PMI_028631	Pm-Pgbd4_5	PMI_020845	Pm-Pgbd4_3	0.309553	0.0372159	0.0386151	0.0793883	0.201201	0.163441	0.834588	0.663057	1.26922	2.5945	1.60871	2.04183	3.28116	2.82018	3.09253	3.68303	4.00984	6.95508	2.26963	3.87431	4.2694	1.09066	4.54894	TRINITY_DN335836_c0_g1_i8	PMI_028631	98.777;97.807	0.0;1.75e-106	2778	1950	78.8	100	Pm-Pgbd4_5	piggyBac transposable element derived 4	TRINITY_DN335836_c0_g1_i1	PMI_020845	61.411	0	3131	636	46	75.2	Pm-Pgbd4_3	piggyBac transposable element derived 4
TRINITY_DN326886_c1_g2	449	PMI_028630	Pm-14-3-3_1_2	PMI_028630	Pm-14-3-3_1_2	30.9787	24.9162	38.2496	21.9886	24.3816	26.8296	56.6054	53.3915	65.2652	125.342	124.465	124.128	148.118	146.29	151.465	152.725	153.906	181.871	151.937	189.611	156.58	186.457	179.714	TRINITY_DN326886_c1_g2_i1	PMI_028630	98.762;100.0	4.26e-160;4.88e-39	1088	663	38	61.2	Pm-14-3-3_1_2	none	TRINITY_DN326886_c1_g2_i1	PMI_028630	75.691	3.62e-89	1088	220	49.9	66.4	Pm-14-3-3_1_2	none
TRINITY_DN231742_c0_g1	450	PMI_028623	Pm-Btub2_9	PMI_007359	Pm-Btub2_2	6.27677e-05	0.000276749	2.65189e-07	6.27677e-05	0.000276749	2.65189e-07	6.27677e-05	0.000276749	0.00304992	6.27677e-05	0.000276749	0.169592	6.27677e-05	0.000276749	0.0699357	6.27677e-05	0.000276749	0.184308	8.96467	0.000276749	2.65189e-07	6.27677e-05	0.000276749	TRINITY_DN231742_c0_g1_i1	PMI_028623	69.259	4.77e-55	601	2760	89.5	19.5	Pm-Btub2_9	none	TRINITY_DN231742_c0_g1_i1	PMI_007359	86.294	3.32e-120	601	447	98.3	44.1	Pm-Btub2_2	none
TRINITY_DN303268_c0_g3	450	PMI_028623	Pm-Btub2_9	PMI_013081	Pm-Btub1_2	293.155	243.033	307.957	115.958	93.1842	111.638	453.1	764.2	735.289	1264.64	1386.3	1189.78	1277.63	1239.17	1162.65	1011.7	849.923	1044.84	901.223	1001.98	1002.16	1006.05	901.64	TRINITY_DN303268_c0_g3_i1	PMI_028623	97.484;97.436	7.68e-72;1.7e-10	204	2760	90.7	6.8	Pm-Btub2_9	none	TRINITY_DN303268_c0_g3_i1	PMI_013081	100	4.72e-12	204	446	39.7	6.1	Pm-Btub1_2	none
TRINITY_DN338369_c2_g2	450	PMI_028623	Pm-Btub2_9	PMI_028623	Pm-Btub2_9	398.421	309.869	465.358	159.936	141.527	173.166	652.359	1106.17	1010.22	1882.83	1889.65	1611.08	1758.32	1726.72	1521.07	1420.77	1149.96	1379.8	1272.71	1438.14	1367.53	1315.61	1250.66	TRINITY_DN338369_c2_g2_i2	PMI_028623	99.145	6.74e-177	351	2760	100	12.7	Pm-Btub2_9	none	TRINITY_DN338369_c2_g2_i2	PMI_028623	100	6.46e-84	351	447	100	26.2	Pm-Btub2_9	none
TRINITY_DN301089_c3_g2	451	PMI_028619	none	PMI_028619	none	2.61146	2.10338	2.79862	2.67884	1.42154	3.94866	5.8673	9.65306	7.15499	8.85935	19.0071	11.5713	7.05586	10.2179	11.72	8.07036	3.38995	6.91498	11.4622	13.7252	3.65318	6.81559	6.20226	TRINITY_DN301089_c3_g2_i3	PMI_028619	98.084	1.83e-125	262	801	99.6	32.6	none	none	TRINITY_DN301089_c3_g2_i3	PMI_028619	98.851	3.95e-48	262	152	99.6	57.2	none	none
TRINITY_DN352539_c7_g2	452	PMI_028613	Pm-Mdh1_2	PMI_028613	Pm-Mdh1_2	71.4683	81.4926	93.4545	35.8231	34.8641	49.9234	86.1258	79.3215	109.779	125.119	96.4119	104.055	131.66	99.6981	105.731	167.323	162.669	154.273	168.513	202.909	145.808	128.025	183.383	TRINITY_DN352539_c7_g2_i2	PMI_028613	98.776	1.59e-119	245	3564	100	6.9	Pm-Mdh1_2	Malate dehydrogenase, cytoplasmic	TRINITY_DN352539_c7_g2_i1	PMI_028613	98.571	6.91e-45	227	179	92.5	39.1	Pm-Mdh1_2	Malate dehydrogenase, cytoplasmic
TRINITY_DN281630_c3_g1	453	PMI_028611	none	PMI_028611	none	12.7983	13.2577	9.28328	29.8845	37.1059	21.6998	33.7113	31.5117	26.6436	14.8201	12.5648	19.1765	15.6449	10.5009	19.117	11.9696	9.65508	18.6925	9.37367	23.8508	9.86245	18.0636	12.8639	TRINITY_DN281630_c3_g1_i14	PMI_028611	97.771	1.95e-151	314	1764	100	17.8	none	none	TRINITY_DN281630_c3_g1_i5	PMI_028611	76.119	5.5e-70	461	175	87.2	75.4	none	none
TRINITY_DN350325_c13_g2	453	PMI_028611	none	PMI_021679	none	35.4644	28.2533	20.713	59.7218	69.4089	45.5903	66.899	64.0534	53.3983	39.3479	34.9805	43.5031	34.7917	31.2577	41.0253	24.3887	26.3526	31.8479	24.6316	29.6368	30.9184	27.8624	30.2677	TRINITY_DN350325_c13_g2_i1	PMI_028611	96.398	0	1322	1764	98.3	73.9	none	none	TRINITY_DN350325_c13_g2_i2	PMI_021679	90.667	2.17e-25	1292	396	17.4	18.9	none	none
TRINITY_DN301085_c2_g2	454	PMI_028609	Pm-Ef1a_1_1	PMI_010205	Pm-Dhodh	3.6083	4.71226	3.82783	2.52369	3.91261	3.47195	1.65827	1.52658	2.83105	4.51684	3.64997	4.16494	4.19289	4.90541	4.03618	6.58929	4.7428	6.43147	6.47907	7.06842	5.20241	7.19142	5.19721	TRINITY_DN301085_c2_g2_i5	PMI_028609	94.949;88.596	3.56e-84;1.62e-31	280	5556	98.9	5.5	Pm-Ef1a_1_1	Elongation factor 1 A-2, Statin S1	TRINITY_DN301085_c2_g2_i6	PMI_010205	77.778;77.273	8.71e-10;8.71e-10	929	481	13.8	8.9	Pm-Dhodh	Dihydroorotate dehydrogenase, mitochondrial precursor Dihydroorotate oxidase) (DHOdehase)
TRINITY_DN341293_c2_g3	454	PMI_028609	Pm-Ef1a_1_1	PMI_028609	Pm-Ef1a_1_1	40.6162	66.257	57.2893	56.1722	48.8062	56.2339	85.3077	59.0557	89.3206	72.0803	57.5367	58.6629	84.3413	72.5492	74.2108	94.5887	113.081	102.093	100.28	99.5108	141.822	126.638	158.443	TRINITY_DN341293_c2_g3_i1	PMI_028609	99.267	0	409	5556	100	7.4	Pm-Ef1a_1_1	Elongation factor 1 A-2, Statin S1	TRINITY_DN341293_c2_g3_i1	PMI_028609	99.254	1.47e-67	409	295	98.3	45.4	Pm-Ef1a_1_1	Elongation factor 1 A-2, Statin S1
TRINITY_DN291772_c5_g1	455	PMI_028608	Pm-Ndufa8_1	PMI_028608	Pm-Ndufa8_1	18.5447	20.6193	25.4144	17.4565	21.3047	19.9232	13.5291	13.4078	19.766	12.6698	12.7109	14.6954	25.8466	16.9755	17.838	40.5894	36.7696	33.1022	36.3676	39.8712	39.517	37.3249	42.4122	TRINITY_DN291772_c5_g1_i3	PMI_028608	99.272	0	1300	2487	94.7	49.7	Pm-Ndufa8_1	NADH dehydrogenase (ubiquinone) 1 alpha subcomplex, 8	TRINITY_DN291772_c5_g1_i2	PMI_028608	89.726	7.76e-89	1515	186	28.7	78.5	Pm-Ndufa8_1	NADH dehydrogenase (ubiquinone) 1 alpha subcomplex, 8
TRINITY_DN322168_c4_g2	455	PMI_028608	Pm-Ndufa8_1	PMI_011663	Pm-Rhbdf1-2_2	2.12878	1.84933	1.58535	1.63778	1.32336	1.57491	0.896796	1.40966	1.76808	1.03551	1.11589	1.33069	2.23988	2.37811	2.43886	4.0295	3.15587	3.69334	4.14097	4.4528	5.3214	5.20866	4.89916	TRINITY_DN322168_c4_g2_i3	PMI_028608	96.899	1.65e-118	676	2487	38.2	10.3	Pm-Ndufa8_1	NADH dehydrogenase (ubiquinone) 1 alpha subcomplex, 8	TRINITY_DN322168_c4_g2_i2	PMI_011663	90.909;59.091	1.1e-13;1.1e-13	675	868	28.1	7.4	Pm-Rhbdf1-2_2	none
TRINITY_DN346831_c4_g1	456	PMI_028606	Pm-Ttyh2_2	PMI_028606	Pm-Ttyh2_2	13.9905	6.891	11.6432	8.24674	7.94454	7.75757	6.26325	3.93952	3.18936	3.62538	5.19754	4.71554	6.70526	8.34442	7.9089	8.00194	10.9895	12.6263	8.68625	10.5504	11.1754	9.48273	10.6761	TRINITY_DN346831_c4_g1_i2	PMI_028606	86.912	0	1441	756	47.2	78.8	Pm-Ttyh2_2	tweety homolog 2 (Drosophila)	TRINITY_DN346831_c4_g1_i2	PMI_028606	82.249	1.77e-80	1441	190	35.2	74.2	Pm-Ttyh2_2	tweety homolog 2 (Drosophila)
TRINITY_DN316214_c1_g1	457	PMI_028601	none	PMI_017520	Pm-Mst_2	3.00539	4.32107	3.73769	2.82603	4.47781	3.98212	4.83925	6.99921	6.14304	6.49738	6.12103	5.92598	4.47658	2.93883	5.51038	3.92155	2.38774	6.33278	4.69694	7.69008	1.84501	7.05942	3.47504	TRINITY_DN316214_c1_g1_i3	PMI_028601	81.696	2.32e-53	684	2457	32.2	8.9	none	none	TRINITY_DN316214_c1_g1_i3	PMI_017520	50.0;50.0	8.36e-07;8.36e-07	684	798	31.9	6.9	Pm-Mst_2	Serine/threonine-protein kinase 4, STE20-like kinase, Mammalian STE20-like protein kinase 1, Serine/threonine-protein kinase Krs-2
TRINITY_DN292383_c8_g1	458	PMI_028598	none	PMI_011403	Pm-Hmbox1-2_1	27.1433	20.6902	11.6723	11.2815	13.7089	7.94032	11.0404	13.4712	15.5869	21.5736	23.78	24.2891	12.5474	20.9893	15.2208	13.3057	15.6923	19.4674	17.9269	10.83	35.7943	28.581	19.2493	TRINITY_DN292383_c8_g1_i4	PMI_028598	98.294	3.04e-142	291	6440	100	4.5	none	none	TRINITY_DN292383_c8_g1_i1	PMI_011403	50.685	6.49e-14	291	499	71.1	13.2	Pm-Hmbox1-2_1	none
TRINITY_DN293759_c2_g1	458	PMI_028598	none	PMI_011576	none	18.3184	32.57	28.083	11.1038	18.5665	20.0689	16.3881	10.5513	12.3257	29.9098	23.2415	23.5422	28.2432	28.4803	20.4044	29.6438	27.5831	24.3651	27.1115	19.9094	40.5788	33.3797	32.5705	TRINITY_DN293759_c2_g1_i9	PMI_028598	95.821	1.41e-153	335	6440	100	5.2	none	none	TRINITY_DN293759_c2_g1_i12	PMI_011576	67.308	2.6e-16	307	270	50.8	19.3	none	none
TRINITY_DN297163_c6_g1	458	PMI_028598	none	PMI_016773	Pm-Hypp_659_1	53.9114	45.7709	55.0112	36.8683	37.1743	46.5703	35.4064	42.2724	45.8302	46.069	48.8337	37.6473	38.4991	44.4706	42.1316	47.8465	43.54	34.3094	36.129	34.6551	37.7543	47.2622	43.2671	TRINITY_DN297163_c6_g1_i5	PMI_028598	91.003;91.026	9.8e-112;3.01e-23	365	6440	99.5	5.6	none	none	TRINITY_DN297163_c6_g1_i5	PMI_016773	70.833	7.33e-06	365	600	19.7	4	Pm-Hypp_659_1	hypothetical protein-659
TRINITY_DN334400_c0_g1	458	PMI_028598	none	PMI_002136	Pm-ProjL	82.8191	64.8123	64.4447	40.3181	44.3901	41.925	29.3307	48.2637	37.619	35.7162	33.7835	33.0774	31.0712	24.7236	28.1182	27.3297	18.0271	26.6854	18.4838	29.0297	14.1286	20.8824	18.8901	TRINITY_DN334400_c0_g1_i7	PMI_028598	96.271	4.26e-134	293	6440	100	4.6	none	none	TRINITY_DN334400_c0_g1_i6	PMI_002136	71.875	1.8e-08	206	5412	46.6	0.6	Pm-ProjL	projectin-like, bent(bt)-like, unc-22 (twitchin)-like
TRINITY_DN337425_c11_g1	458	PMI_028598	none	PMI_011403	Pm-Hmbox1-2_1	29.3751	16.3458	35.008	10.1092	6.07588	16.4814	8.94186	7.94305	9.45254	8.28264	11.3778	10.7743	7.44456	7.14667	5.21726	5.73972	2.25813	7.22894	5.67163	23.9993	2.07369	7.71612	11.8309	TRINITY_DN337425_c11_g1_i2	PMI_028598	92.699	0	445	6440	100	7	none	none	TRINITY_DN337425_c11_g1_i3	PMI_011403	78.049	7.03e-16	280	499	43.9	8.2	Pm-Hmbox1-2_1	none
TRINITY_DN341284_c6_g1	458	PMI_028598	none	PMI_000960	Pm-Tsr1_1	40.0575	22.4185	13.7009	14.4126	19.1914	11.0464	10.0747	12.1044	11.2591	5.01115	8.7606	16.5338	9.31968	8.16814	11.4567	9.2384	3.61321	10.4637	2.86282	13.2992	1.72153	7.48994	3.0049	TRINITY_DN341284_c6_g1_i1	PMI_028598	91.221	2.71e-104	262	6440	100	3.9	none	none	TRINITY_DN341284_c6_g1_i1	PMI_000960	61.818	1.93e-08	262	648	53.8	8.5	Pm-Tsr1_1	TSR1, 20S rRNA accumulation - part I
TRINITY_DN346635_c5_g1	458	PMI_028598	none	PMI_028598	none	37.684	39.6356	40.3266	29.6608	32.0137	31.5838	32.589	41.7309	32.7259	22.6317	24.012	17.5695	17.2161	19.3722	16.4767	13.9897	9.74897	9.13553	12.9089	10.3227	10.3131	8.72177	9.01838	TRINITY_DN346635_c5_g1_i4	PMI_028598	96.215;98.333	0.0;5.57e-21	1501	6440	79.5	18.2	none	none	TRINITY_DN346635_c5_g1_i1	PMI_028598	83.529	5.01e-63	1489	189	34.3	76.2	none	none
TRINITY_DN346635_c5_g2	458	PMI_028598	none	PMI_028598	none	124.538	95.2882	128.001	78.3539	74.3367	94.482	79.2417	90.2738	84.1503	54.4775	62.0602	49.8505	47.2122	50.3624	37.4307	32.0214	32.7057	24.5385	29.0209	32.4508	19.2167	24.7025	21.5231	TRINITY_DN346635_c5_g2_i7	PMI_028598	94.195	0	541	6440	96.5	8.3	none	none	TRINITY_DN346635_c5_g2_i2	PMI_028598	100	2.32e-32	292	189	53.4	27.5	none	none
TRINITY_DN346917_c2_g1	458	PMI_028598	none	PMI_002136	Pm-ProjL	69.6247	61.7643	52.7799	41.5277	32.2343	40.324	31.0031	49.7447	40.5161	34.5159	35.701	28.267	29.4654	29.7548	31.2687	20.0565	20.62	22.0216	19.6107	19.2361	12.231	17.0203	14.6255	TRINITY_DN346917_c2_g1_i2	PMI_028598	94.612	0	464	6440	100	7.2	none	none	TRINITY_DN346917_c2_g1_i2	PMI_002136	72.414	4.33e-07	464	5412	18.8	0.5	Pm-ProjL	projectin-like, bent(bt)-like, unc-22 (twitchin)-like
TRINITY_DN329607_c1_g5	459	PMI_028597	Pm-Gipc1	PMI_028597	Pm-Gipc1	60.2017	3.68951	31.2128	45.287	13.7138	27.2624	49.7757	26.8922	29.5177	6.24726	8.10977	9.37991	5.75569	12.098	9.67011	5.95355	12.7418	8.81403	4.08374	54.1687	1.71194	3.45669	4.45067	TRINITY_DN329607_c1_g5_i1	PMI_028597	96	1.55e-100	240	1333	93.8	16.9	Pm-Gipc1	GIPC PDZ domain containing family member 1; synectin	TRINITY_DN329607_c1_g5_i1	PMI_028597	100	6.71e-30	240	107	62.5	46.7	Pm-Gipc1	GIPC PDZ domain containing family member 1; synectin
TRINITY_DN338550_c0_g1	459	PMI_028597	Pm-Gipc1	PMI_028597	Pm-Gipc1	155.723	166.622	122.11	105.834	124.866	105.642	116.336	133.299	118.241	36.6565	37.0102	39.1484	41.3335	37.4254	34.3846	36.2052	32.4312	27.6884	30.0104	25.0378	34.3796	35.2946	35.7148	TRINITY_DN338550_c0_g1_i3	PMI_028597	95.415	0	698	1333	99.7	52.3	Pm-Gipc1	GIPC PDZ domain containing family member 1; synectin	TRINITY_DN338550_c0_g1_i3	PMI_028597	100	8.68e-69	698	107	43.8	95.3	Pm-Gipc1	GIPC PDZ domain containing family member 1; synectin
TRINITY_DN297848_c4_g1	460	PMI_028595	Pm-Hypp_530	PMI_028595	Pm-Hypp_530	0.297256	7.4833e-08	0.000118781	4.36e-06	7.4833e-08	0.000118781	0.0500937	0.0494329	0.000118781	4.36e-06	0.0392293	0.000118781	0.0926754	0.0241891	0.000118781	4.36e-06	0.00961531	0.000118781	4.36e-06	0.000952921	16.0822	0.0581894	0.0120562	TRINITY_DN297848_c4_g1_i2	PMI_028595	99.833	0	2955	1794	60.7	100	Pm-Hypp_530	hypothetical protein-530	TRINITY_DN297848_c4_g1_i5	PMI_028595	99.665	0	2567	597	69.8	100	Pm-Hypp_530	hypothetical protein-530
TRINITY_DN345683_c4_g1	461	PMI_028593	none	PMI_028593	none	2.78805	2.40421	4.74852	2.5984	2.91637	2.89173	4.19391	3.84438	3.84685	15.0021	12.1051	12.1363	16.0484	16.6883	16.1837	16.7281	16.3083	17.6244	17.2369	18.8153	22.3658	17.0644	21.541	TRINITY_DN345683_c4_g1_i1	PMI_028593	99.658;98.954	0.0;0.0	4590	5857	84.6	66.1	none	none	TRINITY_DN345683_c4_g1_i1	PMI_028593	100	1.42e-127	4590	239	15.6	100	none	none
TRINITY_DN336281_c0_g1	462	PMI_028587	Pm-C20orf103L	PMI_028587	Pm-C20orf103L	9.03154e-06	0.0628973	0.370396	9.03154e-06	2.1977e-06	4.41129e-06	1.34886	0.534855	0.45657	2.0275	0.184335	0.322413	1.15179	0.297905	0.332388	1.99805	1.15124	0.823672	6.08098	1.81891	5.84455	14.9454	5.48801	TRINITY_DN336281_c0_g1_i10	PMI_028587	99.084	0	2252	873	38.8	100	Pm-C20orf103L	none	TRINITY_DN336281_c0_g1_i6	PMI_028587	93.814	0	1354	291	62.7	100	Pm-C20orf103L	none
TRINITY_DN283011_c1_g1	463	PMI_028584	Pm-Strabs	PMI_010046	Pm-Nop5_1	16.9008	12.0625	16.0428	36.9107	14.9457	33.187	28.6629	23.2022	29.1425	11.0974	17.6765	11.5758	11.8977	10.2549	6.5353	8.76123	12.845	8.13655	7.1789	9.83921	10.5032	9.39108	14.5512	TRINITY_DN283011_c1_g1_i7	PMI_028584	87.96;77.419	3.86e-103;2.14e-11	301	7828	98	4.8	Pm-Strabs	Van Gogh, Loop tail associated protein, Vang	TRINITY_DN283011_c1_g1_i3	PMI_010046	100	7.61e-09	238	518	29	4.4	Pm-Nop5_1	nucleolar protein 5
TRINITY_DN292173_c3_g1	463	PMI_028584	Pm-Strabs	PMI_010745	Pm-Agrin/Nt	13.5939	12.2832	9.01935	48.2052	30.8752	31.39	48.6573	44.8536	39.6945	34.2376	35.0522	45.797	23.3822	27.1661	31.9706	18.5426	20.5409	32.2398	21.4633	30.8725	16.8983	23.3059	23.0492	TRINITY_DN292173_c3_g1_i10	PMI_028584	86.982	0	466	7828	100	6.4	Pm-Strabs	Van Gogh, Loop tail associated protein, Vang	TRINITY_DN292173_c3_g1_i6	PMI_010745	69.118;66.667	8.95e-23;1.53e-09	329	1927	62	5.6	Pm-Agrin/Nt	agrin
TRINITY_DN294319_c7_g1	463	PMI_028584	Pm-Strabs	PMI_028589	none	6.86363	2.98791	11.1315	24.0212	11.5389	25.578	20.138	11.408	18.7017	14.9863	20.3285	10.9814	10.8249	18.6622	14.6509	12.9764	22.7018	13.2021	13.291	20.1304	10.0859	17.3866	23.6855	TRINITY_DN294319_c7_g1_i5	PMI_028584	88.889	5.68e-122	431	7828	79.1	4.1	Pm-Strabs	Van Gogh, Loop tail associated protein, Vang	TRINITY_DN294319_c7_g1_i8	PMI_028589	85.106	9.67e-22	404	82	34.9	57.3	none	none
TRINITY_DN297319_c0_g2	463	PMI_028584	Pm-Strabs	PMI_011249	Pm-Hypp_3101	7.6416	8.66531	3.87146	15.1369	5.01968	14.046	15.4521	12.5321	20.6793	10.7273	14.9656	19.2716	9.03648	9.0205	10.4225	9.44626	9.40551	10.4028	8.20123	14.8706	4.34759	7.6337	9.95528	TRINITY_DN297319_c0_g2_i1	PMI_028584	97.004;81.579	1.07e-123;5.96e-13	351	7828	96.9	4.4	Pm-Strabs	Van Gogh, Loop tail associated protein, Vang	TRINITY_DN297319_c0_g2_i1	PMI_011249	65.278	1.19e-23	351	1058	61.5	6.8	Pm-Hypp_3101	hypothetical protein-3101
TRINITY_DN307486_c2_g4	463	PMI_028584	Pm-Strabs	PMI_028589	none	6.20945	11.7325	3.55364	13.9336	32.9556	8.59526	19.0957	19.598	20.4417	13.2435	11.0142	15.0796	10.4052	9.61807	9.56686	9.11511	8.86366	7.2439	7.20085	2.61002	26.3996	12.4584	10.0251	TRINITY_DN307486_c2_g4_i1	PMI_028584	91.509	4.99e-127	300	7828	100	4	Pm-Strabs	Van Gogh, Loop tail associated protein, Vang	TRINITY_DN307486_c2_g4_i1	PMI_028589	83.673	1.67e-22	300	82	49	59.8	none	none
TRINITY_DN347928_c3_g1	463	PMI_028584	Pm-Strabs	PMI_008975	none	19.0836	15.378	20.2764	54.319	42.694	58.674	66.6327	76.7155	57.3017	46.4722	53.9041	40.5856	28.89	33.565	30.3563	26.6721	27.8265	28.572	27.9896	30.0019	26.36	31.9031	29.0308	TRINITY_DN347928_c3_g1_i2	PMI_028584	96.188	0	2018	7828	100	25.6	Pm-Strabs	Van Gogh, Loop tail associated protein, Vang	TRINITY_DN347928_c3_g1_i6	PMI_008975	75.862	5.99e-07	716	801	12.2	3.6	none	none
TRINITY_DN351974_c8_g1	463	PMI_028584	Pm-Strabs	PMI_028584	Pm-Strabs	26.4707	24.6111	30.51	83.0892	76.0063	85.0403	101.563	98.2203	73.5658	58.9444	60.0652	50.0242	36.4828	39.2407	33.2702	32.315	33.0767	31.1011	34.8417	31.0875	35.6144	29.0256	35.2542	TRINITY_DN351974_c8_g1_i3	PMI_028584	97.211	0	3003	7828	97.3	37.3	Pm-Strabs	Van Gogh, Loop tail associated protein, Vang	TRINITY_DN351974_c8_g1_i8	PMI_028584	93.128	0	3015	549	55	100	Pm-Strabs	Van Gogh, Loop tail associated protein, Vang
TRINITY_DN316312_c2_g1	464	PMI_028583	Pm-Pla2g1b_2_4	PMI_028583	Pm-Pla2g1b_2_4	2.68667	0.966987	2.67158	0.29957	2.25252e-05	0.208452	0.236211	1.04421	0.354106	1.18887	1.18085	0.281314	1.01968	2.11388	0.696033	1.01079	8.90541	6.38815	1.25849	61.378	3.9307	3.29257	31.1056	TRINITY_DN316312_c2_g1_i14	PMI_028583	93.237	0	612	1161	100	53.5	Pm-Pla2g1b_2_4	Phospholipase A2 precursor (Phosphatidylcholine 2-acylhydrolase) (Group IB phospholipase A2)	TRINITY_DN316312_c2_g1_i3	PMI_028583	91.716	9.57e-96	902	177	56.2	95.5	Pm-Pla2g1b_2_4	Phospholipase A2 precursor (Phosphatidylcholine 2-acylhydrolase) (Group IB phospholipase A2)
TRINITY_DN352057_c1_g1	465	PMI_028576	Pm-Myl9	PMI_028576	Pm-Myl9	63.754	63.8297	76.5737	82.5713	85.6719	76.4946	164.862	154.651	153.635	217.248	205.413	201.862	246.262	244.417	260.85	327.013	286.638	425.043	315.351	354.47	423.186	335.924	372.842	TRINITY_DN352057_c1_g1_i2	PMI_028576	97.984	0	752	3641	98.9	20.4	Pm-Myl9	myosin regulatory light polypeptide 9 isoform a	TRINITY_DN352057_c1_g1_i2	PMI_028576	100	1.77e-107	752	176	59.4	84.7	Pm-Myl9	myosin regulatory light polypeptide 9 isoform a
TRINITY_DN352057_c1_g2	465	PMI_028576	Pm-Myl9	PMI_029514	Pm-Myl9_1	37.3329	36.9068	40.4308	61.0571	44.6555	46.7699	106.352	95.939	84.5067	157.298	135.208	144.024	153.282	163.965	157.945	199.836	225.319	286.666	186.349	219.293	372.943	216.748	272.392	TRINITY_DN352057_c1_g2_i1	PMI_028576	98.095	1.63e-99	210	3641	100	5.8	Pm-Myl9	myosin regulatory light polypeptide 9 isoform a	TRINITY_DN352057_c1_g2_i1	PMI_029514	100	1.26e-10	210	174	34.3	13.8	Pm-Myl9_1	myosin regulatory light polypeptide 9 isoform a
TRINITY_DN352862_c7_g1	466	PMI_028573	Pm-Aimf2l_1	PMI_028573	Pm-Aimf2l_1	1.091	1.63135	1.73204	4.38333	3.82979	3.53477	6.31192	5.35441	3.67697	2.66709	2.13894	3.15667	2.04078	1.93955	1.79717	1.96679	2.72807	1.76535	2.55759	2.06285	2.34405	1.56608	1.65719	TRINITY_DN352862_c7_g1_i2	PMI_028573	99.219	0	1822	3882	98.4	46.2	Pm-Aimf2l_1	putative apoptosis-inducing factor, mitochondrion associated 2	TRINITY_DN352862_c7_g1_i1	PMI_028573	99.012	0	1823	1293	99.9	46.9	Pm-Aimf2l_1	putative apoptosis-inducing factor, mitochondrion associated 2
TRINITY_DN352862_c7_g2	466	PMI_028573	Pm-Aimf2l_1	PMI_028573	Pm-Aimf2l_1	0.784338	1.55062	0.890999	3.36914	4.57791	3.18773	5.1545	3.89971	2.2576	3.87393	1.9733	3.2477	2.13958	1.42728	2.14883	1.57554	2.19847	2.42168	1.87781	1.74291	1.48804	0.997937	1.11576	TRINITY_DN352862_c7_g2_i1	PMI_028573	98.377	0	1791	3882	34.4	15.8	Pm-Aimf2l_1	putative apoptosis-inducing factor, mitochondrion associated 2	TRINITY_DN352862_c7_g2_i1	PMI_028573	98.4;93.548;95.0	3.34e-91;3.34e-91;3.34e-91	1791	1293	29.5	13.6	Pm-Aimf2l_1	putative apoptosis-inducing factor, mitochondrion associated 2
TRINITY_DN319495_c0_g1	467	PMI_028572	Pm-Unk_78_8	PMI_015295	Pm-Unk_78_5	45.6504	41.5405	26.2722	25.63	23.6045	23.6477	21.9855	21.4258	20.1614	14.3979	13.721	10.998	10.326	9.31393	8.2787	4.04989	3.90101	3.07232	3.18917	3.83529	2.07892	1.40943	1.73311	TRINITY_DN319495_c0_g1_i1	PMI_028572	98.845;98.305;100.0	0.0;2.36e-172;8.84e-45	1826	4203	48.6	20.9	Pm-Unk_78_8	unknown kinase	TRINITY_DN319495_c0_g1_i6	PMI_015295	52.609	1.79e-52	1932	531	34	42.9	Pm-Unk_78_5	unknown kinase
TRINITY_DN339284_c1_g1	468	PMI_028568	Pm-Hypp_1574	PMI_028568	Pm-Hypp_1574	0.0243583	3.74883e-06	3.06591e-05	1.42904e-06	0.0362575	3.06591e-05	0.0164188	3.74883e-06	3.06591e-05	0.0145835	0.117917	1.12042	0.136684	0.664524	2.02138	1.05382	3.11242	17.8099	1.10796	2.91176	32.3185	0.915398	3.36495	TRINITY_DN339284_c1_g1_i1	PMI_028568	99.701	0	1826	1002	54.9	100	Pm-Hypp_1574	hypothetical protein-1574	TRINITY_DN339284_c1_g1_i1	PMI_028568	99.7	0	1826	333	54.7	100	Pm-Hypp_1574	hypothetical protein-1574
TRINITY_DN316683_c0_g1	469	PMI_028559	none	PMI_028559	none	0.631491	2.39363	2.85998	1.67343	3.80631	2.15213	2.6248	2.85086	3.81263	4.4107	2.9918	2.98738	4.26555	1.64162	4.06364	5.33423	3.11215	2.44977	4.09463	3.38283	1.669	2.80181	2.37791	TRINITY_DN316683_c0_g1_i5	PMI_028559	98.691	0	1536	5652	74.4	20.2	none	none	TRINITY_DN316683_c0_g1_i3	PMI_028559	99.203	0	1507	272	50	92.3	none	none
TRINITY_DN323056_c1_g1	470	PMI_028558	Pm-Rps11	PMI_028558	Pm-Rps11	151.666	162.877	171.628	50.6916	58.5187	73.9849	125.866	138.4	170.894	197.96	247.064	230.089	299.886	273.231	274.025	421.697	362.801	407.044	450.069	403.234	466.057	526.709	440.815	TRINITY_DN323056_c1_g1_i1	PMI_028558	98.171	1.34e-160	361	951	90.9	34.5	Pm-Rps11	ribosomal protein S11	TRINITY_DN323056_c1_g1_i1	PMI_028558	100	4.04e-22	361	155	34.1	26.5	Pm-Rps11	ribosomal protein S11
TRINITY_DN341251_c1_g1	471	PMI_028556	none	PMI_009934	none	31.9786	67.0987	35.2286	18.2637	43.9354	22.5371	19.1079	30.0578	24.3347	10.0382	8.0138	7.99955	10.3469	7.88042	7.5598	10.2566	8.23375	7.9476	9.10458	3.93672	10.585	12.5869	7.5111	TRINITY_DN341251_c1_g1_i3	PMI_028556	92.857;72.727;87.903;66.395	4.99e-127;2.28e-36;2.77e-35;5.72e-25	981	1521	59.8	45	none	none	TRINITY_DN341251_c1_g1_i3	PMI_009934	59.677	1.33e-14	981	238	19	26.1	none	none
TRINITY_DN341251_c2_g4	471	PMI_028556	none	PMI_028556	none	53.4318	101.333	49.9229	27.4052	66.4813	27.1689	35.383	35.5152	43.3696	21.3259	17.8018	17.2271	25.7175	11.6591	16.8001	17.9611	10.6422	17.4456	14.0267	18.4558	16.7573	16.8811	12.3907	TRINITY_DN341251_c2_g4_i1	PMI_028556	100	7.24e-47	205	1521	50.2	6.8	none	none	TRINITY_DN341251_c2_g4_i1	PMI_028556	100	6.26e-18	205	232	48.3	14.2	none	none
TRINITY_DN307836_c3_g2	472	PMI_028552	none	PMI_028552	none	95.498	129.87	95.0427	72.2577	94.8984	67.1342	153.885	190.874	176.942	151.184	107.473	116.774	76.5577	64.6113	81.3274	64.8765	49.8608	61.3072	66.4909	70.1002	55.7998	59.9487	55.6672	TRINITY_DN307836_c3_g2_i1	PMI_028552	97.727	0	473	871	93	50.4	none	none	TRINITY_DN307836_c3_g2_i1	PMI_028552	100	3.01e-18	473	102	51.4	79.4	none	none
TRINITY_DN309701_c0_g1	473	PMI_028547	Pm-Nk1_1	PMI_028547	Pm-Nk1_1	0.0766356	1.26756e-05	2.30565e-05	0.157221	1.34841	2.34127	9.71057	43.9225	28.636	30.1876	94.6224	108.691	24.9895	86.0424	101.413	22.5454	58.1312	86.3404	22.8873	43.416	138.914	25.7401	75.9964	TRINITY_DN309701_c0_g1_i1	PMI_028547	99.3;99.836	0.0;0.0	913	4300	93.9	34.1	Pm-Nk1_1	NK1 homeobox, NK1 transcription factor-related protein, Nkx1, Sax, slouch homolog	TRINITY_DN309701_c0_g1_i1	PMI_028547	100.0;100.0	7.85e-144;3.88e-130	913	630	66.7	61.7	Pm-Nk1_1	NK1 homeobox, NK1 transcription factor-related protein, Nkx1, Sax, slouch homolog
TRINITY_DN278161_c3_g1	474	PMI_028546	none	PMI_028546	none	22.2421	27.5941	24.7288	38.3237	47.2051	51.4388	29.9838	44.6966	48.1618	26.84	28.2739	25.8304	40.5216	31.7324	32.1219	47.0419	38.8643	37.9441	43.2661	35.1049	41.3561	50.8843	40.3952	TRINITY_DN278161_c3_g1_i9	PMI_028546	94.601	0	426	1511	100	28.1	none	none	TRINITY_DN278161_c3_g1_i1	PMI_028546	100	1.9e-18	357	109	28.6	31.2	none	none
TRINITY_DN281969_c0_g3	475	PMI_028541	Pm-GrpE_1	PMI_009180	Pm-GrpE	1.77887	1.51001	15.1074	8.43947	6.12273	12.0508	13.4888	17.1202	24.5656	31.4165	27.6578	17.2074	26.065	19.8047	23.7972	22.5392	13.5581	19.5379	21.8264	98.0803	3.77629	24.0257	16.9999	TRINITY_DN281969_c0_g3_i1	PMI_028541	97.211	2.42e-117	251	2616	100	9.6	Pm-GrpE_1	GrpE-like 1, mitochondrial	TRINITY_DN281969_c0_g3_i1	PMI_009180	100	2.95e-51	251	189	92	40.7	Pm-GrpE	GrpE-like 1, mitochondrial
TRINITY_DN266270_c0_g1	476	PMI_028539	Pm-Bak	PMI_028539	Pm-Bak	12.7749	6.92464	9.62988	19.2199	11.8373	15.0428	15.2122	13.1958	14.2884	16.5709	14.9226	14.4945	11.6826	14.5441	12.9626	19.7398	20.8201	23.1992	12.2339	23.1973	16.2675	12.3363	18.9996	TRINITY_DN266270_c0_g1_i2	PMI_028539	97.423	5.31e-89	317	4715	61.2	4.1	Pm-Bak	Bak1, Bcl2-antagonist/killer	TRINITY_DN266270_c0_g1_i2	PMI_028539	72.277	8.87e-42	317	250	90.9	40.4	Pm-Bak	Bak1, Bcl2-antagonist/killer
TRINITY_DN286935_c7_g1	476	PMI_028539	Pm-Bak	PMI_024193	Pm-Sfk7_5	42.0504	9.98215	15.0949	27.6006	16.8656	22.6118	28.5416	27.9847	32.9849	35.7378	44.4461	36.7307	21.2688	33.5719	32.7874	27.9898	40.8389	45.7742	24.9926	47.8286	35.0882	37.0687	47.5487	TRINITY_DN286935_c7_g1_i1	PMI_028539	93.736	0	445	4715	99.8	9.4	Pm-Bak	Bak1, Bcl2-antagonist/killer	TRINITY_DN286935_c7_g1_i3	PMI_024193	82.609	5.72e-06	423	513	16.3	4.5	Pm-Sfk7_5	Src Family Kinase, Yes-like kinase
TRINITY_DN331980_c8_g1	476	PMI_028539	Pm-Bak	PMI_024193	Pm-Sfk7_5	20.19	12.9693	16.2279	22.4016	12.7491	13.8385	18.8856	19.7343	21.5421	23.4347	24.1884	20.3735	17.2133	24.6289	17.6432	16.2992	27.9603	33.3112	18.9898	27.977	25.5922	28.3902	19.9118	TRINITY_DN331980_c8_g1_i6	PMI_028539	95.935	2.33e-170	370	4715	99.7	7.8	Pm-Bak	Bak1, Bcl2-antagonist/killer	TRINITY_DN331980_c8_g1_i3	PMI_024193	78.571	6.63e-09	205	513	41	5.5	Pm-Sfk7_5	Src Family Kinase, Yes-like kinase
TRINITY_DN332401_c0_g2	476	PMI_028539	Pm-Bak	PMI_028539	Pm-Bak	5.23619	1.29875	2.08703	4.50805	2.43814	3.47048	5.29405	4.55799	3.85888	5.20604	3.5949	3.06561	1.98224	3.78554	2.69225	3.2364	5.28275	7.86403	3.24597	7.19082	7.69212	4.02659	7.31121	TRINITY_DN332401_c0_g2_i3	PMI_028539	99.083	1.49e-106	218	4715	100	4.6	Pm-Bak	Bak1, Bcl2-antagonist/killer	TRINITY_DN332401_c0_g2_i3	PMI_028539	98.462	1.4e-28	218	250	89.4	26	Pm-Bak	Bak1, Bcl2-antagonist/killer
TRINITY_DN351223_c13_g1	476	PMI_028539	Pm-Bak	PMI_028539	Pm-Bak	48.9734	19.6698	26.0213	51.8163	28.7632	38.7168	41.8551	42.8571	40.9527	43.716	48.1465	45.9698	32.3187	41.7313	36.8841	32.8978	45.0875	55.1768	33.6126	60.1758	41.8501	38.8615	48.7857	TRINITY_DN351223_c13_g1_i3	PMI_028539	94.372;97.554;83.916	0.0;2.95e-177;6.12e-34	1755	4715	86	32.1	Pm-Bak	Bak1, Bcl2-antagonist/killer	TRINITY_DN351223_c13_g1_i3	PMI_028539	80.524	1.05e-128	1755	250	45.6	87.6	Pm-Bak	Bak1, Bcl2-antagonist/killer
TRINITY_DN285615_c2_g1	477	PMI_028532	none	PMI_009010	Pm-Dnah5-2	4.57395	6.97969	10.646	9.85306	16.038	11.1957	10.4821	8.29078	3.99394	5.47668	2.38657	3.92837	7.41503	2.37351	3.58261	5.65413	4.17824	1.37244	1.09511	2.07028	2.23914	0.716301	1.87106	TRINITY_DN285615_c2_g1_i2	PMI_028532	92.254	1.07e-51	229	4208	62	3.4	none	none	TRINITY_DN285615_c2_g1_i1	PMI_009010	62.5	6.9e-12	326	1764	36.8	2.3	Pm-Dnah5-2	dynein, axonemal, heavy chain 5-2
TRINITY_DN294592_c2_g1	477	PMI_028532	none	PMI_024108	Pm-Setd8_1	10.7409	4.34811	6.68449	4.13176	11.7541	4.71569	3.35172	12.325	5.7983	2.32209	23.8933	1.93953	2.72847	20.5943	1.24972	1.53675	9.00985	1.10112	2.02388	0.000151927	4.10618	2.02459	13.9868	TRINITY_DN294592_c2_g1_i5	PMI_028532	94.54	1.48e-153	349	4208	99.7	8.3	none	none	TRINITY_DN294592_c2_g1_i4	PMI_024108	72.414	6.62e-21	211	576	82.5	8.7	Pm-Setd8_1	SET domain containing (lysine methyltransferase) 8; H4-K20-specific histone methyltransferase SET7
TRINITY_DN297502_c1_g1	477	PMI_028532	none	PMI_024108	Pm-Setd8_1	51.5822	4.8579	10.42	12.2798	3.28313	6.54315	7.21603	3.37235	5.59879	0.815746	1.52549	2.35476	1.45643	3.03424	1.61842	2.16558	8.14895	6.83268	4.54369	13.5857	5.81613	5.1818	10.0459	TRINITY_DN297502_c1_g1_i4	PMI_028532	93.709	4.99e-127	300	4208	99.3	7.2	none	none	TRINITY_DN297502_c1_g1_i1	PMI_024108	84.722	1.91e-36	398	576	54.3	12.5	Pm-Setd8_1	SET domain containing (lysine methyltransferase) 8; H4-K20-specific histone methyltransferase SET7
TRINITY_DN332613_c1_g1	477	PMI_028532	none	PMI_017360	Pm-Fyve1	12.6528	11.42	9.91863	28.6025	9.00434	13.4347	4.73804	4.1107	10.1071	7.57505	5.57833	6.47529	4.09076	6.01013	8.27778	4.63438	7.44986	7.64637	6.73171	10.7265	2.7418	6.97149	10.2045	TRINITY_DN332613_c1_g1_i1	PMI_028532	92.982	2.66e-67	307	4208	55.7	4.1	none	none	TRINITY_DN332613_c1_g1_i2	PMI_017360	58.491	4.56e-10	302	1389	49.7	3.5	Pm-Fyve1	zinc finger, FYVE domain containing 1
TRINITY_DN334837_c3_g2	477	PMI_028532	none	PMI_029105	none	10.2996	7.63899	9.5348	13.88	7.08365	10.2207	14.8374	13.8123	14.0088	13.9042	15.4896	17.6367	12.0885	15.0165	12.0567	11.8582	11.7799	14.778	11.3623	16.7565	10.1833	11.2268	15.7155	TRINITY_DN334837_c3_g2_i2	PMI_028532	99.323	0	870	4208	67.9	14	none	none	TRINITY_DN334837_c3_g2_i1	PMI_029105	100	4.06e-50	444	131	58.1	65.6	none	none
TRINITY_DN334837_c3_g3	477	PMI_028532	none	PMI_029105	none	8.64906	6.06719	5.8989	13.6997	6.418	10.8239	11.831	13.2458	20.8946	14.4681	14.4959	17.1305	11.2616	18.2611	13.0058	12.8929	11.1146	14.4748	14.769	22.7688	12.2296	15.3366	19.3049	TRINITY_DN334837_c3_g3_i3	PMI_028532	97.529	0	602	4208	100	14.3	none	none	TRINITY_DN334837_c3_g3_i7	PMI_029105	100	1.5e-14	609	131	15.3	23.7	none	none
TRINITY_DN351057_c5_g2	477	PMI_028532	none	PMI_024108	Pm-Setd8_1	56.8013	61.3498	68.3626	34.9099	29.0516	30.647	22.7736	23.6604	31.3179	22.2798	18.0416	20.0065	18.0137	20.0717	14.2792	15.1327	20.4672	10.7756	13.7749	13.3693	18.7344	23.3872	21.1449	TRINITY_DN351057_c5_g2_i2	PMI_028532	96.861	5.52e-102	349	4208	63.9	5.3	none	none	TRINITY_DN351057_c5_g2_i2	PMI_024108	93.333	2.78e-13	349	576	25.8	5.2	Pm-Setd8_1	SET domain containing (lysine methyltransferase) 8; H4-K20-specific histone methyltransferase SET7
TRINITY_DN351297_c4_g3	478	PMI_028527	Pm-Hypp_132_1	PMI_021079	Pm-Hypp_1329	6.08419e-05	0.13371	0.0984548	6.08419e-05	9.34359e-06	0.0595369	100.653	21.8732	4.44959	31.0419	16.6536	2.37802	19.3978	13.932	1.98778	39.0982	16.8077	3.94067	26.6894	4.99682	14.7634	40.5974	17.8488	TRINITY_DN351297_c4_g3_i1	PMI_028527	99.653;100.0	0.0;4.4e-24	630	4914	100	13	Pm-Hypp_132_1	hypothetical protein-132; DNA polymerase	TRINITY_DN351297_c4_g3_i2	PMI_021079	100	1.25e-30	208	1358	76.4	3.9	Pm-Hypp_1329	hypothetical protein-1329
TRINITY_DN315888_c0_g1	479	PMI_028526	none	PMI_027018	Pm-Hypp_881_7	5.11159	5.53319	6.22597	4.17095	5.23529	6.22632	5.7945	6.63231	7.4777	10.2935	9.2435	10.0051	10.7205	11.1283	8.70296	11.4886	11.9243	10.1176	11.9597	8.86252	9.76351	10.9152	9.78962	TRINITY_DN315888_c0_g1_i5	PMI_028526	93.702	0	633	6133	100	10.5	none	none	TRINITY_DN315888_c0_g1_i1	PMI_027018	50.847;61.538	2e-16;2e-16	364	167	70.1	50.9	Pm-Hypp_881_7	hypothetical protein-881; transposase-like
TRINITY_DN348847_c4_g1	479	PMI_028526	none	PMI_002313	Pm-Hypp_1045	0.87541	0.685658	0.819991	0.249448	0.492351	0.495838	2.75358	1.31886	1.29956	1.86344	1.63274	1.9501	1.81944	2.6543	2.04986	1.86369	2.54559	2.04055	2.21228	1.44904	4.04763	3.12247	3.68755	TRINITY_DN348847_c4_g1_i2	PMI_028526	81.752	1.25e-69	2409	6133	11.3	4.5	none	none	TRINITY_DN348847_c4_g1_i2	PMI_002313	43.038	6.5e-109	2409	711	49.1	53.6	Pm-Hypp_1045	hypothetical protein-1045
TRINITY_DN347995_c4_g3	480	PMI_028525	Pm-Lipe_3	PMI_015968	Pm-Lipe	15.391	4.47357	2.03882	33.5497	8.3445	8.73262	19.0191	5.94191	3.63013	10.7501	2.09779	2.10746	5.59806	1.56474	1.14351	1.58555	0.865209	0.755656	3.07074	0.796159	0.939318	7.52499e-05	0.431733	TRINITY_DN347995_c4_g3_i1	PMI_028525	98.802	1.79e-166	444	687	75.2	48.6	Pm-Lipe_3	Hormone-sensitive lipase (HSL)	TRINITY_DN347995_c4_g3_i1	PMI_015968	81.215	1.86e-74	444	959	99.3	18.9	Pm-Lipe	Hormone-sensitive lipase (HSL)
TRINITY_DN294525_c5_g3	481	PMI_028523	none	PMI_022591	none	83.0116	63.9747	77.0152	52.1805	73.7096	54.3316	59.7389	88.6435	60.4761	85.196	106.738	74.3007	72.7744	108.12	84.6626	116.889	101.687	91.9754	118.049	50.0683	220.579	124.128	111.886	TRINITY_DN294525_c5_g3_i3	PMI_028523	92.958	3.21e-84	255	6064	83.5	3.5	none	none	TRINITY_DN294525_c5_g3_i3	PMI_022591	79.412	4.52e-11	255	67	36.5	50.7	none	none
TRINITY_DN302948_c2_g3	482	PMI_028522	none	PMI_017360	Pm-Fyve1	22.8465	38.2496	10.8561	16.6151	19.9656	16.4112	41.3712	58.9339	49.0665	25.5183	19.5951	16.8323	12.5443	13.5962	14.1564	13.9102	9.8806	18.1061	11.8376	8.30144	21.569	18.4222	15.5053	TRINITY_DN302948_c2_g3_i10	PMI_028522	94.461	7.65e-151	349	3182	98.3	10.8	none	none	TRINITY_DN302948_c2_g3_i10	PMI_017360	63.83	2.36e-11	349	1389	40.4	3.4	Pm-Fyve1	zinc finger, FYVE domain containing 1
TRINITY_DN307623_c0_g1	482	PMI_028522	none	PMI_015987	Pm-Zswim6_1	2.94087	3.99093	3.51905	3.66319	4.14953	6.91567	14.7251	23.8687	11.5673	8.55168	5.17351	3.44607	5.23909	7.38225	5.32899	5.97241	4.87711	1.95642	6.78936	1.91224	18.239	3.6184	7.40661	TRINITY_DN307623_c0_g1_i1	PMI_028522	91.925	8.23e-131	311	3182	100	10.1	none	none	TRINITY_DN307623_c0_g1_i1	PMI_015987	61.538	3.99e-07	311	1082	37.6	3.6	Pm-Zswim6_1	zinc finger, SWIM-type containing 6; zinc finger, SWIM-type containing 5
TRINITY_DN307623_c0_g2	482	PMI_028522	none	PMI_015987	Pm-Zswim6_1	17.8147	34.5664	16.7817	14.1129	16.0419	15.9614	28.4143	43.7348	35.7697	15.5229	12.283	12.3253	11.1078	7.5673	11.6477	9.15763	6.45569	8.42264	9.92373	11.7489	9.0604	13.1198	8.59011	TRINITY_DN307623_c0_g2_i2	PMI_028522	90.909;76.604	9.81e-179;8.1e-47	728	3182	97.1	21.7	none	none	TRINITY_DN307623_c0_g2_i6	PMI_015987	61.538	1.19e-06	398	1082	29.4	3.6	Pm-Zswim6_1	zinc finger, SWIM-type containing 6; zinc finger, SWIM-type containing 5
TRINITY_DN329356_c0_g1	482	PMI_028522	none	PMI_026034	Pm-Cntn5L_1	5.92949	15.9137	8.74759	3.57794	8.96245	7.93431	39.1439	58.4273	45.3903	30.4872	14.7693	17.5402	16.9634	11.0164	15.8121	16.3843	8.06075	15.5621	15.9705	15.3406	10.3632	18.2974	12.2646	TRINITY_DN329356_c0_g1_i8	PMI_028522	94.829	0	1016	3182	100	31.8	none	none	TRINITY_DN329356_c0_g1_i11	PMI_026034	91.667	8.18e-06	1057	515	6.8	4.7	Pm-Cntn5L_1	contactin 5-like
TRINITY_DN341618_c4_g1	482	PMI_028522	none	PMI_028522	none	26.5198	46.5974	23.5963	22.4771	29.7424	23.7466	56.7951	80.836	59.0033	30.6279	24.5527	22.7768	19.5848	18.4448	21.6665	19.6465	10.7286	20.8642	18.5748	16.6368	18.2867	21.0589	17.2334	TRINITY_DN341618_c4_g1_i4	PMI_028522	95.904;93.75	0.0;3.12e-34	908	3182	74.2	21.4	none	none	TRINITY_DN341618_c4_g1_i3	PMI_028522	97.842	7.36e-92	842	139	49.5	100	none	none
TRINITY_DN350421_c6_g1	482	PMI_028522	none	PMI_017360	Pm-Fyve1	27.7881	39.1071	36.8964	18.875	24.7246	21.7857	15.6928	34.7377	33.5308	24.28	23.7241	20.4035	28.0969	26.3521	25.1249	32.958	22.0745	21.8798	25.173	18.3349	22.7982	37.6343	20.6286	TRINITY_DN350421_c6_g1_i3	PMI_028522	91.509	1.38e-81	215	3182	98.6	6.7	none	none	TRINITY_DN350421_c6_g1_i2	PMI_017360	77.083	1.1e-18	204	1389	70.6	3.5	Pm-Fyve1	zinc finger, FYVE domain containing 1
TRINITY_DN334165_c0_g1	483	PMI_028521	Pm-Shpk	PMI_020214	none	41.1941	29.1686	32.0765	13.211	9.76439	15.2626	17.4208	18.2511	18.0875	22.2858	23.236	26.1883	21.4503	22.4468	25.8357	19.9002	21.3399	34.1342	24.9201	50.0507	21.2845	46.1362	35.8075	TRINITY_DN334165_c0_g1_i1	PMI_028521	95.791	0	1021	4282	95.2	22.4	Pm-Shpk	SINK-homologous protein kinase; kinase inhibitor of NF-kappaB and p53-mediated transcription	TRINITY_DN334165_c0_g1_i4	PMI_020214	67.857	3.65e-08	311	89	27	31.5	none	none
TRINITY_DN338553_c1_g1	483	PMI_028521	Pm-Shpk	PMI_028521	Pm-Shpk	43.2618	50.698	48.3548	20.9211	20.476	22.3389	28.4934	20.7754	22.4115	30.7842	25.8989	28.5375	33.2944	26.346	31.1127	24.9058	28.461	40.5748	31.2204	46.5507	30.0748	39.2926	41.4214	TRINITY_DN338553_c1_g1_i2	PMI_028521	99.576	0	707	4282	100	16.5	Pm-Shpk	SINK-homologous protein kinase; kinase inhibitor of NF-kappaB and p53-mediated transcription	TRINITY_DN338553_c1_g1_i2	PMI_028521	100	1.53e-43	707	270	45.8	40	Pm-Shpk	SINK-homologous protein kinase; kinase inhibitor of NF-kappaB and p53-mediated transcription
TRINITY_DN334131_c2_g1	484	PMI_028517	none	PMI_028517	none	5.66942	7.00256	5.162	23.0356	12.5969	16.9494	14.151	9.38271	8.62081	8.90974	9.88429	9.45763	8.61654	8.70463	7.4341	5.4205	7.46863	5.26641	5.09002	4.49008	7.2113	4.09221	6.70812	TRINITY_DN334131_c2_g1_i3	PMI_028517	92.212;100.0	0.0;5.98e-61	2380	746	23.7	88.3	none	none	TRINITY_DN334131_c2_g1_i6	PMI_028517	100	9.53e-27	2293	47	6.1	100	none	none
TRINITY_DN354246_c9_g1	485	PMI_028512	Pm-Chrm3L_13	PMI_028512	Pm-Chrm3L_13	0.860824	0.322379	0.617735	0.239157	0.290498	0.249026	0.628577	0.435153	0.507638	1.86818	1.5747	1.56831	1.25239	1.56609	1.33966	1.33015	2.11539	1.06843	0.88019	0.812776	2.3242	1.011	2.07405	TRINITY_DN354246_c9_g1_i7	PMI_028512	86.349;94.958	0.0;3.38e-46	2955	819	25.2	88.3	Pm-Chrm3L_13	cholinergic receptor, muscarinic 3-like-13	TRINITY_DN354246_c9_g1_i6	PMI_028512	84.615;85.294;88.462;84.091	1.76e-110;1.76e-110;1.76e-110;1.76e-110	2781	272	27.1	89.7	Pm-Chrm3L_13	cholinergic receptor, muscarinic 3-like-13
TRINITY_DN313096_c1_g3	486	PMI_028511	Pm-B4galt5_1_5	PMI_028511	Pm-B4galt5_1_5	7.51899e-06	5.42133e-06	7.55213e-06	7.51899e-06	5.42133e-06	7.55213e-06	0.0863886	0.125662	0.0868565	0.153457	0.568403	0.896949	0.799082	0.621823	2.63182	2.05948	0.428672	6.89392	0.843768	7.17909	0.876434	2.40822	0.623875	TRINITY_DN313096_c1_g3_i1	PMI_028511	96.866	0	1481	1119	45.2	58.8	Pm-B4galt5_1_5	Beta-1,4-galactosyltransferase 5 (Beta-1,4-GalTase 5) (Beta4Gal-T5) (b4Gal-T5) (UDP-galactose:beta-N-acetylglucosamine beta-1,4-galactosyltransferase 5) (UDP-Gal:beta-GlcNAc beta-1,4-galactosyltransferase 5) (Beta-1,4-GalT II)	TRINITY_DN313096_c1_g3_i1	PMI_028511	92.683	1.11e-169	1481	372	49.8	65.1	Pm-B4galt5_1_5	Beta-1,4-galactosyltransferase 5 (Beta-1,4-GalTase 5) (Beta4Gal-T5) (b4Gal-T5) (UDP-galactose:beta-N-acetylglucosamine beta-1,4-galactosyltransferase 5) (UDP-Gal:beta-GlcNAc beta-1,4-galactosyltransferase 5) (Beta-1,4-GalT II)
TRINITY_DN322475_c2_g1	486	PMI_028511	Pm-B4galt5_1_5	PMI_028511	Pm-B4galt5_1_5	3.59383e-05	3.60719e-05	0.0156595	3.59383e-05	3.60719e-05	0.00946927	3.59383e-05	3.60719e-05	5.59484e-07	3.59383e-05	0.378231	0.112451	1.14583	3.60719e-05	0.168625	6.43625	4.27836	0.4759	6.2327	44.0931	0.0595181	7.19409	4.56618	TRINITY_DN322475_c2_g1_i2	PMI_028511	98.911	0	1113	1119	49.5	49.2	Pm-B4galt5_1_5	Beta-1,4-galactosyltransferase 5 (Beta-1,4-GalTase 5) (Beta4Gal-T5) (b4Gal-T5) (UDP-galactose:beta-N-acetylglucosamine beta-1,4-galactosyltransferase 5) (UDP-Gal:beta-GlcNAc beta-1,4-galactosyltransferase 5) (Beta-1,4-GalT II)	TRINITY_DN322475_c2_g1_i2	PMI_028511	98.256	3.24e-111	1113	372	46.4	46.2	Pm-B4galt5_1_5	Beta-1,4-galactosyltransferase 5 (Beta-1,4-GalTase 5) (Beta4Gal-T5) (b4Gal-T5) (UDP-galactose:beta-N-acetylglucosamine beta-1,4-galactosyltransferase 5) (UDP-Gal:beta-GlcNAc beta-1,4-galactosyltransferase 5) (Beta-1,4-GalT II)
TRINITY_DN343887_c4_g1	487	PMI_028502	Pm-B3galt1_7_1	PMI_028502	Pm-B3galt1_7_1	45.4304	32.7485	26.588	44.6671	38.9932	28.3284	12.5715	7.42037	9.48778	7.47306	13.6984	10.9075	9.00484	14.8865	10.6845	6.99751	7.39751	5.71919	7.55808	4.57218	9.66655	6.30729	8.76226	TRINITY_DN343887_c4_g1_i1	PMI_028502	97.887	0	2392	1278	53.4	100	Pm-B3galt1_7_1	Beta-1,3-galactosyltransferase 1 (Beta-1,3-GalTase 1) (Beta3GalT1) (UDP-galactose:beta-N-acetyl-glucosamine-beta-1,3-galactosyltransferase 1)	TRINITY_DN343887_c4_g1_i1	PMI_028502	98.061;76.923	0.0;3.29e-29	2392	425	53.3	100	Pm-B3galt1_7_1	Beta-1,3-galactosyltransferase 1 (Beta-1,3-GalTase 1) (Beta3GalT1) (UDP-galactose:beta-N-acetyl-glucosamine-beta-1,3-galactosyltransferase 1)
TRINITY_DN342389_c1_g1	488	PMI_028501	Pm-B3galt1_11_6	PMI_028501	Pm-B3galt1_11_6	6.016	3.68192	5.78788	21.1584	9.36789	17.0617	10.234	9.29669	6.14357	10.9765	16.5038	10.5485	10.5388	17.6761	12.6602	6.55143	12.7159	6.43547	9.08769	5.39626	12.3328	6.7291	9.40559	TRINITY_DN342389_c1_g1_i4	PMI_028501	77.409	9.34e-134	611	2848	91.8	20	Pm-B3galt1_11_6	Beta-1,3-galactosyltransferase 1 (Beta-1,3-GalTase 1) (Beta3GalT1) (UDP-galactose:beta-N-acetyl-glucosamine-beta-1,3-galactosyltransferase 1) (UDP-Gal:betaGlcNAc beta 1,3-galactosyltranferase-I)	TRINITY_DN342389_c1_g1_i3	PMI_028501	82.143	1.86e-43	385	389	65.5	21.6	Pm-B3galt1_11_6	Beta-1,3-galactosyltransferase 1 (Beta-1,3-GalTase 1) (Beta3GalT1) (UDP-galactose:beta-N-acetyl-glucosamine-beta-1,3-galactosyltransferase 1) (UDP-Gal:betaGlcNAc beta 1,3-galactosyltranferase-I)
TRINITY_DN342389_c1_g3	488	PMI_028501	Pm-B3galt1_11_6	PMI_028501	Pm-B3galt1_11_6	19.3804	8.65561	21.1245	45.3936	24.5544	41.5005	18.6366	24.6652	20.3918	29.1615	41.1836	26.0763	24.9737	40.9584	26.2623	22.6796	28.9336	16.5477	22.6583	18.1617	25.3721	20.4348	26.9842	TRINITY_DN342389_c1_g3_i4	PMI_028501	92.896	0	1278	2848	72.7	32.6	Pm-B3galt1_11_6	Beta-1,3-galactosyltransferase 1 (Beta-1,3-GalTase 1) (Beta3GalT1) (UDP-galactose:beta-N-acetyl-glucosamine-beta-1,3-galactosyltransferase 1) (UDP-Gal:betaGlcNAc beta 1,3-galactosyltranferase-I)	TRINITY_DN342389_c1_g3_i3	PMI_028501	92.013	0	1115	389	84.2	80.5	Pm-B3galt1_11_6	Beta-1,3-galactosyltransferase 1 (Beta-1,3-GalTase 1) (Beta3GalT1) (UDP-galactose:beta-N-acetyl-glucosamine-beta-1,3-galactosyltransferase 1) (UDP-Gal:betaGlcNAc beta 1,3-galactosyltranferase-I)
TRINITY_DN349349_c3_g1	489	PMI_028497	Pm-Cnas	PMI_013711	Pm-Ppp2ca	45.5857	39.7113	44.0565	64.3337	56.9918	61.6709	73.714	66.52	72.9752	72.8117	68.7153	59.7262	50.0417	65.6485	50.7339	48.6282	53.8116	50.1758	48.7753	50.0204	57.9466	52.445	53.5999	TRINITY_DN349349_c3_g1_i1	PMI_028497	99.371	0	7867	7239	82.8	89.8	Pm-Cnas	none	TRINITY_DN349349_c3_g1_i3	PMI_013711	43.007	8.31e-66	7867	312	10.8	87.2	Pm-Ppp2ca	Serine/threonine protein phosphatase 2A, catalytic subunit, alpha isoform (PP2A-alpha) (Replication protein C) (RP-C)
TRINITY_DN304375_c2_g1	490	PMI_028496	none	PMI_009622	Pm-Spast_1	16.2329	16.0022	14.9707	12.5984	5.28725	7.92102	10.2217	4.89606	7.68909	8.95116	8.59824	5.65032	2.79676	7.25558	6.14001	3.30043	2.94752	3.81467	3.57958	8.54363	5.65787	7.52564	7.14953	TRINITY_DN304375_c2_g1_i3	PMI_028496	97.318;96.296;95.312;94.828	4.01e-121;1.5e-69;4.29e-51;5.6e-18	261	868	100	33.4	none	none	TRINITY_DN304375_c2_g1_i7	PMI_009622	60.504	1.81e-33	292	558	99.7	21.3	Pm-Spast_1	spastin
TRINITY_DN339371_c3_g1	491	PMI_028494	none	PMI_028494	none	1.67974	2.27905	3.52106	0.195808	0.308064	0.841754	0.720493	0.922906	3.22996	2.10268	1.3359	2.6729	2.76119	1.99288	1.76358	2.87868	2.04645	0.971172	2.23926	2.63638	0.565887	4.42381	4.2155	TRINITY_DN339371_c3_g1_i2	PMI_028494	98.071;82.54;79.235;82.524;81.522	0.0;4.34e-47;8.95e-37;2.11e-19;1.62e-14	1338	3048	100	50.2	none	none	TRINITY_DN339371_c3_g1_i1	PMI_028494	96.774;83.019;76.364	8.68e-58;1.26e-20;9.8e-20	283	129	98.9	72.9	none	none
TRINITY_DN341519_c1_g4	492	PMI_028492	Pm-Paaf1_1	PMI_028492	Pm-Paaf1_1	8.80976	10.8857	18.5921	6.89672	13.3514	12.2644	8.43832	7.18363	13.0562	5.82945	5.02192	1.54482	6.6495	5.28824	2.95769	10.3171	6.40509	5.51264	3.88534	5.02264	10.0451	6.53478	5.83625	TRINITY_DN341519_c1_g4_i1	PMI_028492	99.01	1.33e-97	378	618	53.4	32.7	Pm-Paaf1_1	proteasomal ATPase-associated factor 1; WD repeat domain 71, isoform CRA_a	TRINITY_DN341519_c1_g4_i1	PMI_028492	100	7.99e-42	378	205	53.2	32.7	Pm-Paaf1_1	proteasomal ATPase-associated factor 1; WD repeat domain 71, isoform CRA_a
TRINITY_DN351364_c1_g1	493	PMI_028490	Pm-Z64	PMI_028490	Pm-Z64	1.09621	1.58649	1.96498	0.610716	0.470966	0.804908	7.5162	8.27372	5.89911	13.1709	9.19074	12.973	8.34349	7.4874	9.16158	6.77545	8.07018	9.18573	10.0115	12.4416	8.07097	11.0395	9.6942	TRINITY_DN351364_c1_g1_i1	PMI_028490	99.638	0	9160	10399	96.5	85	Pm-Z64	zinc finger protein 64, human immunodeficiency virus type I enhancer binding protein (Hivep)-like, Schnurri (shn) homolog	TRINITY_DN351364_c1_g1_i1	PMI_028490	99.781	0	9160	2745	89.9	100	Pm-Z64	zinc finger protein 64, human immunodeficiency virus type I enhancer binding protein (Hivep)-like, Schnurri (shn) homolog
TRINITY_DN345737_c4_g1	494	PMI_028488	Pm-Crk1L	PMI_028488	Pm-Crk1L	1.17724e-05	0.59733	0.0810914	0.926242	8.3487e-06	0.220652	0.676242	1.35456	0.333184	7.20762	8.5781	3.25568	9.6335	10.1852	4.88453	18.9749	18.4838	9.497	22.3381	35.1865	7.62114	41.6328	23.5382	TRINITY_DN345737_c4_g1_i2	PMI_028488	97.867	0	375	4096	100	9.2	Pm-Crk1L	v-crk sarcoma virus CT10 oncogene homolog (avian)-like-like	TRINITY_DN345737_c4_g1_i4	PMI_028488	99.32	0	1520	537	58	54.7	Pm-Crk1L	v-crk sarcoma virus CT10 oncogene homolog (avian)-like-like
TRINITY_DN345737_c4_g2	494	PMI_028488	Pm-Crk1L	PMI_028488	Pm-Crk1L	0.0585508	0.0724974	1.89071e-05	0.210206	0.122488	0.160011	0.118392	0.176142	0.869739	1.19175	1.03578	7.08207	1.49673	1.42632	10.1504	1.73698	2.15318	22.9469	2.55811	3.83826	17.9191	4.67579	2.8276	TRINITY_DN345737_c4_g2_i3	PMI_028488	98.911	0	1825	4096	30.1	13.5	Pm-Crk1L	v-crk sarcoma virus CT10 oncogene homolog (avian)-like-like	TRINITY_DN345737_c4_g2_i3	PMI_028488	100	6.85e-122	1825	537	29.3	33.1	Pm-Crk1L	v-crk sarcoma virus CT10 oncogene homolog (avian)-like-like
TRINITY_DN337498_c1_g1	495	PMI_028486	none	PMI_028487	Pm-Z339_52	3.35144	7.2184	5.47009	22.1007	1.514	10.6791	8.39046	11.8938	7.32069	6.5926	11.3073	8.67265	5.97051	10.1572	8.52022	7.98988	7.73675	5.0974	5.15815	7.97361	6.48035	7.49736	8.20719	TRINITY_DN337498_c1_g1_i2	PMI_028486	98.592	0	568	3778	100	15	none	none	TRINITY_DN337498_c1_g1_i1	PMI_028487	99.048	4.88e-70	568	455	55.5	23.1	Pm-Z339_52	zinc finger protein 339
TRINITY_DN337498_c1_g4	495	PMI_028486	none	PMI_028487	Pm-Z339_52	4.09221	10.6093	7.53256	35.3193	3.58503	14.4413	13.1256	19.6214	12.668	10.3911	14.3866	11.703	9.67837	12.8079	10.2966	8.11126	9.89835	7.83432	8.27704	8.45418	7.90915	8.06547	8.97776	TRINITY_DN337498_c1_g4_i1	PMI_028486	99.597	0	1736	3778	100	46	none	none	TRINITY_DN337498_c1_g4_i1	PMI_028487	100.0;30.088;25.667	0.0;1.11e-27;3.43e-14	1736	455	83.1	78.7	Pm-Z339_52	zinc finger protein 339
TRINITY_DN321475_c2_g1	496	PMI_028482	none	PMI_028482	none	263.07	117.501	117.142	92.4582	44.2373	43.9748	37.0442	14.7528	22.6504	6.14191	7.18665	7.68212	6.85361	10.3563	8.0625	3.39693	7.74276	4.00766	3.0702	5.52174	2.6374	2.5819	4.18549	TRINITY_DN321475_c2_g1_i4	PMI_028482	97.814;83.708;83.237;84.81;84.472;81.503;79.769;80.864;77.326;76.608;77.778;76.974;73.494;77.273;72.832;79.646;73.333;82.979;75.182	2.91e-84;2.4e-47;1.24e-44;1.51e-43;1.51e-43;7.83e-41;1.72e-36;6.02e-36;1.62e-30;6.87e-29;2.92e-27;4.33e-25;7.84e-22;9.55e-21;3.33e-20;3.33e-20;1.16e-19;1.16e-19;2.56e-15	750	1866	24.4	91.4	none	none	TRINITY_DN321475_c2_g1_i4	PMI_028482	96.667;74.576;74.576;73.684;67.797;73.016;66.667;65.079;49.398;67.857;57.812;58.333;59.649;56.14;66.667;60.87;52.941;52.174	1e-31;3.54e-24;1.49e-23;8.31e-22;2.1e-20;4.31e-20;4.57e-19;1.01e-18;1.33e-16;1.38e-16;6.65e-16;2.14e-15;1.38e-13;2.22e-13;4.97e-13;9.91e-12;2.7e-10;1.64e-07	750	621	26	97.3	none	none
TRINITY_DN335906_c4_g1	496	PMI_028482	none	PMI_029711	Pm-Z338_5	8.77661	0.00300923	0.894219	3.54929	0.00300923	0.702939	1.36517	0.00300923	0.220458	4.95126e-06	0.00300923	6.38994e-06	0.263101	0.00300923	6.38994e-06	4.95126e-06	0.00300923	6.38994e-06	4.95126e-06	0.00300923	0.0618026	4.95126e-06	0.00300923	TRINITY_DN335906_c4_g1_i1	PMI_028482	97.26;94.512;76.687;81.148;75.61;75.316;74.233;74.545;75.177;72.393;75.781;73.134	1.41e-100;1.83e-67;7.81e-28;1.16e-25;1.72e-23;1.72e-23;2.1e-22;2.55e-21;1.09e-19;4.62e-18;8.35e-15;5.27e-11	219	1866	100	74.9	none	none	TRINITY_DN335906_c4_g1_i1	PMI_029711	71.233;49.315;57.576;48.387	3.05e-30;1.79e-19;3.32e-19;2.06e-14	219	220	100	75.5	Pm-Z338_5	zinc finger protein 338
TRINITY_DN308900_c4_g1	497	PMI_028480	Pm-Ypel2	PMI_028480	Pm-Ypel2	14.8091	18.8334	16.2198	21.5988	24.9473	22.7577	7.9949	8.49814	9.49787	8.19364	7.56988	10.1768	8.88365	8.7048	11.1453	15.5301	15.1644	13.031	17.8535	15.8968	15.8067	21.4317	17.4395	TRINITY_DN308900_c4_g1_i2	PMI_028480	100	9.24e-129	2650	321	9.7	79.8	Pm-Ypel2	yippee-like 2	TRINITY_DN308900_c4_g1_i2	PMI_028480	91.579	1.06e-54	2650	106	10.8	89.6	Pm-Ypel2	yippee-like 2
TRINITY_DN321760_c0_g1	498	PMI_028474	Pm-Acsl1_3	PMI_007892	Pm-Acsl1	47.4173	81.432	63.7855	53.7608	65.9008	65.6999	64.5945	47.8882	77.7372	80.6815	86.6477	70.5792	105.502	99.7801	101.868	122.475	97.8052	102.577	109.042	92.7687	85.1717	87.1495	80.9217	TRINITY_DN321760_c0_g1_i5	PMI_028474	97.436	5.25e-50	262	589	44.7	19.9	Pm-Acsl1_3	Long-chain-fatty-acid--CoA ligase 1 (Long-chain acyl-CoA synthetase 1) (LACS 1) (Palmitoyl-CoA ligase 1) (Long-chain fatty acid CoA ligase 2) (Long-chain acyl-CoA synthetase 2) (LACS 2) (Acyl-CoA synthetase 1) (ACS1) (Palmitoyl-CoA ligase 2)	TRINITY_DN321760_c0_g1_i4	PMI_007892	57.647	6.37e-31	267	639	95.5	13.3	Pm-Acsl1	Long-chain-fatty-acid--CoA ligase 1 (Long-chain acyl-CoA synthetase 1) (LACS 1) (Palmitoyl-CoA ligase 1) (Long-chain fatty acid CoA ligase 2) (Long-chain acyl-CoA synthetase 2) (LACS 2) (Acyl-CoA synthetase 1) (ACS1) (Palmitoyl-CoA ligase 2)
TRINITY_DN325564_c0_g3	498	PMI_028474	Pm-Acsl1_3	PMI_028474	Pm-Acsl1_3	16.0164	19.1716	10.8487	16.5392	15.2861	12.3774	14.3942	10.8166	16.4846	11.5065	14.5206	14.1649	12.2502	11.1448	15.1542	13.5953	12.4983	13.3522	13.4209	14.1844	9.76046	8.1931	8.83503	TRINITY_DN325564_c0_g3_i9	PMI_028474	88.776	1.81e-67	217	589	90.3	32.3	Pm-Acsl1_3	Long-chain-fatty-acid--CoA ligase 1 (Long-chain acyl-CoA synthetase 1) (LACS 1) (Palmitoyl-CoA ligase 1) (Long-chain fatty acid CoA ligase 2) (Long-chain acyl-CoA synthetase 2) (LACS 2) (Acyl-CoA synthetase 1) (ACS1) (Palmitoyl-CoA ligase 2)	TRINITY_DN325564_c0_g3_i9	PMI_028474	100	1.37e-08	217	123	29	17.1	Pm-Acsl1_3	Long-chain-fatty-acid--CoA ligase 1 (Long-chain acyl-CoA synthetase 1) (LACS 1) (Palmitoyl-CoA ligase 1) (Long-chain fatty acid CoA ligase 2) (Long-chain acyl-CoA synthetase 2) (LACS 2) (Acyl-CoA synthetase 1) (ACS1) (Palmitoyl-CoA ligase 2)
TRINITY_DN350000_c8_g2	498	PMI_028474	Pm-Acsl1_3	PMI_028474	Pm-Acsl1_3	17.6624	29.1043	25.9059	21.7638	18.3868	23.9386	25.9879	14.6894	29.9841	37.5255	39.4044	29.0607	44.0514	50.1002	39.66	46.1967	44.5762	44.897	40.3524	44.6647	36.1837	36.2595	36.1265	TRINITY_DN350000_c8_g2_i1	PMI_028474	93.643	1.22e-177	744	589	55	67.4	Pm-Acsl1_3	Long-chain-fatty-acid--CoA ligase 1 (Long-chain acyl-CoA synthetase 1) (LACS 1) (Palmitoyl-CoA ligase 1) (Long-chain fatty acid CoA ligase 2) (Long-chain acyl-CoA synthetase 2) (LACS 2) (Acyl-CoA synthetase 1) (ACS1) (Palmitoyl-CoA ligase 2)	TRINITY_DN350000_c8_g2_i2	PMI_028474	98.99	6.12e-54	326	123	91.1	80.5	Pm-Acsl1_3	Long-chain-fatty-acid--CoA ligase 1 (Long-chain acyl-CoA synthetase 1) (LACS 1) (Palmitoyl-CoA ligase 1) (Long-chain fatty acid CoA ligase 2) (Long-chain acyl-CoA synthetase 2) (LACS 2) (Acyl-CoA synthetase 1) (ACS1) (Palmitoyl-CoA ligase 2)
TRINITY_DN306800_c0_g1	499	PMI_028472	none	PMI_028472	none	499.688	611.32	583.17	226.537	219.305	281.591	393.436	365.571	564.956	379.633	436.977	460.672	597.937	577.291	542.498	944.843	929.692	899.132	1048.82	944.68	989.811	1183.13	1091.58	TRINITY_DN306800_c0_g1_i1	PMI_028472	97.5	0	407	1264	98.3	31.6	none	none	TRINITY_DN306800_c0_g1_i2	PMI_028472	100	4.57e-36	309	60	58.3	100	none	none
TRINITY_DN346542_c1_g1	500	PMI_028463	Pm-Hypp_2862_3	PMI_028463	Pm-Hypp_2862_3	1.71137e-05	0.519629	0.460242	0.748059	0.769252	0.218667	0.983063	0.460925	0.675381	0.174647	0.0362618	0.0858489	0.909391	0.0901561	0.177008	3.4255	0.393103	0.925999	4.88845	1.10091	0.840582	8.67869	1.11437	TRINITY_DN346542_c1_g1_i4	PMI_028463	85.63	0	684	1743	96.3	38.7	Pm-Hypp_2862_3	hypothetical protein-2862; immunoglobulin superfamily, member 9-like	TRINITY_DN346542_c1_g1_i6	PMI_028463	90	0	2432	580	70.9	100	Pm-Hypp_2862_3	hypothetical protein-2862; immunoglobulin superfamily, member 9-like
TRINITY_DN343952_c2_g1	501	PMI_028461	Pm-Hypp_2862_2	PMI_028461	Pm-Hypp_2862_2	0.303198	0.354032	0.293141	0.233266	0.700705	0.8272	0.674404	0.798742	0.588852	6.48021	3.50188	7.84629	8.37486	5.60184	9.1632	9.31377	7.45838	14.5103	11.8502	13.0962	12.5149	19.134	14.3984	TRINITY_DN343952_c2_g1_i16	PMI_028461	98.765	0	2794	1767	63.8	100	Pm-Hypp_2862_2	hypothetical protein-2862; immunoglobulin superfamily, member 9-like	TRINITY_DN343952_c2_g1_i14	PMI_028461	99.66	0	5134	588	34.4	100	Pm-Hypp_2862_2	hypothetical protein-2862; immunoglobulin superfamily, member 9-like
TRINITY_DN291601_c13_g1	502	PMI_028456	Pm-C1qL_8	PMI_025305	Pm-PolypL_119_2	8.37275	11.7792	14.2004	7.72991	9.8713	12.4421	5.80477	5.72395	9.52615	3.00759	2.4166	4.35153	4.47479	4.80672	3.12082	7.68864	5.20715	4.72607	7.58867	7.54671	4.00552	9.36521	9.09399	TRINITY_DN291601_c13_g1_i3	PMI_028456	97.59	6.54e-33	461	2519	18	3.3	Pm-C1qL_8	none	TRINITY_DN291601_c13_g1_i3	PMI_025305	85.185	3.76e-08	461	888	17.6	3	Pm-PolypL_119_2	polyprotein-like-19
TRINITY_DN316137_c2_g1	502	PMI_028456	Pm-C1qL_8	PMI_025305	Pm-PolypL_119_2	13.555	15.002	13.0458	16.7541	22.3819	14.5939	6.29074	10.5453	9.11259	9.84463	7.46626	7.66516	10.3916	6.60038	11.4144	11.3997	10.9488	12.8132	11.0392	12.5937	12.8472	15.4849	11.8371	TRINITY_DN316137_c2_g1_i2	PMI_028456	95.327	1.62e-41	550	2519	19.5	4.2	Pm-C1qL_8	none	TRINITY_DN316137_c2_g1_i2	PMI_025305	86.111	9.4e-13	550	888	19.6	4.1	Pm-PolypL_119_2	polyprotein-like-19
TRINITY_DN322167_c1_g1	503	PMI_028454	Pm-Hypp_1724_7	PMI_028454	Pm-Hypp_1724_7	3.49551	3.51711	2.81725	9.48716	5.96771	6.98454	6.28291	4.66667	5.94217	6.88848	8.93722	7.29554	12.7139	16.1953	12.1983	9.18217	11.8366	8.91011	8.97895	6.05954	13.8879	6.38608	9.44834	TRINITY_DN322167_c1_g1_i5	PMI_028454	98.932	2.53e-138	1244	945	22.6	29.7	Pm-Hypp_1724_7	hypothetical protein-1724; tachykinin receptor-like	TRINITY_DN322167_c1_g1_i5	PMI_028454	97.849	3.72e-49	1244	314	22.4	29.6	Pm-Hypp_1724_7	hypothetical protein-1724; tachykinin receptor-like
TRINITY_DN325392_c0_g1	503	PMI_028454	Pm-Hypp_1724_7	PMI_028455	Pm-Hypp_1724_8	0.236118	1.81502	0.569722	1.69538	2.57596	1.63637	0.954865	0.294001	1.17044	1.97893	1.72883	1.39475	3.6804	4.29843	2.49236	3.94016	3.94908	2.74499	3.95687	1.21131	8.16949	3.69728	3.28422	TRINITY_DN325392_c0_g1_i5	PMI_028454	98.919	6.45e-88	1038	945	17.8	19.6	Pm-Hypp_1724_7	hypothetical protein-1724; tachykinin receptor-like	TRINITY_DN325392_c0_g1_i6	PMI_028455	100	4.12e-39	322	550	53.1	10.4	Pm-Hypp_1724_8	hypothetical protein-1724; tachykinin receptor-like
TRINITY_DN325828_c1_g1	504	PMI_028453	Pm-Hairy2/4_1	PMI_028453	Pm-Hairy2/4_1	11.1603	22.5524	7.50319	4.44262	2.65961	4.88608	27.6197	24.5168	28.2208	201.342	173.891	227.398	232.856	239.778	275.221	210.337	235.439	315.952	219.438	178.187	498.178	248.192	285.928	TRINITY_DN325828_c1_g1_i1	PMI_028453	99.613	0	777	3230	99.9	24	Pm-Hairy2/4_1	none	TRINITY_DN325828_c1_g1_i1	PMI_028453	100	1.88e-113	777	447	91.9	53.2	Pm-Hairy2/4_1	none
TRINITY_DN325828_c1_g3	504	PMI_028453	Pm-Hairy2/4_1	PMI_028453	Pm-Hairy2/4_1	1.32924	2.86256	1.69534	1.03888	0.592228	0.585804	4.82106	4.68404	4.27905	42.9727	38.9516	43.1645	48.6232	47.8485	69.521	48.3947	48.1395	72.8874	46.4096	37.2203	123.435	52.0378	61.3106	TRINITY_DN325828_c1_g3_i1	PMI_028453	97.063	0	1968	3230	65.2	39.7	Pm-Hairy2/4_1	none	TRINITY_DN325828_c1_g3_i2	PMI_028453	100	5.48e-86	1918	447	20.2	28.9	Pm-Hairy2/4_1	none
TRINITY_DN352231_c0_g1	505	PMI_028452	Pm-Pdpi(cyclophilin)L7_1	PMI_028452	Pm-Pdpi(cyclophilin)L7_1	102.977	123.084	152.349	41.3007	32.403	57.8178	64.1914	51.5811	92.1944	108.932	135.8	123.18	168.97	191.895	149.3	299.578	328.698	234.365	336.447	236.878	319.374	311.602	378.099	TRINITY_DN352231_c0_g1_i1	PMI_028452	98.592	3.21e-102	213	826	100	25.8	Pm-Pdpi(cyclophilin)L7_1	peptidylprolyl isomerase, rotamase, cyclophilin	TRINITY_DN352231_c0_g1_i1	PMI_028452	100	8.18e-28	213	165	63.4	27.3	Pm-Pdpi(cyclophilin)L7_1	peptidylprolyl isomerase, rotamase, cyclophilin
TRINITY_DN339153_c1_g1	506	PMI_028449	none	PMI_018745	none	138.835	94.0543	74.9477	101.191	114.318	113.299	230.501	181.873	199.205	191.172	173.085	175.074	138.962	170.545	177.338	85.3598	88.1314	87.6737	83.535	116.781	84.1652	76.6651	79.1573	TRINITY_DN339153_c1_g1_i2	PMI_028449	98.198	5.33e-106	222	2398	100	9.3	none	none	TRINITY_DN339153_c1_g1_i1	PMI_018745	80	3.93e-32	221	152	99.1	48.7	none	none
TRINITY_DN292207_c7_g1	507	PMI_028441	Pm-Syp_1	PMI_024220	Pm-Gldc_2	6.33136	14.2616	3.5918	7.97079	6.74692	6.51567	13.9665	8.08529	7.37903	28.2562	17.7641	42.207	29.0695	30.6573	42.3042	25.2585	23.1494	41.2674	21.0147	32.3606	29.7857	20.7304	20.0712	TRINITY_DN292207_c7_g1_i1	PMI_028441	89.671;84.667;81.176;89.247;89.286;92.063;87.838;84.337;81.72	2.27e-72;3.61e-38;7.95e-34;9.07e-27;6.98e-22;5.36e-17;1.87e-16;6.53e-16;7.96e-15	210	1382	99	15.9	Pm-Syp_1	synaptophysin	TRINITY_DN292207_c7_g1_i1	PMI_024220	64.407;60.87	2.35e-12;3.39e-07	210	567	87.6	10.2	Pm-Gldc_2	Glycine dehydrogenase [decarboxylating], mitochondrial precursor (Glycine decarboxylase) (Glycine cleavage system P-protein)
TRINITY_DN293935_c0_g1	507	PMI_028441	Pm-Syp_1	PMI_004418	Pm-Syp	6.64406	9.2573	3.47969	9.69895	14.5982	7.89037	15.5018	10.309	8.57845	22.0302	19.7832	19.309	16.2521	20.2372	25.7613	18.6375	17.5841	22.569	18.6599	8.92393	40.2782	12.0049	17.0609	TRINITY_DN293935_c0_g1_i1	PMI_028441	95.167;90.164	2.64e-117;8.66e-16	271	1382	98.9	23.2	Pm-Syp_1	synaptophysin	TRINITY_DN293935_c0_g1_i2	PMI_004418	96.296	1.15e-19	264	162	61.4	32.7	Pm-Syp	synaptophysin
TRINITY_DN293935_c0_g2	507	PMI_028441	Pm-Syp_1	PMI_028441	Pm-Syp_1	8.33894	10.736	4.38409	12.6784	10.8835	8.48317	8.23035	5.57023	6.00453	15.3337	16.347	20.0347	18.7553	20.4137	23.0151	16.1987	17.612	24.4813	16.756	15.2255	29.691	14.6906	17.133	TRINITY_DN293935_c0_g2_i1	PMI_028441	98.551	7.58e-135	604	1382	45.7	20	Pm-Syp_1	synaptophysin	TRINITY_DN293935_c0_g2_i1	PMI_028441	96.703	1.84e-38	604	170	45.2	53.5	Pm-Syp_1	synaptophysin
TRINITY_DN271220_c0_g1	508	PMI_028440	none	PMI_028440	none	16.8417	14.271	12.9952	5.99382	4.8224	5.3232	7.64516	11.2953	10.3346	20.3715	19.0116	20.5254	20.1451	21.271	25.3925	20.3942	16.8022	37.5991	21.1893	44.1573	23.4654	39.5599	23.2145	TRINITY_DN271220_c0_g1_i2	PMI_028440	93.622	6.26e-172	418	2153	93.8	17.5	none	none	TRINITY_DN271220_c0_g1_i2	PMI_028440	100	1.77e-11	418	318	20.8	9.1	none	none
TRINITY_DN285896_c3_g1	508	PMI_028440	none	PMI_028440	none	21.6429	12.9228	10.8811	7.01957	5.05633	7.01828	6.65046	12.6695	9.53789	20.7698	25.1664	27.4673	27.7834	20.3204	25.8759	20.4591	16.6777	41.135	24.1936	40.2471	25.5665	33.3933	33.9128	TRINITY_DN285896_c3_g1_i1	PMI_028440	97.668	0	387	2153	99.7	17.8	none	none	TRINITY_DN285896_c3_g1_i1	PMI_028440	98.684	1.75e-12	387	318	58.9	23.9	none	none
[truncated: 33,477 more rows]
