# Supplementary material for: Developmental transcriptomes of the sea star, Patiria miniata, illuminate how gene expression changes with evolutionary distance
Source: Sci Rep. 2019 Nov 7;9:16201. doi: 10.1038/s41598-019-52577-9 (PMC6838185; doi:10.1038/s41598-019-52577-9)
Supplement: Supplementary file 4 — Dataset 3 [file 41598_2019_52577_MOESM4_ESM.xlsx]

## Sheet: pl-pm-sp.selected-genes.annot.2
Orthogroup	transcripts.PL	whl	name	expressed	transcripts.PM	transcripts.SP	PL.FPM.pl0b	PL.FPM.pl0g	PL.FPM.pl0r	PL.FPM.pl4b	PL.FPM.pl4g	PL.FPM.pl4r	PL.FPM.pl8b	PL.FPM.pl8g	PL.FPM.pl8r	PL.FPM.pl14b	PL.FPM.pl14g	PL.FPM.pl14r	PL.FPM.pl18b	PL.FPM.pl18g	PL.FPM.pl18r	PL.FPM.pl24b	PL.FPM.pl24g	PL.FPM.pl24r	PL.FPM.pl30b	PL.FPM.pl30g	PL.FPM.pl30r	PL.FPM.pl36b	PL.FPM.pl36g	PL.FPM.pl36r	PM.FPM.pm0_1	PM.FPM.pm0_2	PM.FPM.pm0_3	PM.FPM.pm9_1	PM.FPM.pm9_2	PM.FPM.pm9_3	PM.FPM.pm16_1	PM.FPM.pm16_2	PM.FPM.pm16_3	PM.FPM.pm28_1	PM.FPM.pm28_2	PM.FPM.pm28_3	PM.FPM.pm33_1	PM.FPM.pm33_2	PM.FPM.pm33_3	PM.FPM.pm48_1	PM.FPM.pm48_2	PM.FPM.pm48_3	PM.FPM.pm56_1
1	TRINITY_DN120797_c2_g2	SPU_005572	Hmg2	PL	TRINITY_DN448501_c0_g1	SPU_005572	2217.22	2465.48	2929.02	1210.62	1277.3	1163.9	1787.85	1933.76	1968.52	2105.39	2498.57	2577.11	1883.81	1882.5	2196.27	1869.67	1703.69	1684.2	1478.83	1399.09	1126.81	1318.73	1016.47	962.751	0	0	0	0	0	0	0	0	0	0	0	0	0	0	0	0	0	0	0
2	TRINITY_DN4765_c0_g2	SPU_006683	Pax1-9	PM	TRINITY_DN345187_c0_g1	SPU_006683	0	0	0	0	0	0	0	0	0	0	0	0	0	0	0	0	0	0	0	0	0	0	0	0	1.05996e-05	2.49825e-06	0.0656518	1.05996e-05	0.0257376	4.52482e-06	0.391118	0.249443	0.394191	5.4021	1.06071	1.89429	8.90559	3.13826	2.17639	9.21352	3.46033	3.0475	9.14748
4	TRINITY_DN114682_c0_g2	SPU_019002	FoxQ2_1	PL.PM.SP	TRINITY_DN348026_c5_g2	SPU_019002	0.150699	0.06583	3.50631e-05	6.45285	13.0518	51.9554	179.678	186.087	671.705	178.416	178.157	531.874	118.726	134.459	441.605	63.2909	62.6291	156.311	52.0997	53.7631	174.944	54.967	52.0178	85.3537	9.33722	11.5426	15.0744	35.8138	44.95	27.1329	135.425	151.794	167.67	316.072	375.655	367.755	255.108	266.146	301.214	388.278	286.6	451.714	300.265
5	TRINITY_DN21555_c0_g1	WHL22.10029	Ankrd34c	PM	TRINITY_DN324829_c0_g2	WHL22.10029	0	0	0	0	0	0	0	0	0	0	0	0	0	0	0	0	0	0	0	0	0	0	0	0	0.100433	0.948103	0.328085	0.246023	1.37474	0.439238	0.20934	0.237949	0.255848	0.0903594	0.207557	0.0586818	0.0784009	6.35493e-06	0.0201818	0.0462343	0.128506	0.0439569	0.0294963
7	TRINITY_DN118272_c2_g1	WHL22.100348	Otud7b	PL.PM.SP	TRINITY_DN349429_c5_g2	WHL22.100348	9.84677	8.76627	6.74843	19.008	19.7042	17.35	9.07063	8.59665	5.07292	3.33095	3.15658	2.72076	2.48572	2.56583	3.15388	1.96094	2.18325	2.48215	1.601	1.65307	2.34144	1.88013	1.91157	2.80107	59.9032	42.3735	43.0697	38.8576	32.3738	31.992	13.2	12.4534	12.7202	5.65882	8.80998	7.92854	6.82005	8.22462	7.9561	7.93263	7.5462	7.82972	8.16044
8	TRINITY_DN51220_c0_g1	WHL22.100432	MachrM5	SP	TRINITY_DN318212_c1_g2	WHL22.100432	0	0	0	0	0	0	0	0	0	0	0	0	0	0	0	0	0	0	0	0	0	0	0	0	0	0	0	0	0	0	0	0	0	0	0	0	0	0	0	0	0	0	0
9	TRINITY_DN122842_c1_g1	WHL22.100480	Adam17L1, Adam17L2	PL.PM.SP	TRINITY_DN348182_c5_g2	WHL22.100480	7.7284	9.33358	5.16623	11.0442	9.2143	7.3124	10.743	7.26195	5.3337	7.03448	5.81925	6.4879	4.92455	6.27328	8.77127	8.16481	8.8543	12.8951	10.3166	10.7416	13.0131	10.1138	12.4796	14.0642	7.38307	7.65254	3.95213	9.26501	14.5026	16.3019	9.0625	9.26221	7.91032	10.1852	8.19799	9.21539	11.6805	9.95981	11.4386	12.2354	11.4752	14.399	11.8532
10	TRINITY_DN122043_c0_g2	WHL22.100496	Pwp2h	PL.PM.SP	TRINITY_DN339507_c0_g1	WHL22.100496	0.593081	0.404631	0.830919	1.41584	0.945413	1.51701	1.08457	0.730828	0.838361	0.918328	0.657909	1.43306	2.6596	3.03747	2.47118	4.67442	8.30821	3.8545	5.20762	9.38167	5.24348	5.81799	7.23403	4.16494	8.01081	10.2029	10.8995	11.7394	10.5411	11.4345	13.4463	9.92627	13.8134	18.3631	17.4272	17.478	25.6576	23.1698	22.0283	23.5136	26.069	24.3535	20.731
12	TRINITY_DN175999_c0_g1	WHL22.100681	Hebp2_1	PM.SP	TRINITY_DN352586_c1_g1	WHL22.100681	0	0	0	0	0	0	0	0	0	0	0	0	0	0	0	0	0	0	0	0	0	0	0	0	0.299148	0.151691	0.575636	0.385684	0.209473	0.588697	0.727451	0.761351	1.15214	0.897121	1.9923	4.52998	1.77472	5.02126	4.15424	21.3903	23.8471	12.866	67.8213
16	TRINITY_DN118540_c0_g1	WHL22.100800	Gapd	PL.SP	TRINITY_DN287350_c2_g1	WHL22.100800	9.25981	5.36372	8.09433	18.5732	10.4519	17.6064	10.5514	5.98884	5.56383	8.88263	7.45987	8.1847	7.48268	8.37103	7.58847	12.027	17.7961	11.2555	16.8656	32.1283	24.2441	20.2072	41.2415	36.7881	0	0	0	0	0	0	0	0	0	0	0	0	0	0	0	0	0	0	0
17	TRINITY_DN116663_c2_g2	WHL22.100809	C3orf33L, C3orf33L_1	PL	TRINITY_DN344278_c1_g1	WHL22.100809	0.000689703	0.000227645	0.00795431	0.000689703	3.23719	0.0715416	0.000689703	1.27915	0.0300951	0.000689703	0.000227645	2.55818e-07	0.000689703	0.000227645	0.00177444	0.000689703	0.000227645	0.00145675	0.000689703	0.000227645	0.00412203	7.76261	0.000227645	0.0123452	0	0	0	0	0	0	0	0	0	0	0	0	0	0	0	0	0	0	0
18	TRINITY_DN117360_c1_g2	WHL22.100864	Z185	PL.PM.SP	TRINITY_DN263604_c0_g1	WHL22.100864	2.86357	3.82455	5.48402	6.43986	5.27044	7.14542	13.7462	12.7825	10.9207	35.4254	43.1023	39.2929	35.3127	34.7391	41.5179	21.2102	20.0864	15.3583	14.6173	11.8849	10.6986	13.8248	14.7578	11.8492	7.52128	5.69495	7.91206	11.9597	13.1074	10.5667	10.4515	9.92536	6.78699	18.0448	13.1596	12.5141	8.6112	11.9536	10.0766	6.92469	8.68341	9.25956	9.57168
19	TRINITY_DN116258_c0_g2	WHL22.100869	Atp16	PL.PM.SP	TRINITY_DN350630_c11_g2	WHL22.100869	7.32298	6.67665	8.06042	11.5375	7.27893	13.3918	19.6547	18.0398	28.5802	84.068	91.7262	99.8602	139.857	159.067	107.874	156.065	168.573	107.473	148.162	165.741	121.108	136.869	172.893	142.852	31.8472	32.2148	49.0261	18.6344	20.6195	38.6045	49.3005	54.9725	71.4148	159.991	164.5	140.014	186.097	177.056	180.515	252.107	219.179	289.676	310.272
20	TRINITY_DN118983_c12_g1	WHL22.100887	Psmb6	PL.PM.SP	TRINITY_DN353822_c6_g1	WHL22.100887	12.313	23.9905	8.00529	10.8261	18.22	12.5601	16.0333	20.7216	20.3253	25.0536	32.5399	35.0016	39.7137	28.5697	43.3568	65.5125	42.9871	54.3289	67.3872	41.4793	58.0333	64.2104	40.1491	61.6477	17.8221	18.0123	26.204	39.6092	33.1306	40.0742	56.9015	43.5592	56.7133	63.4589	66.8235	59.7501	76.4957	77.0135	67.4622	72.4923	81.1367	66.8379	62.3926
21	TRINITY_DN123842_c0_g1	WHL22.100947	Crocc, Crocc-3, Crocc2, Crocc_4	PL.PM.SP	TRINITY_DN354647_c24_g1	WHL22.100947	36.9281	26.5004	47.8169	45.9787	35.3295	33.6306	44.9437	29.7301	22.9627	15.6322	8.92907	5.24147	4.64352	6.31353	4.6818	5.20535	8.2507	8.48766	5.93597	9.53735	9.33588	7.39011	10.2437	17.6154	47.5008	48.8995	41.227	33.1026	35.4502	31.0652	49.3695	47.6079	42.0948	46.0979	40.3909	43.7261	21.6365	24.338	23.5516	14.916	15.9003	14.3573	16.8237
22	TRINITY_DN103174_c0_g1	WHL22.100974	Rdh10	PL.PM.SP	TRINITY_DN329653_c0_g3	WHL22.100974	6.77363	6.38147	11.0892	3.68557	4.45188	3.51298	3.24511	2.88322	1.84792	1.20252	0.667814	1.60044	1.81531	0.945183	0.993539	1.3582	1.64038	1.22345	1.4383	2.25842	1.7632	1.46405	2.64063	2.04834	2.88143	3.15148	4.71961	4.37541	2.32109	5.00222	4.44889	1.75761	3.55777	2.11233	2.45299	1.50069	1.49954	1.66319	2.22559	2.1616	3.13231	2.1077	2.53866
26	TRINITY_DN118870_c0_g1	WHL22.101051	Pdhx	PL.PM.SP	TRINITY_DN249690_c0_g1	WHL22.101051	5.41337	3.147	0.877135	11.2002	6.85233	1.95126	5.36672	6.52055	5.2899	9.90415	14.5344	26.9052	17.0625	17.7127	33.3155	25.2764	31.5209	44.4207	31.8716	37.3865	61.5552	34.8108	36.1479	69.4919	4.29909	9.02631	9.62538	8.31404	5.75303	10.5286	5.97394	7.55108	8.97464	13.5374	10.1332	11.527	14.7661	11.4926	11.0428	22.4289	14.5863	13.8768	11.9942
28	TRINITY_DN123703_c4_g1	WHL22.101081	Lrp4	PL.PM.SP	TRINITY_DN354243_c13_g1	WHL22.101081	1.55871	1.77271	1.05349	1.96346	1.7108	1.21079	0.601063	0.472651	0.220831	1.38998	1.16043	0.908461	1.40751	1.18428	1.3357	1.60546	1.85485	3.62801	2.17853	3.04362	4.13746	2.93609	3.32314	7.20312	1.27914	2.06075	1.89888	1.52923	0.71145	1.47361	7.1099	9.73521	8.04847	24.551	17.8681	21.17	14.0882	17.0548	16.6262	13.8466	15.8955	16.0497	15.88
32	TRINITY_DN114201_c0_g1	WHL22.101135	Hypp_627	PL.PM.SP	TRINITY_DN352113_c10_g2	WHL22.101135	30.4865	36.521	22.8963	19.7146	24.3623	15.3446	12.8097	14.647	9.40172	6.18786	4.15367	7.42323	5.98166	5.25831	6.17603	6.81972	6.50637	9.29525	7.43719	7.61514	8.15514	6.75813	6.92622	8.50899	8.08863	9.84091	8.61004	27.2832	18.0144	17.2806	10.7842	9.95562	10.6169	11.5387	6.34602	8.46978	9.69309	11.8583	8.98088	6.84322	8.37489	10.4418	6.03499
33	TRINITY_DN23620_c0_g1	WHL22.101190	NA	PM.SP	TRINITY_DN344644_c0_g2	WHL22.101190	0	0	0	0	0	0	0	0	0	0	0	0	0	0	0	0	0	0	0	0	0	0	0	0	1.63414e-05	1.99261e-05	2.54201e-05	1.63414e-05	1.99261e-05	2.54201e-05	3.21587	7.70949	9.17442	2.60266	2.1693	2.66051	1.80657	3.63698	1.74671	1.59803	2.01459	1.63056	1.52923
37	TRINITY_DN116415_c0_g1	WHL22.101287	Exosc7	PL.PM.SP	TRINITY_DN349222_c4_g2	WHL22.101287	2.64341	5.50616	2.09475	5.15845	4.63242	5.96157	8.16274	8.21755	8.17593	5.76578	2.65948	5.47932	6.44285	7.44417	8.41032	13.7544	13.0498	11.2515	12.4571	12.6364	12.1575	10.3702	10.7365	11.415	14.4871	10.5752	16.5668	34.4402	30.0189	23.6461	23.5681	19.3319	23.1701	14.1995	20.864	17.714	19.8596	25.932	26.0728	26.459	23.092	19.1073	20.754
46	TRINITY_DN121344_c1_g1	WHL22.101542	Unc44_248	PL.PM.SP	TRINITY_DN302266_c1_g1	WHL22.101542	2.29989	2.25728	1.58195	3.74387	3.31005	1.84759	2.81759	3.00164	1.85863	2.59477	1.39266	1.90983	1.97689	1.59427	2.18772	2.04566	2.85074	3.53403	2.93088	3.42376	4.91856	2.78404	4.2741	5.26509	70.372	95.8341	68.7473	36.146	56.092	36.3205	21.2071	22.6371	18.9639	6.72402	5.47325	5.05101	7.94226	5.10717	6.46557	8.03732	7.85896	6.72628	8.24462
54	TRINITY_DN95602_c0_g1	WHL22.101795	TfIIAaLp	PL.PM.SP	TRINITY_DN349735_c1_g1	WHL22.101795	4.51219	4.13081	4.43926	6.47284	6.18414	5.04109	8.48141	7.92347	3.82592	4.78325	1.67111	1.50616	1.3686	0.92753	1.23369	0.988222	2.17764	2.66521	1.49402	3.20647	3.4192	2.24943	2.45843	3.71476	93.6858	68.1269	71.5932	37.0414	27.286	30.2102	26.6287	24.9665	31.8502	68.7929	89.0628	95.7861	81.7319	100.129	104.234	114.309	113.815	111.706	101.384
55	TRINITY_DN113444_c0_g1	WHL22.101912	Ston2	PL.PM.SP	TRINITY_DN338361_c2_g1	WHL22.101912	5.87754	4.69127	6.69295	9.35949	10.6119	7.79901	9.88432	8.6466	6.45361	3.99394	4.62626	3.6452	3.19079	3.65154	4.0858	2.57115	2.69719	2.75877	1.81682	2.21919	2.43388	3.13188	2.32915	3.0093	9.89103	7.52662	10.2906	6.44057	8.44502	10.4612	5.20625	5.43787	4.94064	5.87267	5.92914	5.08665	5.05385	5.04726	5.24783	5.08981	6.78143	5.26264	6.8659
56	TRINITY_DN122924_c2_g1	WHL22.101942	Topbp1	PL.PM.SP	TRINITY_DN350367_c5_g1	WHL22.101942	216.862	232.599	420.875	94.7	95.3285	106.937	36.0971	30.8531	20.2265	37.4683	34.2789	37.116	32.9234	28.2112	25.9287	21.0995	23.6689	20.8529	17.3734	20.2421	17.8966	21.9919	23.2586	22.5483	9.55298	7.65212	10.1821	13.8955	13.8599	14.9633	11.743	13.6611	14.7282	38.8285	37.8932	36.698	37.4557	38.7477	33.7119	34.3433	33.9319	29.4226	30.8916
59	TRINITY_DN116629_c1_g1	WHL22.1022	Sdt	PL.PM.SP	TRINITY_DN347820_c4_g2	WHL22.1022	16.1775	22.8343	46.8144	9.09258	8.47128	8.58979	7.75963	6.24427	6.51351	2.39728	0.693351	0.705155	1.09669	1.02623	0.410396	1.25444	1.66397	1.68453	1.3333	2.46674	2.36589	1.95215	2.77746	3.24333	76.4903	15.1229	47.6328	25.0298	4.17679	18.4719	7.95827	4.89181	8.94596	3.08574	4.56127	5.96626	4.24336	9.28704	5.85504	10.8435	26.099	12.0993	12.3151
61	TRINITY_DN123450_c3_g1	WHL22.102207	Rnase3l, Tatdn2L	PL.PM.SP	TRINITY_DN352428_c6_g1	WHL22.102207	7.08345	7.58066	5.30784	15.7715	18.6855	21.565	11.3663	10.218	10.4057	4.88061	4.23587	3.67843	5.11765	5.905	5.21147	4.75531	5.39572	5.89374	4.54767	4.58363	4.92329	4.58637	3.51333	4.74799	9.05784	6.66845	6.33022	23.8783	11.0559	15.767	15.2891	8.85436	10.7434	5.20914	8.7419	8.526	6.22226	8.76094	6.72376	5.69039	7.90827	6.64566	6.47815
62	TRINITY_DN117230_c0_g1	WHL22.102226	C3orf37L	PL.PM.SP	TRINITY_DN341480_c4_g2	WHL22.102226	0.933792	2.23096	2.16986	0.487645	0.725246	0.616854	0.569216	0.73683	0.660861	4.12501	0.904513	1.81611	4.72646	3.45149	2.96091	3.57353	3.00071	3.0384	3.15357	4.01344	3.65986	3.67978	4.67527	3.96198	11.055	10.872	13.678	7.0315	11.6015	9.08286	14.3378	15.2964	16.0726	27.8491	18.7518	27.1561	19.791	20.2716	24.467	23.5227	23.2751	25.8183	25.3238
63	TRINITY_DN117752_c0_g2	WHL22.102241	Hmgcs1	PL.SP	TRINITY_DN286891_c0_g1	WHL22.102241	31.4531	57.6648	77.7584	17.7172	36.3456	29.1463	16.6255	22.0671	6.20896	9.66642	4.38312	6.066	8.56743	5.62334	4.49511	8.85861	6.26882	6.89302	8.45906	8.01383	11.6252	10.765	10.8079	20.1303	0	0	0	0	0	0	0	0	0	0	0	0	0	0	0	0	0	0	0
64	TRINITY_DN71332_c0_g1	WHL22.102264	NA	PL.SP	TRINITY_DN67674_c0_g1	WHL22.102264	28.7764	11.5475	3.24199	16.6972	5.19154	4.78733	4.26355	3.78681	2.58241	3.05792	4.35806	4.19349	2.31879	4.59588	7.23124	8.15745	6.39837	13.6536	5.35411	13.7974	13.9996	11.2595	17.7956	30.7482	0	0	0	0	0	0	0	0	0	0	0	0	0	0	0	0	0	0	0
65	TRINITY_DN121844_c2_g2	WHL22.102285	Glyt_5, Slc6a5_5	PL.PM.SP	TRINITY_DN347204_c6_g2	WHL22.102285	68.2748	55.7874	45.7394	103.37	79.2336	74.6844	103.911	76.3981	78.6457	70.5295	125.289	119.52	59.9662	90.8519	98.1397	53.5529	51.9717	56.7306	45.5102	38.8754	43.7283	42.5338	41.4004	41.1302	6.84826	17.4203	13.7598	5.46187	13.0148	9.40756	4.59216	10.6195	5.6919	9.36139	3.16792	7.5351	13.9739	5.10164	11.4127	15.2494	12.8852	15.7233	15.9025
67	TRINITY_DN105319_c0_g1	WHL22.102418	Fam151bL	PL.PM.SP	TRINITY_DN345161_c1_g1	WHL22.102418	0.0209915	3.45524e-05	1.26188e-05	0.0109626	3.45524e-05	1.26188e-05	0.0279904	3.45524e-05	0.156276	0.0133841	0.953212	0.169182	0.0130487	0.595215	0.0875282	0.0133892	0.605557	0.0718574	0.223299	6.51561	4.40519	0.344948	12.5635	9.94607	1.58839	0.924179	1.7601	0.744689	2.91711	1.96367	1.60525	1.32537	2.88237	10.7396	8.28522	7.03061	12.1738	10.7364	5.84601	6.11546	5.45761	2.94761	5.25848
72	TRINITY_DN86685_c0_g1	WHL22.102875	NA	PM.SP	TRINITY_DN216785_c0_g1	WHL22.102875	0	0	0	0	0	0	0	0	0	0	0	0	0	0	0	0	0	0	0	0	0	0	0	0	60.6682	0.000739403	28.4795	9.89555	0.000739403	8.26796	7.45013	92.2837	7.35522	5.07748	233.439	7.02902	5.11038	214.345	8.70208	5.36912	179.413	6.54387	9.11572
74	TRINITY_DN130673_c0_g1	WHL22.102973	Hypp_150	PM	TRINITY_DN318846_c0_g1	WHL22.102973	0	0	0	0	0	0	0	0	0	0	0	0	0	0	0	0	0	0	0	0	0	0	0	0	0.476199	2.93258	0.230427	0.245595	3.10193	0.141394	2.97761	2.0096	1.54833	3.99851	0.637429	3.32451	0.892133	0.56129	2.26058	0.584563	0.147994	1.49982	0.279712
75	TRINITY_DN110442_c0_g1	WHL22.102982		PL.PM.SP	TRINITY_DN338955_c2_g1	WHL22.102982	15.1225	12.942	12.1678	12.9769	10.8319	10.5848	18.1788	18.1422	17.6398	23.9107	34.263	29.3796	19.6978	22.06	22.364	15.3406	14.2206	16.2205	15.5621	14.5457	14.0399	12.3768	12.4856	14.6043	8.81896	7.95095	9.13424	4.26381	7.17914	6.07199	5.74442	11.2563	8.48832	5.28958	4.01672	4.99194	6.88428	7.0424	6.69513	8.45774	4.5592	4.48714	7.44613
76	TRINITY_DN114764_c0_g2	WHL22.103042	Ldha	PL.SP	TRINITY_DN314413_c0_g2	WHL22.103042	16.3251	18.1817	24.5615	19.3251	15.9198	8.25741	10.8647	11.7357	4.80603	5.60101	5.82389	6.63035	5.5289	5.14037	7.57468	5.60313	6.04568	7.03963	5.51637	6.39607	7.74733	5.57484	4.65125	6.8506	0	0	0	0	0	0	0	0	0	0	0	0	0	0	0	0	0	0	0
77	TRINITY_DN122494_c1_g2	WHL22.103100		PL.SP	TRINITY_DN179378_c0_g1	WHL22.103100	31.5007	32.9191	49.0268	18.8981	20.5287	27.1876	27.5366	32.463	44.9704	29.0605	32.179	38.0547	29.7687	26.5838	28.0484	35.7513	37.816	22.4076	37.1665	34.7056	21.954	36.9668	28.2815	22.1314	0	0	0	0	0	0	0	0	0	0	0	0	0	0	0	0	0	0	0
78	TRINITY_DN109609_c0_g1	WHL22.103105	Tsg101	PL.PM.SP	TRINITY_DN352953_c10_g1	WHL22.103105	23.4987	18.5423	17.676	38.8353	38.7249	35.6431	23.8876	21.9081	10.8798	9.29782	12.1424	11.1921	12.0721	9.5244	13.8408	17.3243	16.4898	20.2803	18.5853	20.1455	26.1765	19.3084	25.1699	26.986	29.9952	31.2136	29.216	20.3351	27.3072	21.758	16.0645	13.9452	16.6006	23.0884	22.8994	24.5642	24.9759	22.5838	26.6941	28.7666	26.4975	32.4763	28.5558
79	TRINITY_DN106560_c1_g3	WHL22.103109	Rab21	PL.PM.SP	TRINITY_DN329018_c0_g1	WHL22.103109	5.39699	7.59456	8.91761	7.57033	10.1363	12.5467	5.47272	6.12623	3.96463	5.94173	2.77453	4.05363	11.0005	7.59851	6.78455	14.4097	12.8636	12.1014	16.3562	18.1776	17.0515	15.8562	23.4931	21.6964	54.7699	63.2558	67.804	47.0295	50.7092	54.1484	64.2979	54.2628	71.2062	100.009	109.92	110.675	103.622	94.9026	102.713	119.233	114.25	140.702	126.619
82	TRINITY_DN111769_c0_g4	WHL22.103680	Dus2l	PL.PM.SP	TRINITY_DN351051_c9_g1	WHL22.103680	3.96703	12.933	24.9063	5.42772	16.6109	13.7414	2.79301	6.49786	11.4947	9.3078	4.85795	4.51674	13.4638	5.74221	4.50158	13.9164	7.46759	6.60808	15.0988	8.37192	6.24824	13.2247	8.60254	6.34117	18.6866	16.9299	17.4314	40.3228	39.9159	28.2684	20.5	22.108	20.6489	6.78387	11.45	11.4316	11.0555	9.21208	8.705	10.2622	8.11499	7.03393	8.08741
83	TRINITY_DN120721_c1_g2	WHL22.103692	Hypp_2378	PL.PM.SP	TRINITY_DN352508_c10_g1	WHL22.103692	26.3341	21.7095	14.4565	17.4873	14.9104	13.9245	9.6241	9.43212	10.7955	8.55052	7.60215	12.0768	8.58885	10.1267	12.8983	8.91665	9.5102	9.52983	9.6072	9.17287	8.67746	9.63607	13.1032	9.59802	20.2597	12.25	16.8781	16.1691	9.2023	14.0176	6.19619	4.29366	7.92928	4.1189	4.05563	4.18298	4.61843	4.69357	4.56781	8.65882	12.0102	12.0175	11.2245
84	TRINITY_DN118790_c1_g5	WHL22.103791	Ost	PL.PM.SP	TRINITY_DN313159_c0_g2	WHL22.103791	181.739	161.885	168.7	215.625	207.508	252.023	394.881	444.484	573.439	463.493	551.599	548.647	368.67	343.951	360.999	289.957	292.254	270.257	232.466	248.762	200.552	246.267	213.125	167.707	64.4966	61.5466	62.9297	133.543	180.237	139.488	363.444	471.856	387.635	703.715	593.006	593.94	487.544	461.864	486.805	329.814	270.83	321.551	270.042
87	TRINITY_DN123143_c3_g4	WHL22.104028	Mfn	PL.PM.SP	TRINITY_DN348310_c8_g2	WHL22.104028	2.06697	1.39504	0.931704	5.02844	3.04223	3.89707	3.15951	2.91165	6.91364	4.7732	5.41639	6.53322	5.35867	5.65398	5.88457	5.73966	7.17282	5.76471	6.4208	8.60575	5.40404	6.99768	9.273	7.20478	1.70113	2.76645	3.11809	1.40367	0.919711	1.12548	2.04869	2.40002	3.85472	15.577	12.4113	13.8329	16.6434	17.0331	15.3881	18.0982	17.1503	16.6914	16.3864
88	TRINITY_DN119764_c0_g1	WHL22.104053	Gpld1	PL.PM.SP	TRINITY_DN351107_c8_g2	WHL22.104053	2.29297	5.03102	4.03039	2.54242	3.13011	2.66641	2.58383	1.66956	2.27033	0.772158	0.341588	0.307233	0.406517	0.284392	0.198675	0.7879	0.916216	0.962279	1.17384	1.33133	1.53852	1.03776	1.45663	2.05822	0.731288	1.73966	4.48522	0.691413	1.80178	3.28332	2.87918	3.01461	3.03745	3.87447	3.44564	2.16738	5.86077	2.32506	3.35408	6.88237	5.22089	4.2327	9.80751
89	TRINITY_DN103410_c0_g1	WHL22.104163	ClvhH2a	PL.PM.SP	TRINITY_DN297467_c0_g1	WHL22.104163	2099.62	2947.27	6220.49	1109.24	1453.82	2202.97	1111.8	1393.99	1642.95	298.355	107.822	138.159	89.8001	117.021	57.9513	46.4875	62.75	42.6408	26.5851	30.2686	28.5886	22.1156	13.2466	8.62887	41.8948	21.5581	22.0004	12.5452	14.1592	19.8944	22.3007	20.0141	15.1473	17.4277	14.1965	17.8452	15.1916	17.4064	14.1018	17.2121	24.4082	17.2778	14.4866
90	TRINITY_DN123444_c0_g1	WHL22.104183	C3orf21	PL.PM.SP	TRINITY_DN336565_c1_g1	WHL22.104183	4.32906	4.06117	3.88242	5.71635	4.93039	5.06299	8.6093	8.16228	10.382	7.03829	11.3835	12.495	8.76478	9.27994	11.7527	9.76267	6.88002	6.3983	7.94963	8.66015	6.2751	9.36458	9.28565	7.93854	5.99199	8.43512	9.2023	23.1025	10.9922	17.8132	46.1917	28.0272	26.6923	41.5873	38.665	34.592	30.6486	34.1993	33.8908	21.9792	21.9793	23.2086	17.1783
91	TRINITY_DN118041_c0_g1	WHL22.104200	Igfb2	PL.PM.SP	TRINITY_DN348921_c2_g1	WHL22.104200	16.8854	14.9364	12.4278	28.1068	32.4106	36.621	18.0477	23.6925	21.2712	22.5829	20.5475	28.5194	22.5089	18.4304	20.1605	13.9461	14.3622	10.6826	9.70651	9.82826	11.2834	10.1619	9.76864	8.92683	51.5856	60.0813	23.0205	71.0717	111.501	66.6493	21.9758	22.2679	25.5876	33.4251	36.8125	36.5729	42.0913	33.3862	32.6863	29.8136	25.4256	24.1303	21.674
92	TRINITY_DN114870_c2_g3	WHL22.104206	Hypp_484	PL.PM.SP	TRINITY_DN348717_c9_g1	WHL22.104206	21.2159	7.25705	6.32891	16.9142	8.95681	8.09495	13.2657	5.59834	3.88597	9.73068	19.1572	18.7985	6.1313	10.7614	14.6266	5.87667	9.89282	11.0418	4.52665	7.27653	7.28806	4.57824	6.4051	7.85207	147.259	125.709	125.682	159.797	161.387	144.128	113.683	75.8978	97.6321	36.8021	35.9071	35.1594	35.1247	32.6457	33.4489	25.1071	27.6149	19.2668	23.6257
96	TRINITY_DN98233_c0_g2	WHL22.104240	Tppp2/3	PL.PM.SP	TRINITY_DN351479_c7_g1	WHL22.104240	5.0039e-05	0.0542976	7.29164e-06	5.0039e-05	0.0992852	0.152183	2.81478	0.248439	1.08354	18.9644	5.97108	8.84662	8.64816	0.788455	2.68021	1.22402	0.163152	0.99636	3.40245	0.127048	0.665749	3.37889	0.124453	0.860135	127.169	124.812	178.848	84.8091	69.4646	89.7223	73.2947	67.5036	83.4441	47.2892	54.7979	43.275	50.1853	58.3512	40.4452	65.5965	56.0935	53.468	66.503
97	TRINITY_DN112309_c0_g1	WHL22.104285	Adck5	PL.PM.SP	TRINITY_DN337782_c2_g1	WHL22.104285	4.12012	3.6194	3.75043	5.06684	3.92198	3.49954	5.78997	4.19677	4.01583	3.1237	1.42667	1.64358	1.17438	1.22078	1.09712	0.73527	0.772052	1.03576	0.492054	0.741399	0.722169	0.432264	1.1676	0.975438	11.0554	11.1798	11.8411	10.4113	12.8415	10.5452	6.51235	8.74072	9.43824	7.83224	12.6563	15.2561	11.907	13.2338	16.2358	20.4553	12.391	20.6936	22.1626
98	TRINITY_DN123239_c0_g1	WHL22.104331	Cnot1, Cnot1_1, Cnot1_4	PL.PM.SP	TRINITY_DN354228_c8_g1	WHL22.104331	15.6049	14.0801	15.7916	12.6019	12.999	11.0347	11.326	11.0373	6.89866	7.61446	9.50258	11.6946	11.7895	11.8634	13.1409	12.8554	13.0631	16.1533	13.3655	13.2693	13.1593	15.9275	13.8611	13.9336	18.756	11.6162	16.7608	11.8288	9.45942	10.985	13.3914	12.9432	12.1537	25.7893	28.1711	28.9873	26.2407	31.3487	27.8319	23.3775	34.223	28.0046	29.3549
100	TRINITY_DN118071_c0_g2	WHL22.104382	Utp18	PL.PM.SP	TRINITY_DN351292_c4_g1	WHL22.104382	7.68855	4.11802	3.31185	5.05654	6.13563	1.40616	5.79442	6.57471	2.69939	4.21611	3.15624	8.50133	5.4806	6.64445	13.3313	9.26388	9.20417	14.5546	7.90933	9.9926	12.612	7.57733	9.01943	11.0505	14.2906	25.987	18.6493	18.9001	31.716	27.7095	41.1575	51.7052	48.4491	30.6913	21.423	26.9067	31.8114	21.7344	22.5318	29.851	23.5125	17.57	21.5259
101	TRINITY_DN119930_c3_g3	WHL22.104388	Asah1	PL.PM.SP	TRINITY_DN352001_c7_g2	WHL22.104388	13.8849	26.9058	22.1669	9.85031	19.3165	18.8399	13.9384	9.43314	8.77001	12.4022	10.1184	7.08912	12.5799	8.1433	9.4304	11.7803	9.80845	9.67721	12.8897	11.0018	14.5044	16.4907	17.0848	21.67	9.80317	8.81976	14.1092	4.90908	4.96207	6.89075	4.93565	6.10302	7.28644	12.6119	23.1215	19.5444	16.3255	21.2356	21.5274	43.3402	34.0904	40.6313	56.7455
102	TRINITY_DN111623_c1_g1	WHL22.104495		PL.PM.SP	TRINITY_DN337363_c1_g1	WHL22.104495	20.6022	21.4928	19.1702	19.331	20.3042	23.4516	27.0962	29.4734	36.5101	34.7288	46.5414	49.8421	43.8086	39.7592	39.995	37.578	29.0007	31.2498	26.4106	23.2963	22.6067	24.4008	24.7261	17.2005	30.4232	33.3383	48.8293	57.7584	50.7555	52.6006	88.7326	84.1258	81.5999	61.3603	75.9729	61.1988	64.305	84.1688	52.6149	71.41	72.4066	59.1679	67.9429
104	TRINITY_DN122834_c1_g1	WHL22.104502	Shq1h	PL.PM.SP	TRINITY_DN320174_c1_g2	WHL22.104502	65.0018	54.9389	71.5452	43.4452	36.8954	34.933	27.6913	24.8767	23.7557	6.86246	3.01491	5.06362	2.91233	4.12949	4.82546	7.34965	8.97912	8.26234	8.3818	13.5759	8.86163	9.28989	11.6877	8.42065	3.58683	0.975185	2.43649	5.17936	6.39655	7.47527	2.1183	2.03947	4.70253	3.01191	2.49056	2.79626	4.36794	3.15801	2.47274	2.31163	4.29544	1.57094	1.89609
105	TRINITY_DN117262_c0_g3	WHL22.104525	Soxb2	PL.PM.SP	TRINITY_DN319093_c2_g1	WHL22.104525	188.673	213.332	259.251	228.032	238.054	228.816	369.37	290.739	328.802	454.063	538.514	355.117	255.215	233.809	233.339	225.18	175.73	212.762	200.628	190.388	227.67	187.703	251.075	199.472	87.271	87.0775	99.3285	101.228	98.7094	133.348	298.207	314.402	234.287	190.415	158.73	182.891	151.887	148.475	138.529	105.375	102.749	122.178	90.8806
106	TRINITY_DN165969_c0_g1	WHL22.104606	Soxb1	PL.PM.SP	TRINITY_DN399002_c0_g1	WHL22.104606	0.499597	0.591126	1.07873	0.251583	0.369547	0.353991	0.513911	0.788437	0.620577	1.97943	0.376397	0.981906	0.665462	0.581971	0.80205	0.409698	0.774262	0.61454	0.632709	0.386904	0.621109	0.534079	1.04224	0.165362	1.49223	2.59662	1.69588	2.30868	0.949187	1.73436	0.6912	1.15001	3.03068	1.39227	0.891668	1.01949	1.55316	0.659538	0.573712	0.712379	1.03509	0.624822	0.973866
107	TRINITY_DN119024_c0_g2	WHL22.104608	CycG	PL.PM.SP	TRINITY_DN344594_c2_g1	WHL22.104608	3.51885	2.72339	1.76581	3.76355	3.02483	2.56803	3.086	1.96757	2.46146	4.69203	7.99744	8.1846	7.95006	8.35642	8.00868	6.79792	7.31958	9.05358	4.9492	6.10208	5.18521	5.06386	5.36837	7.56199	38.1054	37.3155	35.7745	21.7917	20.738	20.2034	13.3688	9.51732	6.51771	8.82538	9.29791	11.0039	6.12591	6.87734	8.99641	9.72596	10.1767	5.83208	7.97762
108	TRINITY_DN122576_c0_g4	WHL22.104617	CycI	PL.PM.SP	TRINITY_DN346375_c1_g3	WHL22.104617	19.6331	17.513	9.81098	51.0787	45.6972	32.2735	80.0131	68.8347	67.0504	85.0705	116.361	118.871	54.1909	57.5494	93.7139	46.3149	40.8907	50.3025	40.3394	38.524	44.8306	40.6839	48.3848	52.7185	45.7134	37.836	35.7843	169.604	164.165	144.654	165.205	175.21	150.99	84.8203	110.794	103.067	113.781	112.078	121.22	131.006	112.817	144.846	107.401
109	TRINITY_DN112663_c0_g1	WHL22.104633	Madp1	PL.SP	TRINITY_DN357306_c0_g1	WHL22.104633	0.335972	0.207661	0.264738	0.61406	0.562532	0.995055	1.88151	1.80025	2.10864	2.46329	4.50173	3.42419	6.68255	7.56403	5.43234	13.3924	11.3006	7.85279	11.6153	9.54085	10.517	9.56305	12.3113	11.1388	0	0	0	0	0	0	0	0	0	0	0	0	0	0	0	0	0	0	0
110	TRINITY_DN70466_c0_g1	WHL22.104655		SP	TRINITY_DN471251_c0_g1	WHL22.104655	0	0	0	0	0	0	0	0	0	0	0	0	0	0	0	0	0	0	0	0	0	0	0	0	0	0	0	0	0	0	0	0	0	0	0	0	0	0	0	0	0	0	0
113	TRINITY_DN115142_c0_g1	WHL22.10471	Ephx1	PL.PM.SP	TRINITY_DN350137_c1_g1	WHL22.10471	0.645648	0.522544	3.63171	0.457586	0.457339	3.26779	2.68117	4.80126	3.34629	7.76252	4.5155	3.50417	12.1546	6.8065	3.1702	23.2375	25.1627	9.76312	36.032	51.6091	23.6142	45.2288	61.8019	27.8272	2.36321	5.01697	4.36231	3.27535	5.19613	4.92181	10.4674	14.5146	11.226	44.6493	22.8046	31.2845	62.5377	38.8127	51.2223	69.8054	58.6474	80.775	72.092
114	TRINITY_DN106963_c0_g1	WHL22.104719	Rapsn	PL.PM.SP	TRINITY_DN349358_c4_g1	WHL22.104719	1.92188	2.02028	5.3339	1.34022	1.7499	3.0233	1.01258	0.870638	1.88832	0.112078	0.0314389	1.90609e-05	0.131122	0.130859	0.3966	0.11212	0.39939	1.30229	0.45711	0.47499	1.43321	0.268241	0.219353	1.22644	1.24151	1.74607	1.2687	1.18906	1.27078	1.37733	0.739371	1.14487	0.753436	0.425522	0.895332	0.576019	0.332287	0.645266	0.858388	0.979744	0.67158	0.359565	1.14591
118	TRINITY_DN118335_c0_g1	WHL22.104932	Chst5L	PL.PM.SP	TRINITY_DN345599_c1_g1	WHL22.104932	14.1413	15.9868	8.64192	17.6724	16.3052	16.1609	17.2436	12.7266	16.5756	17.7205	16.6484	15.9426	9.12193	10.3315	11.1245	8.96287	7.06528	8.72316	9.43514	10.7493	11.5558	10.0223	13.6237	14.2652	372.658	188.497	157.286	137.262	106.824	120.071	200.492	192.25	147.491	246.783	300.239	246.095	195.137	263.121	220.655	153.719	157.549	185.862	118.133
120	TRINITY_DN122961_c7_g2	WHL22.104948	Hypp_2485	PL.SP	TRINITY_DN341694_c0_g1	WHL22.104948	0.692541	2.97615	3.67281	0.36166	1.30464	1.10401	0.184699	0.399632	0.365697	0.165588	0.170638	0.240984	0.322868	0.142066	0.195906	9.77287	3.2339	6.35988	8.69745	4.00566	2.41353	8.5864	3.70436	1.6798	0	0	0	0	0	0	0	0	0	0	0	0	0	0	0	0	0	0	0
121	TRINITY_DN118169_c0_g1	WHL22.105014	Asah2_1	PL.PM.SP	TRINITY_DN353688_c15_g2	WHL22.105014	9.4132	9.36183	11.5405	8.3015	7.22652	9.92429	14.1315	14.9521	20.7741	14.6265	13.5192	10.5922	9.30941	8.53157	8.41056	10.8476	12.3051	9.70821	11.5516	14.051	11.25	12.5889	11.7582	10.2462	11.8346	16.5005	12.9619	4.73529	4.2093	6.49731	9.71121	10.9477	12.6064	13.5848	16.2518	16.4024	12.6789	12.6351	17.4779	25.9247	21.5375	27.1736	35.0555
123	TRINITY_DN111808_c0_g1	WHL22.105079		PL.PM.SP	TRINITY_DN348393_c4_g1	WHL22.105079	1.90473	0.698923	0.959046	1.42986	0.603516	0.772476	1.6509	0.547032	0.458357	1.02467	0.826488	4.67263	2.29396	4.73064	5.30516	5.31508	9.75693	6.28694	4.67872	12.1539	4.9366	3.91269	9.61195	3.93615	2.93892	0.181033	1.34797	1.85245	0.249993	1.15799	3.17636	3.18016	1.61881	1.17518	7.00095	1.59122	1.22358	5.73202	1.27683	1.80388	3.55752	4.96631	1.91801
125	TRINITY_DN78109_c0_g1	WHL22.105180	NA	PM.SP	TRINITY_DN280337_c0_g1	WHL22.105180	0	0	0	0	0	0	0	0	0	0	0	0	0	0	0	0	0	0	0	0	0	0	0	0	3.06678	12.4532	5.53446	14.7612	14.7897	17.9988	18.4665	10.0012	11.8686	8.58395	6.54285	4.35545	5.74555	3.58484	6.36572	8.15675	10.127	5.30158	7.20515
126	TRINITY_DN102512_c0_g2	WHL22.105417	Kclqt1	PL.PM.SP	TRINITY_DN343747_c2_g2	WHL22.105417	0.843351	0.571321	1.43864	2.24966	1.73061	2.71137	0.820622	0.900571	1.16841	0.261588	0.122839	0.0973047	0.212527	0.127838	0.352358	0.0436174	0.156071	0.061988	0.0808291	0.0883893	0.0194938	0.0602029	0.0952423	0.0972939	3.71814	2.9597	4.01022	1.61789	1.74635	1.94477	0.888028	0.900356	1.60902	0.975682	1.49218	1.99366	2.4671	3.17558	2.14435	14.2991	14.0034	13.0591	17.5052
127	TRINITY_DN111805_c0_g1	WHL22.105576	NA	PL.PM	TRINITY_DN341545_c2_g1	WHL22.105576	1.06539	3.9924	3.63596	1.1475	3.05091	2.29495	18.9652	14.9816	17.0215	14.1372	9.9354	11.8816	7.07769	8.03713	4.49615	3.63119	1.79055	2.80334	2.95147	1.67316	2.33591	3.16551	1.80289	1.58404	9.44843e-05	0.678424	0.329816	9.44843e-05	0.117113	0.151788	49.9707	6.59765	5.58751	57.1831	1.91832	8.16502	75.2061	3.29554	12.3288	162.205	7.47085	43.9875	336.968
129	TRINITY_DN121772_c0_g2	WHL22.105606	Dhx16_1	PL.PM.SP	TRINITY_DN353885_c17_g1	WHL22.105606	2.88446	1.65463	1.53474	3.09054	2.3667	3.82624	1.27324	1.43451	1.52811	0.856124	1.01745	0.803531	2.31851	1.629	2.10287	3.17202	4.01068	3.53295	3.17434	4.92755	4.39306	3.76531	4.64212	3.62965	31.897	38.749	19.2825	38.4358	42.4866	32.3697	35.6694	35.4937	30.3579	21.3812	20.9604	22.4896	18.0716	18.3639	20.471	17.8039	16.3547	17.8762	15.8854
133	TRINITY_DN118469_c0_g1	WHL22.10570	Ddx19a	PL.PM.SP	TRINITY_DN344068_c2_g3	WHL22.10570	22.6104	20.1313	26.6536	24.359	16.6284	9.83679	12.9732	8.63844	6.88099	8.84088	10.4312	9.58304	9.9758	10.8827	12.4713	12.005	17.231	16.4701	13.7033	17.8766	22.4648	16.8904	17.3163	21.9487	121.771	152.181	119.21	219.248	195.808	194.83	317.639	309.433	312.51	103.976	111.178	94.1136	99.2856	86.0039	78.8902	69.8258	66.0647	59.4819	57.9656
135	TRINITY_DN121279_c1_g1	WHL22.105871	Snapc4L	PL.PM.SP	TRINITY_DN345047_c3_g1	WHL22.105871	3.83835	11.0007	9.26713	13.1591	22.8964	30.0541	7.93652	14.7237	10.718	6.43595	3.52045	7.0884	9.10987	5.79046	7.84785	15.4998	8.61843	8.05325	16.8369	13.2834	8.93519	17.3785	12.3161	8.92046	8.07723	5.91474	5.95826	7.36406	2.67571	4.69196	5.81245	4.94805	4.25917	6.92097	5.5563	6.47989	5.44955	4.74584	5.47582	3.674	5.85111	4.427	3.26167
136	TRINITY_DN121717_c1_g2	WHL22.105880	Btbd10	PL.PM.SP	TRINITY_DN340667_c2_g2	WHL22.105880	11.0402	8.3549	5.06998	18.1694	19.0919	17.6172	14.3384	15.9544	13.0165	5.02299	2.76054	3.64937	3.63785	4.20953	4.00013	4.34807	5.39027	7.12013	3.8579	4.93444	4.80577	4.32187	4.84391	6.56091	24.8173	18.1337	16.0804	61.3579	46.6463	55.6507	88.2432	63.0595	57.382	81.6502	82.2482	66.6483	54.928	59.8765	52.8756	33.8251	47.9499	49.0549	30.4396
137	TRINITY_DN122074_c2_g1	WHL22.105895	Odf2, Odf2L	PL.PM.SP	TRINITY_DN350147_c10_g1	WHL22.105895	40.2387	24.819	11.3972	67.6942	57.4855	54.3892	62.4613	49.37	45.6849	30.5706	28.0282	35.5085	15.849	20.6473	25.2579	11.5133	14.7912	17.5037	7.7345	10.8757	11.05	8.74036	9.78472	13.0606	52.256	54.2443	36.5663	100.001	94.4702	86.3677	91.5182	80.873	65.5468	44.9421	55.308	35.3758	35.8027	37.153	31.3031	24.9833	27.9793	16.8145	16.6783
141	TRINITY_DN113448_c0_g2	WHL22.106048	Lef1, Tcf	PL.PM.SP	TRINITY_DN348452_c4_g2	WHL22.106048	101.992	126.574	136.93	60.5496	77.7871	40.4857	14.6819	11.4516	2.69312	4.09131	0.818438	3.61528	3.60365	2.92598	3.55956	1.97586	3.83316	4.95283	1.98777	4.29547	3.78437	2.62335	3.09813	3.82478	34.1005	36.6114	27.5635	12.0904	15.7021	12.4098	2.22121	2.42863	3.73081	4.42851	4.53109	6.34632	4.56337	2.20531	3.12658	6.07356	3.9347	10.2153	5.9462
142	TRINITY_DN96685_c0_g1	WHL22.106069	Ace_3, Acel	PL.PM.SP	TRINITY_DN325913_c0_g2	WHL22.106069	0.0174588	8.97501e-06	1.7574e-06	2.73108e-06	8.97501e-06	0.0146725	0.0558665	0.201698	0.108814	0.150253	0.247597	0.0824614	0.195315	0.360739	0.243764	0.183711	0.576721	0.300172	0.634477	2.0042	0.585187	1.47531	8.01447	1.3569	2.83027	3.98962	5.21103	0.912258	1.04346	1.39531	1.22904	1.76992	2.51948	1.53844	1.14687	1.24271	3.20359	2.30562	2.43595	10.8574	10.2001	11.5194	14.494
143	TRINITY_DN104192_c0_g1	WHL22.106079		PL.PM.SP	TRINITY_DN345188_c3_g2	WHL22.106079	0.367177	0.584554	0.556773	1.43807	0.593833	1.28788	2.5704	2.39315	4.6396	3.02867	5.09789	4.54268	4.66452	4.35218	3.09518	4.83014	4.72056	3.0115	4.63838	4.69398	3.34383	3.75773	3.95255	3.42695	16.9589	20.562	26.5747	46.1063	52.6599	48.424	15.6253	20.2247	21.9487	10.393	12.9128	12.4232	15.4258	12.3761	10.2049	11.6537	8.36055	7.14474	10.0693
144	TRINITY_DN116531_c0_g1	WHL22.106091	Adam/Ts2/3L2_1	PL.SP	TRINITY_DN261112_c0_g1	WHL22.106091	0.0256437	0.0561432	1.09092e-05	0.0200876	0.0684402	0.364289	0.0478709	0.162238	0.540379	0.057223	0.199159	0.438761	0.0239103	4.81285e-06	0.302646	0.0654223	0.0843489	1.09092e-05	0.780475	4.75277	19.9792	1.31686	9.4705	36.4999	0	0	0	0	0	0	0	0	0	0	0	0	0	0	0	0	0	0	0
146	TRINITY_DN110264_c4_g2	WHL22.106324	AceIl_1, Ace_1, Acel_2	PL.PM.SP	TRINITY_DN347983_c2_g2	WHL22.106324	6.54608e-06	0.0141984	1.19084e-05	0.0983298	0.167302	0.149128	0.100431	0.0615434	0.147477	0.520196	0.0587606	0.23948	0.273089	0.0559103	0.0826003	0.720542	0.142203	0.271212	8.5682	2.48243	15.2856	20.9222	6.99641	55.2311	0.354166	0.0879939	0.0578793	0.121767	0.121513	0.0355171	1.0253	0.441651	1.14185	0.778894	0.385241	0.721149	0.258039	0.443253	0.704842	0.108693	0.357767	0.469111	0.104014
149	TRINITY_DN109266_c0_g1	WHL22.10652	TnfrsfL5	PL.PM.SP	TRINITY_DN319711_c0_g2	WHL22.10652	0.928327	0.225685	0.656353	1.09077	0.366816	0.646149	0.835561	0.217402	0.174282	0.332938	0.4003	0.471667	0.721312	0.666532	1.1712	0.629115	2.26033	0.72112	0.617231	3.45624	1.81395	1.32806	2.79317	1.96187	3.5796	5.07001	1.42818	3.79465	5.04103	1.86224	5.11234	5.20276	3.67525	8.23025	7.79391	12.6441	8.94179	7.15137	12.0785	7.68987	6.36767	12.2337	6.19074
151	TRINITY_DN122841_c0_g1	WHL22.106647	Ankhd1, Ankrd17	PL.PM.SP	TRINITY_DN351905_c7_g1	WHL22.106647	49.8509	46.8899	30.2599	88.6298	99.0919	70.2849	82.2878	75.7968	34.5333	32.1007	24.0724	34.4208	22.3743	23.8611	30.0006	19.146	23.1703	31.9154	15.8909	19.2656	25.0183	18.4489	16.2314	24.2033	12.2889	13.4967	12.9761	61.2305	53.921	52.9268	47.8144	41.357	41.5455	29.6129	28.8437	28.2048	25.2834	26.1479	23.0497	20.9043	23.5254	20.5942	22.1459
152	TRINITY_DN119757_c0_g2	WHL22.106661	Hypp_2576	PL.PM.SP	TRINITY_DN236468_c0_g1	WHL22.106661	17.0255	10.9056	11.3814	40.302	38.8881	32.9252	32.0822	30.0291	20.1735	12.5215	10.4359	11.583	8.72639	10.6707	12.0758	8.54926	10.1503	12.5045	7.54665	7.96591	9.38694	7.29716	9.8757	9.12392	303.399	7.70771	7.598	365.088	4.1082	5.8654	117.112	3.73305	3.57416	60.6606	1.67746	1.36626	0.00190432	1.94629	1.40955	0.00190432	1.19128	0.722417	79.2034
157	TRINITY_DN122782_c0_g1	WHL22.10701		PL.SP	TRINITY_DN249704_c0_g2	WHL22.10701	3.3303	4.45826	4.05723	3.76813	5.36491	4.13645	3.65621	3.6768	1.96527	0.707778	0.62894	0.732837	1.51809	1.10886	1.12511	1.15057	1.81753	2.1284	1.44337	1.25116	1.59105	1.808	1.06132	1.60733	0	0	0	0	0	0	0	0	0	0	0	0	0	0	0	0	0	0	0
159	TRINITY_DN115578_c0_g1	WHL22.107057	Impad1	PL.PM.SP	TRINITY_DN334382_c3_g3	WHL22.107057	7.54059	7.78942	9.66205	18.9312	15.3558	16.6366	20.0677	14.7659	17.3075	15.5698	11.2457	12.6739	16.3269	13.1201	13.275	14.7305	17.1708	17.0778	13.7053	18.3661	15.0127	11.1105	19.8762	13.6112	19.8949	15.8043	16.7106	37.2602	36.2232	27.1096	56.8922	64.8208	52.6249	61.5486	55.4202	75.962	63.4295	66.9779	77.7494	63.884	65.4504	68.8202	53.1383
161	TRINITY_DN96154_c0_g1	WHL22.107096	NA	PL	TRINITY_DN345579_c3_g1	WHL22.107096	0.64449	0.993516	0.315257	0.504847	0.230713	0.575563	0.966804	0.546896	0.853783	0.308191	0.671351	0.380599	0.52581	0.558942	0.45004	0.53953	0.142182	0.461819	0.928433	1.69069	1.13265	0.922002	2.08203	1.69617	0	0	0	0	0	0	0	0	0	0	0	0	0	0	0	0	0	0	0
162	TRINITY_DN177548_c0_g1	WHL22.107135	Lct-8	PM	TRINITY_DN347088_c4_g1	WHL22.107135	0	0	0	0	0	0	0	0	0	0	0	0	0	0	0	0	0	0	0	0	0	0	0	0	1.81744e-06	2.58471e-06	2.28257e-05	1.81744e-06	2.58471e-06	2.28257e-05	0.0670626	0.0967797	0.568165	0.212271	0.05628	2.28257e-05	0.261197	0.22201	1.34438	0.651662	0.940752	1.95218	0.850372
164	TRINITY_DN118067_c0_g1	WHL22.107156	Lct_2	PL.PM.SP	TRINITY_DN347088_c4_g2	WHL22.107156	1.80374e-05	5.28091e-06	4.21053e-06	0.0903265	0.0250356	0.0351536	0.645685	0.178016	0.260707	0.220535	0.145687	0.0564512	1.80374e-05	0.0909713	0.0292056	6.28713	0.894624	2.13356	40.473	10.9017	18.5884	75.1076	26.2894	31.6971	1.67579e-06	7.68914e-06	9.64835e-05	0.0611969	7.68914e-06	9.64835e-05	0.0412244	0.287906	3.60237	0.0889674	0.167425	3.67211	0.296417	0.577894	9.64835e-05	0.600872	3.1873	1.03156	1.01061
165	TRINITY_DN120763_c0_g1	WHL22.10716	Kiaa1109L	PL.PM	TRINITY_DN354407_c18_g1	WHL22.10716	1.63861	1.84036	1.46978	1.69692	2.45651	1.88053	1.32581	1.46122	0.491427	0.283322	0.118707	0.250362	0.388436	0.516106	0.55045	0.372	0.603277	0.664537	0.426767	0.341654	0.288359	0.529764	0.409049	0.951263	10.1538	11.2124	7.37521	13.7251	10.6363	9.29125	10.4114	6.46886	6.20277	1.68305	2.2422	2.26975	2.3124	2.63599	2.60649	2.43253	3.64056	2.47437	3.61914
166	TRINITY_DN120725_c0_g2	WHL22.107174	Cyp2U	PL.PM.SP	TRINITY_DN348681_c6_g1	WHL22.107174	4.57828	2.63333	2.33101	4.19553	1.99529	2.8264	5.24687	4.9589	6.98777	10.735	18.6369	10.6125	9.67483	9.57097	6.57471	10.1641	11.542	14.6134	15.8587	19.8286	24.4355	16.0445	25.4505	23.5999	0.513614	0.693105	1.8153	0.358364	0.291305	0.219128	1.65833	0.907552	1.6848	22.0899	20.5604	18.6769	13.2262	19.3012	21.4231	17.9506	20.5645	34.2738	25.1456
167	TRINITY_DN122648_c0_g3	WHL22.107180	ThrombA1	PL.PM.SP	TRINITY_DN350859_c3_g1	WHL22.107180	10.029	8.78885	10.5068	4.5276	5.32637	3.03158	2.36633	2.32459	1.51943	1.17528	0.583695	0.809201	0.844804	0.526456	0.823514	0.777175	1.20854	1.17183	1.01557	1.62163	1.28609	1.45779	1.87308	2.52548	6.08533	0.298132	1.12578	3.38843	0.411703	1.00046	2.38977	0.748208	0.599398	0.317389	0.290067	0.661919	0.165232	0.786681	0.551567	0.297727	2.28969	1.63048	0.725219
169	TRINITY_DN121684_c1_g1	WHL22.107309	Dlx	PL.SP	TRINITY_DN339693_c0_g1	WHL22.107309	0.687274	1.05807	0.329223	0.598177	1.21571	1.01018	1.89396	1.51128	0.262242	1.42412	0.776603	8.27352	10.075	11.6022	21.6103	26.5569	21.3784	27.5928	28.4665	23.4383	22.2917	23.3953	22.5126	20.6004	0	0	0	0	0	0	0	0	0	0	0	0	0	0	0	0	0	0	0
170	TRINITY_DN109596_c2_g1	WHL22.107381	Hb9	PL.PM.SP	TRINITY_DN339379_c0_g1	WHL22.107381	0.0206008	4.31959e-05	0.0196272	0.0107586	4.31959e-05	0.0105396	0.038457	0.970752	0.00781734	0.013135	4.31959e-05	0.0296188	0.0192083	0.248066	0.0218895	0.151099	7.06535	0.168913	0.480898	21.4355	0.671249	0.695192	36.956	0.913831	1.66325e-06	2.05496e-06	4.15517e-06	1.66325e-06	2.05496e-06	4.15517e-06	0.265944	0.0769442	0.723971	0.777042	0.693519	1.02791	2.73972	6.0012	3.9156	7.96974	12.6526	9.0175	9.02742
173	TRINITY_DN108137_c4_g1	WHL22.107399	Tmem111	PL.PM.SP	TRINITY_DN330236_c2_g1	WHL22.107399	59.7069	55.9236	75.4303	35.4059	31.2549	36.5021	51.929	44.7542	56.3651	41.7036	44.0532	42.2342	38.2346	43.3683	44.7937	68.837	69.63	59.2084	79.0245	84.0401	65.585	81.5778	88.8208	68.1321	111.573	143.055	100.651	113.596	119.541	73.4555	196.598	186.651	146.623	139.706	129.003	139.827	139.354	132.782	143.049	139.788	126.137	165.886	110.123
174	TRINITY_DN120128_c0_g2	WHL22.107421	StablnL	PL.PM.SP	TRINITY_DN354454_c15_g1	WHL22.107421	1.43159	1.12211	6.87486	0.708575	0.616286	2.69209	0.270608	0.197429	0.968706	1.39921	2.44782	0.149819	2.03889	1.92193	0.5536	2.04694	2.02204	1.14526	1.93854	2.13188	1.81771	2.06361	2.31597	2.07152	1.95219	4.30563	2.6508	2.44722	4.00435	3.27141	1.41897	1.35991	2.40161	3.51274	2.26022	3.3987	3.56364	2.24488	2.25698	4.23988	5.31456	5.39893	8.14996
176	TRINITY_DN115575_c1_g1	WHL22.107727	P300/Cbpaf	PL.PM.SP	TRINITY_DN339731_c1_g1	WHL22.107727	14.9854	17.9715	10.3154	16.1655	31.7914	22.2754	12.2144	16.0663	16.4156	9.66649	8.82582	12.0134	11.742	9.18499	12.4891	12.1382	10.3118	10.464	10.6652	8.20278	10.1467	9.559	6.60283	6.91652	54.1573	46.2969	56.2986	65.9808	60.4778	59.1828	86.3295	79.0307	89.9723	60.718	72.5886	55.62	60.454	73.727	57.5793	61.9532	66.7759	59.8146	55.9923
180	TRINITY_DN83394_c0_g2	WHL22.107951	TpaseL_27	PM	TRINITY_DN284698_c0_g1	WHL22.107951	0	0	0	0	0	0	0	0	0	0	0	0	0	0	0	0	0	0	0	0	0	0	0	0	0.0296253	0.0847973	5.11747e-05	0.0152789	0.0731881	0.455632	2.14056	2.26999	2.54757	3.18049	3.20211	0.486959	1.68349	3.14273	2.00939	1.07277	1.36476	2.1884	0.76559
181	TRINITY_DN82674_c0_g2	WHL22.107980	NA	SP	TRINITY_DN328092_c0_g1	WHL22.107980	0	0	0	0	0	0	0	0	0	0	0	0	0	0	0	0	0	0	0	0	0	0	0	0	0	0	0	0	0	0	0	0	0	0	0	0	0	0	0	0	0	0	0
182	TRINITY_DN121889_c0_g1	WHL22.108070	Hypp_1617	PL.PM.SP	TRINITY_DN346411_c5_g2	WHL22.108070	5.0519	6.34136	5.72965	2.9465	4.78876	5.84258	2.05501	2.32451	1.75182	0.582108	0.066364	0.149731	0.24971	0.349914	0.464742	0.524096	1.14292	0.423916	0.571963	0.716243	0.599824	0.621586	0.617423	0.798444	73.3775	84.1064	59.9419	85.4915	104.077	78.9649	65.3797	47.472	56.5911	23.4955	27.0819	24.124	26.5904	24.0652	23.9092	27.9637	24.378	24.8839	23.842
187	TRINITY_DN121778_c1_g2	WHL22.108672	Cops2	PL.PM.SP	TRINITY_DN341242_c1_g1	WHL22.108672	18.2955	22.2524	21.0774	21.3927	17.0081	11.5748	73.3206	125.722	118.698	80.678	81.3086	74.3525	41.2821	42.6565	52.5419	46.9739	37.3244	44.5928	42.5531	37.2167	40.9362	41.0283	34.1922	37.9554	18.9284	24.3029	40.3357	47.9539	72.6744	64.5791	92.2238	107.185	96.3764	112.822	81.8897	78.1411	106.239	75.8744	77.8985	82.4877	63.8187	67.529	69.3472
188	TRINITY_DN122566_c2_g2	WHL22.108681	Polk	PL.PM.SP	TRINITY_DN353728_c8_g2	WHL22.108681	8.88729	9.39402	7.14893	9.40381	9.31592	8.77028	1.89228	1.75059	1.72753	1.26808	1.19021	2.14728	1.47019	1.32122	1.62446	2.05712	1.68023	1.56892	1.68375	1.99828	1.73897	2.05068	2.58898	2.03161	1.52948	2.48665	1.89713	1.57755	1.50235	1.91246	0.708457	0.910111	0.929926	0.50966	1.02068	1.15529	1.69806	1.454	1.74199	2.81632	1.79045	1.79733	2.69507
189	TRINITY_DN116341_c1_g1	WHL22.108688	Cks1B	PL.PM.SP	TRINITY_DN324043_c1_g1	WHL22.108688	375.249	439.647	464.116	120.139	80.3272	59.3188	66.6217	35.8096	20.5342	34.5874	30.4698	46.0655	42.7821	49.7447	72.4058	73.8754	92.4137	104.907	61.5326	87.9825	85.7784	68.9609	89.3904	82.1062	176.534	179.694	156.435	180.217	207.223	181.406	122.655	130.649	124.713	211.768	246.802	238.509	318.318	287.071	301.08	328.02	254.384	271.244	238.874
190	TRINITY_DN121042_c0_g2	WHL22.108694	Rio2	PL.PM.SP	TRINITY_DN343531_c1_g2	WHL22.108694	11.685	14.3568	16.7162	17.5893	13.758	16.0727	13.0107	12.118	14.1118	10.2997	9.06922	9.79477	10.0918	11.6022	11.154	13.9099	13.1153	10.2032	11.4569	12.2555	10.8587	10.619	11.6194	10.2495	63.7694	64.4516	90.1228	92.7938	56.9993	108.219	61.0714	42.1002	53.2827	62.645	63.7818	50.1922	56.8297	70.5275	45.216	46.5458	48.7626	39.0275	39.0754
191	TRINITY_DN61624_c0_g1	WHL22.108856	Hypp_1274	PM.SP	TRINITY_DN340292_c0_g2	WHL22.108856	0	0	0	0	0	0	0	0	0	0	0	0	0	0	0	0	0	0	0	0	0	0	0	0	5.06919e-06	1.00406e-06	1.47817e-06	5.06919e-06	1.00406e-06	1.47817e-06	0.18705	0.100252	0.349527	5.06919e-06	0.065586	0.140643	0.224165	0.053902	0.1451	0.495715	0.101514	0.0948163	0.632496
193	TRINITY_DN118735_c2_g1	WHL22.108904	Hypp_1273	PL.PM.SP	TRINITY_DN348835_c4_g2	WHL22.108904	41.62	68.7436	97.1578	17.6362	22.0604	20.7865	16.2147	15.7543	12.2904	27.4795	24.4754	21.4863	21.0624	16.9364	18.4365	12.7593	11.4532	10.0635	10.5941	8.48797	8.17456	10.4217	10.0794	11.9972	1.29634	2.29953	2.10671	5.64539	4.97981	7.04524	70.2532	127.139	70.8397	149.459	105.103	96.9877	80.7755	73.2654	82.7426	54.8127	45.2621	50.7619	46.7845
194	TRINITY_DN117855_c4_g3	WHL22.108947	Syt14	PL.PM.SP	TRINITY_DN352694_c7_g1	WHL22.108947	119.658	110.14	127.065	108.668	91.0179	78.6963	133.14	129.541	122.253	135.942	164.119	128.437	92.7745	99.8548	101.638	101.971	89.4252	93.5804	104.586	100.894	105.078	104.123	126.269	154.508	25.1291	11.4729	15.8926	26.2511	17.8086	26.8495	59.5416	57.2147	41.2523	115.091	158.871	119.723	102.448	161.226	118.071	96.8145	121.022	110.187	85.9855
195	TRINITY_DN107013_c1_g1	WHL22.108974	Arh/Ldl	PL.PM.SP	TRINITY_DN347746_c3_g1	WHL22.108974	0.0211395	7.00343e-05	0.0247158	0.364246	7.00343e-05	0.0464497	0.338209	1.5739	0.0590595	0.202143	0.966068	0.618047	0.216785	2.81494	1.81916	0.485323	13.9099	1.29429	1.55521	17.7245	1.35753	1.9352	32.2057	1.24448	2.84709	3.5462	6.56283	0.829901	1.19442	3.00526	2.66619	1.88127	2.77279	8.76106	6.81637	7.74069	9.66302	10.3326	8.35046	10.7889	10.0815	6.4599	11.7058
198	TRINITY_DN115261_c1_g1	WHL22.109006	Galc_1, Galc_3	PL.PM.SP	TRINITY_DN346154_c3_g1	WHL22.109006	13.1701	16.6695	30.548	24.0045	30.2579	26.8974	28.7285	33.2293	27.8394	19.4637	20.6126	13.1713	10.404	11.0798	9.16448	5.86369	4.74623	4.93423	3.6706	3.16792	3.59458	4.09825	2.81876	3.3126	28.4715	23.1982	31.3737	10.576	8.19514	12.564	21.1652	17.0373	22.3798	32.124	42.2215	30.7543	49.1137	62.7992	37.9852	72.1014	84.5446	59.7419	64.3194
199	TRINITY_DN17986_c0_g1	WHL22.109012	Galc, Galc_2	PM	TRINITY_DN274752_c0_g1	WHL22.109012	0	0	0	0	0	0	0	0	0	0	0	0	0	0	0	0	0	0	0	0	0	0	0	0	16.5791	6.88022	14.0255	2.97397	6.33416	3.17075	12.0199	5.75574	7.59859	10.3764	12.5514	15.4914	14.8552	19.8055	13.9844	27.431	26.8094	28.2847	18.6291
201	TRINITY_DN122061_c4_g1	WHL22.109021	Wd66	PL.PM.SP	TRINITY_DN353400_c13_g1	WHL22.109021	1.24132	0.29378	0.404981	1.20707	0.537194	0.992177	3.85268	4.97596	7.05651	25.7491	61.8942	32.871	17.7802	29.9831	27.1221	16.2375	19.6904	16.2589	15.558	17.6225	13.8682	12.6993	16.7668	14.8754	21.2193	10.2262	13.5055	9.32433	8.11893	9.33362	26.0076	32.9655	28.6441	22.1248	23.9665	21.5923	18.6297	20.376	22.2765	19.2177	17.404	20.9979	18.3446
202	TRINITY_DN98266_c0_g3	WHL22.109024	C10orf4, C10orf4_1	PL.PM.SP	TRINITY_DN345968_c1_g1	WHL22.109024	0.874709	6.09347e-05	0.618994	0.822217	6.09347e-05	0.62322	0.668719	19.5132	1.93113	1.80321	55.8924	3.26939	2.62797	56.3301	2.78438	3.75657	86.4973	2.30469	3.25683	78.9218	2.7621	4.02145	72.008	2.59743	18.8997	17.8207	20.492	31.2432	33.0897	34.0165	41.5528	31.2264	38.6718	34.1631	36.0244	25.3215	32.8215	31.022	30.794	28.4447	29.3754	20.8218	18.2481
203	TRINITY_DN103819_c2_g1	WHL22.109031		PL.PM.SP	TRINITY_DN337130_c1_g2	WHL22.109031	15.0478	14.1659	12.9435	7.42549	13.1783	7.02427	15.4865	19.2785	17.9329	33.1569	37.7085	42.0342	27.6903	25.163	37.4708	24.9247	16.5436	20.1208	25.2109	16.3618	19.1229	20.776	22.4387	20.991	24.8071	32.0199	25.9353	44.5704	49.2713	43.3606	78.6734	94.7482	76.8984	56.9969	44.8613	39.1936	38.4801	35.0258	40.1812	33.7679	28.5186	38.7754	35.2518
204	TRINITY_DN116382_c0_g1	WHL22.109091	Ptcd3	PL.PM.SP	TRINITY_DN354054_c11_g1	WHL22.109091	0.788402	0.31229	0.19901	3.43093	1.94569	2.08371	2.10255	1.4038	1.42661	1.75932	2.4618	4.11847	3.59381	6.86608	8.25601	10.7275	10.843	12.0978	10.4061	13.728	12.5807	10.1026	18.8961	13.2463	14.3823	18.718	21.8814	46.3832	43.0414	43.0859	38.0006	36.4892	36.6994	30.7392	29.1971	26.8795	35.2943	29.4126	26.1844	27.3533	28.2785	24.4261	24.272
205	TRINITY_DN112466_c1_g2	WHL22.109107	ElavL	PL.PM.SP	TRINITY_DN349014_c4_g1	WHL22.109107	7.33535	8.4601	8.36656	6.05313	5.26323	7.46941	7.49279	8.87608	7.57682	68.366	132.614	165.869	180.988	185.322	195.8	148.348	127.912	120.105	78.5251	57.6852	49.0018	65.5123	43.8337	34.7118	34.6407	44.9525	35.8529	8.2566	6.86918	10.6095	9.55901	8.10237	14.4035	8.47303	11.4654	10.9136	18.5134	20.2284	16.9145	28.3493	27.6093	25.5361	26.2149
211	TRINITY_DN122751_c2_g1	WHL22.109980	AtrnL1, Atrnl1_1	PL.PM.SP	TRINITY_DN352459_c7_g1	WHL22.109980	10.2567	8.29877	13.6144	5.7964	5.36407	3.80529	2.79686	1.6154	1.24138	1.12008	0.737283	0.557851	1.05892	1.26999	0.787063	0.933758	1.59354	1.70147	1.14839	1.73786	1.90977	1.39039	1.57693	3.20474	4.6171	4.59473	6.43756	4.44841	4.07222	4.13828	3.0836	3.95852	3.70773	10.0039	7.55636	9.22763	8.80657	7.3782	10.4948	12.0606	10.7121	18.1386	15.3464
212	TRINITY_DN122630_c0_g1	WHL22.11012	Wwc1	PL.PM.SP	TRINITY_DN343043_c1_g1	WHL22.11012	2.38623	0.788652	1.75642	3.01796	1.89494	1.43955	2.108	2.97274	3.27676	10.531	11.3127	10.3632	9.75719	10.3974	8.12417	6.20684	7.48712	6.80486	4.45118	8.02326	6.93007	5.42697	7.45072	7.10995	30.6049	35.8918	32.5291	16.0278	14.8769	15.3832	14.1134	16.9829	13.0377	27.4538	23.3859	25.9671	24.5674	23.1026	25.4618	22.5668	20.0306	26.1597	20.5612
215	TRINITY_DN105341_c3_g2	WHL22.110204		PL.PM.SP	TRINITY_DN353712_c21_g2	WHL22.110204	8.24408	11.342	4.74329	17.8973	14.5368	12.4608	22.8653	25.3924	29.5865	21.851	24.0675	23.472	16.3253	19.6845	19.5324	17.202	14.3239	16.997	15.8002	11.4433	16.2856	17.2806	17.3861	25.4703	35.338	33.9787	24.3472	21.0132	20.9377	18.8862	20.6657	20.4979	19.5715	13.9253	18.2749	18.2768	19.0407	18.7538	20.2545	20.0876	16.8799	27.4185	18.6203
216	TRINITY_DN116500_c0_g3	WHL22.110295	Taf9	PL.PM.SP	TRINITY_DN338767_c1_g2	WHL22.110295	2.55733	2.59497	2.25473	9.55377	10.7666	6.61862	12.8269	10.2619	8.38124	7.24315	12.9203	16.3322	12.8393	10.8914	15.8253	15.9033	13.1326	15.744	18.6599	14.4099	14.8515	15.5865	17.6559	17.8339	152.752	139.569	133.669	160.292	162.884	142.703	159.966	151.658	134.859	76.2171	88.8376	69.606	58.8949	66.5971	64.949	61.4176	53.7162	48.3135	40.5693
217	TRINITY_DN111956_c0_g2	WHL22.110300	Eif2a_3	PL.PM.SP	TRINITY_DN350914_c8_g1	WHL22.110300	16.6018	24.4573	44.9236	30.0985	32.3126	29.129	35.1778	38.4594	41.0256	18.3893	10.7868	11.1134	9.82587	10.0544	8.97043	12.44	12.9768	12.5526	13.3666	13.1609	11.841	14.2446	13.3632	9.45715	25.9363	31.5838	17.8872	31.7672	29.8854	24.9148	15.2108	10.8669	13.1622	12.0646	11.891	13.0797	11.8431	12.9909	12.3535	9.67143	11.813	10.4643	10.1969
218	TRINITY_DN106424_c4_g1	WHL22.110321	Psme3	PL.PM.SP	TRINITY_DN339319_c2_g2	WHL22.110321	88.2045	73.4991	87.0365	135.869	161.801	176.502	189.341	225.265	278.225	109.584	62.636	47.9621	36.36	33.2282	28.5809	29.4245	37.971	39.9647	33.9762	40.4133	41.4083	36.2055	38.2489	33.7519	35.9033	34.1993	41.3407	41.3945	46.1952	41.1806	67.238	62.8478	72.3058	52.1039	60.6844	61.0302	79.8929	78.2733	69.2604	80.5489	80.7988	65.5402	68.4761
219	TRINITY_DN116525_c1_g1	WHL22.11036	Pitx2	PL.PM.SP	TRINITY_DN346257_c1_g3	WHL22.11036	0.127159	0.16346	0.14326	0.249012	0.066426	0.211548	1.29708	2.44053	1.71165	1.73289	0.531544	0.55591	0.681716	0.442541	0.575172	0.364961	0.736737	0.472181	3.80442	6.18895	3.88496	5.12138	12.1387	11.3392	107.442	75.5324	52.65	71.5434	47.2803	36.0694	31.7477	20.7434	18.3192	8.39489	6.82002	7.21072	8.74064	8.37323	6.7239	4.8007	3.74849	3.58356	2.65971
221	TRINITY_DN103497_c5_g1	WHL22.110526	Rack, Rackc, Rackdup	PL.SP	TRINITY_DN321281_c0_g7	WHL22.110526	5.52024	1.86448	2.89189	6.149	2.61252	8.88133	16.6126	15.4212	14.3869	53.6171	103.472	104.039	129.621	167.926	150.103	356.808	486.772	305.425	504.235	736.867	460.648	580.06	873.636	503.774	0	0	0	0	0	0	0	0	0	0	0	0	0	0	0	0	0	0	0
223	TRINITY_DN113424_c1_g1	WHL22.110532	Ese	PL.PM.SP	TRINITY_DN352887_c9_g2	WHL22.110532	2.99466	1.56227	0.331046	2.97735	0.97666	2.26642	56.3961	46.9996	53.0007	66.2023	151.842	137.736	54.2872	110.504	143.1	53.4999	68.3693	105.777	56.8228	62.6295	64.7858	54.2491	57.8447	55.488	0.707547	0.548346	7.43173	0.0729806	0.37862	0.242138	7.4723	8.71575	10.6343	71.0698	46.8422	41.8153	123.25	92.0776	73.354	108.512	68.993	116.429	154.653
224	TRINITY_DN112975_c1_g1	WHL22.110620	Pib5pa	PL.PM.SP	TRINITY_DN252967_c0_g1	WHL22.110620	1.55147	1.61514	1.17714	2.01598	2.1877	1.39061	1.40191	1.15249	0.67511	0.785533	0.565912	0.690266	0.646715	1.00119	1.38635	0.576277	0.958675	0.896693	0.647248	0.508997	0.553065	0.594558	0.438772	0.941903	11.6586	9.74359	13.4959	4.40918	2.80323	1.9111	1.08008	1.35854	0.445298	0.466227	0.888776	0.680859	0.485427	0.876528	2.10722	2.86239	0.825393	2.67743	2.73915
225	TRINITY_DN121804_c0_g2	WHL22.110632	Eph	PL.PM.SP	TRINITY_DN351168_c10_g1	WHL22.110632	12.7274	16.8103	13.9657	17.3996	19.1323	12.0621	10.6449	9.56876	2.03684	2.29898	0.301196	2.91748	3.56186	3.51061	4.91395	6.56082	11.9175	12.1598	10.3744	18.8545	16.2543	12.5501	22.5515	16.9602	0.715277	0.991265	0.943622	0.737754	0.641666	0.947487	0.124245	0.259144	0.331137	10.5646	6.75867	9.14184	8.90583	7.24514	7.92247	12.375	13.456	13.5587	17.829
227	TRINITY_DN99138_c0_g1	WHL22.110836	NA	PL.SP	TRINITY_DN322597_c0_g1	WHL22.110836	0.0861731	0.303649	0.729861	0.125359	0.26734	3.13518	0.118189	0.329066	4.06935	0.153052	0.164575	4.69445e-05	0.137738	0.0249142	4.69445e-05	0.34155	0.101382	1.60371	0.873049	0.968867	15.6318	2.14583	1.60078	33.4774	0	0	0	0	0	0	0	0	0	0	0	0	0	0	0	0	0	0	0
228	TRINITY_DN119935_c2_g1	WHL22.111073	Arp2/3cs2	PL.PM.SP	TRINITY_DN350711_c8_g2	WHL22.111073	7.75883	4.76376	3.12316	29.0292	27.9187	22.2686	17.5715	15.659	17.1321	24.8213	29.1244	31.6799	29.6308	32.3706	34.4151	43.7561	47.2967	50.9161	56.2789	63.4327	70.8544	61.1484	74.4072	93.5246	83.6559	95.3656	80.1567	73.3692	71.5525	74.342	128.702	129.391	138.542	91.4454	97.3123	98.5637	111.62	109.864	115.991	133.329	114.601	168.93	132.75
229	TRINITY_DN121347_c0_g2	WHL22.111124	NA	PL.PM.SP	TRINITY_DN258221_c0_g1	WHL22.111124	2.96594	6.02585	3.19949	4.38257	4.53252	4.32472	0.701104	1.04979	0.527295	0.902541	0.379035	1.33195	0.565668	0.946688	1.0828	1.16085	1.21997	1.29296	1.49395	1.14545	0.990979	1.78032	0.999167	1.06545	6.10183	5.45371	3.86896	9.44034	10.0417	4.45133	6.05646	5.57623	2.07426	3.65987	3.09529	3.17162	3.8106	2.61655	2.9449	2.67518	4.51712	5.3454	0.512042
231	TRINITY_DN107037_c0_g1	WHL22.111169	Grm6L	PL	TRINITY_DN349356_c4_g1	WHL22.111169	0.0191019	0.171599	0.0162131	0.0149633	0.0232444	0.0174118	0.137535	0.1653	0.0903915	0.347076	0.0789137	0.181733	0.311664	0.168941	0.274812	0.191878	0.143231	0.0949923	0.194728	0.113563	0.156811	0.48765	0.541908	4.0815	0	0	0	0	0	0	0	0	0	0	0	0	0	0	0	0	0	0	0
232	TRINITY_DN117110_c0_g1	WHL22.111566	Paaf1	PL.PM.SP	TRINITY_DN341519_c1_g1	WHL22.111566	2.00594	4.03295	1.03968	6.6219	10.1177	3.2699	7.06909	6.81267	1.53799	4.11089	1.6588	3.84232	2.85004	1.61122	4.77054	4.38661	3.80531	8.0502	3.89529	5.4208	11.0829	5.59222	6.85928	12.294	20.3093	24.6099	32.6295	18.3873	25.7124	27.5773	19.128	14.899	25.6131	13.5349	12.2872	9.08434	14.0924	9.78749	6.24813	13.2966	14.483	9.9803	15.9052
233	TRINITY_DN74188_c0_g1	WHL22.111577		PL.SP	TRINITY_DN329080_c2_g6	WHL22.111577	0.300782	0.0304209	0.0375318	0.314146	0.024724	4.82777e-06	1.56854e-05	0.0586038	0.0597887	0.575302	0.827249	0.0970873	1.56854e-05	0.149728	0.0669691	0.0959331	5.21519e-06	0.0824651	1.2443	0.207044	0.596362	2.47135	0.66928	1.13898	0	0	0	0	0	0	0	0	0	0	0	0	0	0	0	0	0	0	0
234	TRINITY_DN118297_c2_g1	WHL22.111811	Sap18	PL.PM.SP	TRINITY_DN352749_c11_g2	WHL22.111811	180.756	193.266	202.433	91.7269	97.2696	70.8795	123.181	129.751	121.431	131.257	135.189	140.417	112.641	109.459	123.369	76.8301	72.0155	77.9006	51.4089	52.6479	51.9549	45.9414	40.0389	44.8539	128.733	153.938	123.275	91.8343	120.462	89.3886	190.719	244.679	188.15	218.421	200.556	191.366	181.433	171.482	159.998	88.6994	90.4098	73.445	74.5831
236	TRINITY_DN117073_c2_g3	WHL22.111854	NA	PL.PM.SP	TRINITY_DN351169_c4_g1	WHL22.111854	16.5516	27.7721	27.464	20.9284	25.7203	17.1011	12.5376	15.8165	7.50259	8.59915	6.9291	8.12226	6.02254	4.20647	6.19877	5.8988	4.64639	6.62569	6.50696	6.69964	7.02329	7.04346	5.93197	7.36551	19.3034	41.5864	38.6475	24.732	60.2271	40.379	56.5814	82.4042	62.8692	68.9257	49.6338	55.714	61.2164	43.7505	56.3015	59.0556	29.9731	46.5652	59.3476
237	TRINITY_DN119550_c1_g1	WHL22.111895	Z215	PL.PM.SP	TRINITY_DN353339_c7_g2	WHL22.111895	3.65243	3.84136	1.0539	9.28198	9.69555	4.40602	9.0788	6.55836	8.75445	9.25262	5.76119	5.06334	3.87346	3.59739	5.64176	3.1743	4.47321	6.12024	2.81773	3.79996	6.29341	2.87185	3.29286	6.33496	11.8661	15.6433	11.1234	58.4257	54.4407	41.2357	26.1613	27.1596	27.27	10.4969	11.4725	11.3955	12.3782	8.71206	11.4003	8.4632	8.7365	5.96545	7.47585
238	TRINITY_DN118489_c0_g3	WHL22.111926	Acat3	PL.PM.SP	TRINITY_DN350638_c3_g1	WHL22.111926	22.5027	20.4424	23.5398	13.9348	13.622	12.9025	13.1377	16.9694	16.4942	20.1395	23.0076	25.2687	21.4777	20.4494	22.0484	25.3839	21.0681	18.2434	24.5317	23.1545	22.0683	24.5626	25.1306	24.2553	22.535	19.9397	35.5886	20.7167	12.1793	19.4113	39.3131	25.8766	34.8245	47.4541	65.849	58.9531	101.57	159.686	112.903	262.049	306.284	300.7	252.638
239	TRINITY_DN98799_c0_g1	WHL22.111938	Cspe3/7L	PL.PM.SP	TRINITY_DN326575_c1_g3	WHL22.111938	0.00733279	4.4156e-05	0.000113151	0.0201033	4.4156e-05	0.000113151	0.0014669	0.496187	0.000113151	0.00175343	0.304571	1.51703	0.0034187	4.4156e-05	0.000113151	0.00876933	4.4156e-05	0.000113151	0.0308769	5.03979	29.7775	0.0564843	6.84721	23.6614	0.11271	0.233253	0.803714	0.0290654	0.0805326	0.0548024	0.15662	0.292694	0.76603	3.81947	1.19142	2.28401	11.7544	4.28033	7.49206	10.7572	4.97899	23.294	17.4436
240	TRINITY_DN113022_c2_g2	WHL22.112003	Gpt2, Gpt2_1	PL.PM.SP	TRINITY_DN344413_c2_g2	WHL22.112003	42.6058	48.9061	43.4321	81.6664	113.65	82.979	78.5935	106.416	80.6025	35.4435	20.1392	20.0794	10.4344	9.234	10.3876	5.76145	6.42779	7.43892	5.47205	5.16035	5.84768	4.661	4.07336	5.63869	448.461	384.785	355.313	149.995	151.416	120.654	98.6267	96.8071	86.7259	59.4656	55.8727	67.8142	55.9547	58.2001	62.2941	59.3172	57.1568	58.3751	57.9063
243	TRINITY_DN123594_c0_g1	WHL22.112280	Rev3	PL.PM.SP	TRINITY_DN354644_c9_g1	WHL22.112280	3.38956	3.9206	4.14815	3.15484	3.09863	2.87027	1.33441	1.00168	0.576571	0.668917	0.655807	0.78024	1.05348	1.16782	1.17986	1.02214	1.46586	1.29486	1.1379	1.19936	1.1926	1.30595	0.93219	1.56511	2.31777	1.8275	1.70966	1.07226	0.477454	0.947082	0.544687	1.19826	0.957334	1.28797	1.18938	1.04335	1.23458	1.24408	1.31739	1.27617	1.75724	1.7497	2.26227
245	TRINITY_DN114831_c0_g2	WHL22.112300	NA	PL.PM.SP	TRINITY_DN345021_c4_g1	WHL22.112300	4.8727	4.63173	3.21077	6.53114	5.2546	2.01146	8.92315	6.59067	1.7583	6.97978	4.08698	5.71056	6.07793	5.92569	8.95217	4.91049	7.93616	12.1996	5.03005	7.36187	14.8357	5.37652	7.04888	15.2265	20.948	24.2637	25.5049	35.1428	52.3748	41.8676	57.6922	64.2443	53.293	38.6018	29.0507	38.3132	34.6751	22.7169	33.0377	39.5023	36.7168	31.6439	33.0578
247	TRINITY_DN112310_c0_g1	WHL22.112420	Dusp14/18/21	PL.SP	TRINITY_DN209547_c0_g1	WHL22.112420	11.4314	10.5769	6.70355	13.4183	11.7329	11.7696	11.5221	14.112	13.9192	4.65712	1.32982	1.16914	0.966049	1.13707	1.07525	1.0243	1.55259	2.26193	1.1022	1.91371	1.8735	1.48983	1.69984	2.28605	0	0	0	0	0	0	0	0	0	0	0	0	0	0	0	0	0	0	0
251	TRINITY_DN115434_c1_g1	WHL22.112583	Snap25	PL.SP	TRINITY_DN210519_c0_g2	WHL22.112583	7.06646	3.87981	7.80552	7.08911	5.9961	5.62677	4.83533	3.24725	2.46995	3.64584	4.09907	3.90335	3.93015	5.04079	4.3566	4.98157	5.47877	4.80347	4.91817	6.62949	6.94451	6.08467	9.12621	8.40818	0	0	0	0	0	0	0	0	0	0	0	0	0	0	0	0	0	0	0
252	TRINITY_DN120057_c1_g4	WHL22.112585		PL.PM.SP	TRINITY_DN346232_c1_g1	WHL22.112585	6.08434	9.74113	5.0873	5.43104	5.19778	5.19032	5.09427	4.07571	2.56644	3.92436	6.74855	5.11812	7.12428	6.97475	7.56493	14.485	12.8121	14.5322	23.8331	16.9955	31.0488	30.7685	23.6358	42.2269	2.34372e-06	0.000108679	0.0826188	0.0427954	0.000108679	0.101391	2.34372e-06	0.000108679	5.69421e-06	0.0995426	0.000108679	5.69421e-06	0.0259123	0.000108679	0.111796	0.12733	6.59268	0.0608801	0.414278
253	TRINITY_DN115404_c1_g2	WHL22.112616	Ttrspn_16, Ttrspn_7	PL.PM.SP	TRINITY_DN340647_c2_g3	WHL22.112616	0.478632	0.425085	0.476272	0.549888	0.480648	0.498705	0.816926	0.925782	1.08121	1.92253	2.75374	4.06597	5.80154	5.62244	5.16296	4.57918	4.94265	3.80241	4.78054	4.07294	3.24133	4.71933	4.20235	3.72878	13.9546	24.6972	10.2293	18.203	30.6728	8.0285	27.3757	24.5514	19.7941	22.3197	17.0856	27.3017	19.1379	15.5806	26.3963	16.4585	12.172	25.5926	14.1427
254	TRINITY_DN111731_c0_g2	WHL22.112652		PL.PM.SP	TRINITY_DN339836_c1_g1	WHL22.112652	17.7848	9.34828	29.9043	22.185	18.3773	19.8346	31.9176	25.1292	27.8909	18.3485	17.3287	21.9478	14.2542	20.9566	21.3088	27.6206	34.5434	24.016	30.7228	41.1144	20.7318	30.4028	38.1637	22.0588	14.211	7.73735	13.5676	7.32881	8.90407	11.5085	12.8359	23.3019	24.9882	25.9972	27.1009	22.5061	32.3928	38.9775	32.3988	36.6345	30.761	34.9911	39.2308
257	TRINITY_DN122112_c1_g3	WHL22.11270	Bcdo2	PL.PM.SP	TRINITY_DN349272_c6_g4	WHL22.11270	11.4515	10.1806	10.6642	17.7396	16.7181	12.5518	15.1786	10.7674	13.0421	6.86531	5.77114	3.99427	2.70918	3.15154	1.82607	1.6761	2.1025	3.07707	1.93188	2.58978	2.90264	2.82132	2.88681	4.60684	116.77	90.8075	71.2256	58.2014	43.3266	45.0861	34.5395	23.3304	30.5487	13.3859	15.7592	15.8884	15.1261	14.1959	15.8544	14.1526	17.862	15.4134	13.6675
260	TRINITY_DN118353_c4_g2	WHL22.112926	Sms	PL.SP	TRINITY_DN274571_c0_g2	WHL22.112926	36.959	72.5811	73.7712	51.7225	78.181	73.2811	60.4246	103.123	100.193	35.9053	66.723	27.8665	37.5934	35.941	28.8321	55.7651	29.7713	37.3429	53.2262	26.0251	38.6062	56.5871	24.0853	41.7396	0	0	0	0	0	0	0	0	0	0	0	0	0	0	0	0	0	0	0
262	TRINITY_DN111611_c0_g1	WHL22.113163	Commd6	PL.PM.SP	TRINITY_DN342607_c2_g1	WHL22.113163	12.7045	15.6624	16.0252	17.3193	18.6205	22.4017	17.4647	16.9842	21.0988	10.1363	7.93762	5.71038	7.26446	5.46304	3.78128	6.78249	6.72335	7.76047	5.84911	7.3868	6.40547	6.55011	6.8928	9.04423	357.954	271.461	292.656	110.853	117.104	120.217	194.88	139.948	187.165	40.0558	57.8538	47.5549	46.1541	54.6561	47.9617	43.1763	36.8618	34.3837	36.2966
263	TRINITY_DN107867_c0_g1	WHL22.113329	Ebf3	PL.PM.SP	TRINITY_DN344784_c1_g1	WHL22.113329	1.35476	3.78291	1.36986	0.832326	1.97075	0.966765	0.0425095	0.840949	0.0623566	0.203242	1.66315e-05	0.0675065	0.198149	0.381997	0.0349252	0.96575	2.23457	1.34737	2.82589	11.5545	7.49069	2.8297	14.4958	7.58633	3.71511	2.58633	4.08652	3.99152	4.28591	5.25974	3.65676	3.82241	6.92535	5.43149	4.02619	2.61461	4.78516	4.03275	2.15796	4.75059	8.0039	4.40664	5.00067
264	TRINITY_DN122068_c3_g1	WHL22.113339	Hypp_171	PL.PM.SP	TRINITY_DN354556_c10_g2	WHL22.113339	12.3044	13.8806	11.0735	13.7536	16.1205	12.6117	12.1118	14.2337	10.7412	11.0404	14.9315	9.93412	10.5703	12.8721	11.6328	11.1768	7.93821	11.1851	10.1726	6.74346	11.8468	10.0413	8.33369	11.8888	37.9026	21.9354	24.5281	24.0103	19.2954	14.0901	15.1372	10.5578	11.4155	10.7404	12.7175	11.6365	9.13258	12.9748	14.3003	10.8078	15.4759	16.5356	13.3225
265	TRINITY_DN122068_c3_g2	WHL22.113362	NA	PL.PM	TRINITY_DN343217_c4_g1	WHL22.113362	5.3903	4.08655	4.93016	4.92608	7.34143	4.76526	3.41414	4.97248	3.5344	4.29594	4.57808	2.5509	3.35063	3.38802	5.27851	2.36368	2.58518	3.25002	2.5884	2.3791	2.04388	3.16365	1.77479	3.4008	39.8563	28.3991	28.6688	29.7205	28.0126	20.9964	21.3303	18.2424	19.4358	20.029	18.1327	15.7688	14.4632	24.4521	17.8327	16.1986	15.1212	20.4435	16.4503
267	TRINITY_DN115352_c0_g5	WHL22.113374		PL.PM.SP	TRINITY_DN343723_c3_g1	WHL22.113374	24.4458	20.3792	20.3081	22.8204	21.8218	20.7642	25.0727	25.777	29.3242	15.1174	14.9261	13.9939	10.5826	12.1105	11.5831	6.6823	8.64304	7.13174	5.05124	5.15517	4.35683	4.16673	3.40868	5.05326	65.515	95.9393	81.2579	93.4666	93.3357	81.9684	99.5473	99.6735	94.8737	32.8687	37.5354	43.7351	45.3113	40.4617	45.815	53.3657	43.4516	53.0718	49.4498
269	TRINITY_DN118435_c0_g2	WHL22.113468	Emx	PL.PM.SP	TRINITY_DN346607_c0_g2	WHL22.113468	0.254604	0.150531	0.433342	0.177279	0.122338	0.434362	1.51641	1.11166	0.552282	17.6125	44.9735	17.4635	19.1494	23.3154	9.79466	14.6421	14.5238	15.2564	12.2132	11.2706	12.3955	12.7263	14.9506	15.6232	0.0574553	4.08492e-05	0.0455761	3.24546e-06	4.08492e-05	0.00932288	0.239508	4.08492e-05	0.117284	1.6196	10.2284	0.159406	1.14812	16.2275	0.215849	0.775796	9.4989	0.246273	0.674905
270	TRINITY_DN121916_c0_g2	WHL22.113617	Moap1L, PolppL_17	PL.PM.SP	TRINITY_DN347918_c4_g1	WHL22.113617	0.164551	0.00859868	0.00622026	0.0429718	0.00698842	0.0367374	8.58111e-06	0.033128	0.0198171	0.104917	0.0813323	0.0482701	0.409126	0.338564	0.105434	0.997017	0.482225	0.901982	3.50084	1.31672	1.78335	7.2429	1.89175	1.77611	0.619609	0.649534	0.747911	0.159777	0.134549	0.229473	1.39912	2.55385	0.962335	3.90216	3.83915	3.80121	2.80532	3.45904	2.27709	4.46856	4.66577	5.64876	5.54992
272	TRINITY_DN122850_c2_g1	WHL22.113797	Agl	PL.PM.SP	TRINITY_DN353751_c14_g1	WHL22.113797	0.429092	0.477333	0.681535	0.480169	0.86101	0.513912	0.49043	0.515887	0.300314	0.46062	0.220276	0.300109	0.383756	0.28655	0.258757	0.511063	0.489768	0.594783	0.605526	0.683518	0.851616	0.778647	0.960671	1.04026	19.787	26.6176	37.452	7.41196	10.8978	12.1777	6.08436	7.53862	6.11043	8.96123	7.05087	5.60993	8.64149	6.85999	4.94584	8.02142	7.95999	7.44935	11.4454
275	TRINITY_DN26289_c0_g1	WHL22.113915	Ugt1L_4	PM	TRINITY_DN348389_c4_g1	WHL22.113915	0	0	0	0	0	0	0	0	0	0	0	0	0	0	0	0	0	0	0	0	0	0	0	0	6.59464	6.93556	7.77568	2.24901	3.16243	4.08966	0.886829	1.25893	2.77195	27.1138	37.4797	34.5696	119.963	127.558	100.777	286.799	227.552	273.458	282.011
276	TRINITY_DN100111_c0_g2	WHL22.114164	Fic	PL.PM.SP	TRINITY_DN352195_c7_g1	WHL22.114164	6.88676e-06	0.0125758	1.59597e-05	6.88676e-06	2.15593e-06	1.59597e-05	6.88676e-06	0.0121143	1.59597e-05	0.084201	2.15593e-06	1.59597e-05	6.88676e-06	2.15593e-06	1.59597e-05	0.336911	0.138537	0.817813	1.63893	0.770298	12.6002	2.20886	1.41795	21.6502	2.35787	3.14553	3.03817	2.14918	4.7901	3.07055	4.95281	6.56055	5.21229	26.1799	17.8595	25.3939	25.3747	18.2336	31.0755	28.608	23.3603	42.272	39.2609
278	TRINITY_DN118602_c2_g2	WHL22.114176	C1galt1_3, Slc11a2_1	PL.PM.SP	TRINITY_DN347664_c3_g1	WHL22.114176	107.171	105.133	182.169	37.6248	42.6604	29.6378	20.6899	15.06	13.5159	7.79177	4.15381	2.95934	3.66598	4.57857	3.74229	2.98604	4.21214	3.84023	4.24015	4.71479	6.19124	4.10373	4.85355	6.44405	31.2983	33.384	45.0359	70.2375	56.9963	76.2601	49.9497	46.2685	54.1115	52.677	62.2955	46.8235	71.4308	62.0347	57.6501	60.3093	52.1125	87.4147	67.8515
280	TRINITY_DN123395_c1_g1	WHL22.114200	My10 putative homolog, My10f_2, My10f_3	PL.PM.SP	TRINITY_DN353720_c13_g1	WHL22.114200	3.71917	3.35733	4.29267	2.51006	2.1207	1.99073	1.37851	1.018	0.538004	1.58754	2.40321	3.05456	4.01633	4.4658	3.3211	3.33711	3.46048	4.29851	2.9059	3.14024	3.13186	3.08001	2.89927	3.9032	18.6261	15.1721	14.6886	27.7088	18.862	17.5544	11.3548	13.6013	10.4889	12.5683	13.5063	18.6101	15.9939	17.1738	18.3933	14.5928	17.5656	17.7935	17.9094
283	TRINITY_DN119656_c2_g3	WHL22.114264	Setd8	PL.PM.SP	TRINITY_DN349357_c7_g1	WHL22.114264	85.2275	55.3362	57.7662	140.208	193.95	139.021	175.163	251.8	221.853	105.107	97.8287	110.506	55.2781	64.1711	81.106	51.0421	42.5034	45.5375	29.5008	29.551	29.9516	31.7035	27.2454	26.6565	336.373	376.936	202.983	210.709	291.975	191.054	188.844	281.261	215.303	71.8289	66.8141	70.1474	68.9215	67.3484	61.3832	77.8282	59.3088	39.5387	49.9965
287	TRINITY_DN111150_c1_g1	WHL22.114536	NA	PL.PM.SP	TRINITY_DN281336_c1_g2	WHL22.114536	1.68804	0.833312	1.7826	1.03709	1.51074	2.34671	3.68088	3.30351	9.25236	10.0029	18.3815	15.0248	5.49332	8.39334	4.46355	3.135	2.56818	1.55838	1.9366	1.90895	1.62896	3.52584	2.40958	1.1503	1.33013	2.78457	3.25193	0.685971	2.23278	1.74601	3.56463	3.30634	2.44083	1.70958	2.35966	2.13264	2.25465	1.74536	1.23763	3.49891	2.00876	1.04836	2.4554
292	TRINITY_DN105939_c0_g1	WHL22.114667	Slc16a7_2	PL.PM.SP	TRINITY_DN340898_c2_g1	WHL22.114667	0.42866	0.455086	0.824895	0.305256	0.6229	0.849981	2.08888	1.36128	1.50947	5.77659	6.82592	7.8439	15.9144	16.9546	13.0885	35.4556	26.7254	18.5178	43.2516	35.3181	28.3277	41.9915	38.386	28.3887	0.0782965	0.263745	0.0962069	0.0403806	0.0607052	0.0590365	1.08794	0.992866	2.06303	12.5851	9.65484	12.4916	16.6726	15.5639	22.6506	34.7915	26.0648	61.6002	43.2725
293	TRINITY_DN106069_c2_g1	WHL22.114683	Clpp, Clpp_1	PL.PM.SP	TRINITY_DN353719_c15_g1	WHL22.114683	10.5355	13.1553	9.29933	18.9776	22.5401	25.035	29.149	32.2768	38.2712	28.452	32.8856	27.3807	26.3542	26.4567	27.4698	28.4628	23.0873	24.7601	27.8138	21.3346	24.2826	27.662	23.3324	23.7514	19.7293	19.0284	24.0998	25.8048	29.2927	30.3221	37.922	35.2293	39.7809	25.0295	25.2211	23.2722	26.5872	27.3429	25.5803	27.8839	26.0014	24.3157	25.3111
294	TRINITY_DN120793_c1_g1	WHL22.114702	Lrrc40	PL.PM.SP	TRINITY_DN350270_c5_g3	WHL22.114702	18.4901	29.3226	17.0727	7.75918	19.8587	12.4032	7.32117	11.6725	4.07249	8.30038	3.32496	6.06217	7.30072	6.45916	8.96031	8.93531	6.03496	8.4258	10.7048	7.40517	11.8591	11.3781	10.6187	14.7995	3.70481	5.36101	7.34242	6.87822	5.55246	4.79925	3.34631	2.56276	2.87533	2.22213	3.35314	5.02457	4.28025	5.37375	4.85979	7.27667	6.48749	3.88134	6.85459
295	TRINITY_DN105260_c0_g4	WHL22.114714		PL.PM.SP	TRINITY_DN349141_c8_g2	WHL22.114714	8.34162e-05	0.189372	2.59162e-05	8.34162e-05	0.461702	0.1082	0.426649	0.0912117	0.48142	4.0793	0.242596	1.38977	6.95982	0.26412	2.15687	7.14142	0.44258	1.91822	8.98056	0.443106	1.80948	9.38774	0.506399	3.61296	13.003	14.4658	28.3927	19.2576	10.7017	17.1988	8.10779	3.8898	10.6164	15.9982	22.2426	11.2199	18.3228	22.3079	12.3142	18.4178	21.0065	20.6533	18.2123
296	TRINITY_DN123948_c12_g1	WHL22.114773	Ard1	PL.PM.SP	TRINITY_DN336519_c0_g1	WHL22.114773	6.6503	13.8729	6.62636	7.60471	8.87894	7.70601	6.55581	6.85117	3.95111	4.08866	2.91004	3.95092	5.48102	4.17995	6.52024	7.58393	5.87778	8.32028	8.10639	7.08703	9.28752	8.70367	9.29772	9.89906	47.4646	49.932	47.6917	28.4323	27.8277	29.8616	9.25927	7.90671	9.54171	10.1832	12.4923	12.6748	12.3127	12.0635	14.5816	22.7463	16.9187	17.6223	19.3008
297	TRINITY_DN95775_c0_g1	WHL22.114846	DmrtA2	PL.PM.SP	TRINITY_DN307262_c2_g1	WHL22.114846	0.157072	0.476273	0.103017	0.138419	0.258051	0.073758	0.0785439	0.382329	0.0547073	0.0375571	1.36102e-05	4.41746e-06	3.07178e-06	1.36102e-05	0.0612774	0.0939238	0.0795188	0.0251551	0.174058	0.675405	0.332153	0.380271	2.61994	1.30272	0.144538	0.103986	0.0546695	0.0745411	0.269247	0.100635	0.251059	0.369708	0.187573	1.10533	0.569092	2.07931	1.15085	1.02896	1.92328	2.88321	4.03425	4.02811	3.86272
298	TRINITY_DN99450_c0_g1	WHL22.114857	Hypp_3083	PL.SP	TRINITY_DN354210_c19_g2	WHL22.114857	223.633	202.506	85.8837	340.4	402.607	285.887	398.853	423.741	377.441	195.253	221.092	204.662	117.237	101.31	155.847	73.732	64.4309	122.956	50.1465	48.4738	71.9355	60.8959	64.7498	59.8553	0	0	0	0	0	0	0	0	0	0	0	0	0	0	0	0	0	0	0
301	TRINITY_DN123445_c4_g2	WHL22.114961	Rcbtb1, Rcbtb1_1	PL.PM.SP	TRINITY_DN352092_c7_g3	WHL22.114961	4.25239	2.75484	1.92029	7.95559	5.70273	6.61652	8.25771	5.40757	5.54479	2.48749	1.04491	1.72494	2.1172	2.50748	3.92634	4.22639	9.68357	6.03632	4.39199	9.24334	7.85015	4.79772	6.57648	5.79512	3.08923	3.44775	1.53898	6.22089	9.45966	3.02189	5.00822	3.71917	3.03632	4.49991	5.56137	9.28529	6.70632	7.44356	12.5991	9.39033	6.27148	12.3607	7.08516
302	TRINITY_DN122736_c1_g1	WHL22.114989	Cenpi	PL.PM.SP	TRINITY_DN354613_c19_g1	WHL22.114989	2.51756	2.40988	1.68702	3.31736	2.55805	1.44942	3.13842	3.66374	4.95978	10.6574	16.129	18.145	10.9726	11.6852	14.9971	8.36486	7.42197	7.16682	5.00003	5.03556	5.42539	6.09936	4.91496	6.0935	24.9415	13.2704	26.8271	25.953	12.1462	25.6758	13.0353	10.8434	14.039	8.47282	12.1608	8.2988	8.13258	8.66176	7.42018	8.53499	9.6204	5.22172	7.13039
303	TRINITY_DN118096_c0_g2	WHL22.115007	Lrrc63	PL.PM.SP	TRINITY_DN354135_c11_g1	WHL22.115007	2.15774	2.39531	1.56452	3.61444	3.36923	2.06207	6.58658	8.20897	6.79748	9.23852	10.1316	9.56658	5.63324	4.48968	9.13667	6.16135	5.81343	5.76438	6.15056	4.97766	6.81338	4.47138	5.19468	6.01729	61.1982	36.0784	63.8683	17.3584	11.9736	24.2184	15.3073	26.1862	17.4689	14.9578	17.6942	13.1899	15.8127	18.4551	13.7358	17.044	20.615	12.2185	17.0291
305	TRINITY_DN118322_c1_g1	WHL22.115078	Cahb	PL.PM.SP	TRINITY_DN351467_c4_g2	WHL22.115078	15.5321	6.855	9.9702	18.3923	13.3495	11.4334	11.8453	9.03292	7.13409	6.12418	11.2416	10.8564	7.57983	9.35923	9.57404	9.55908	13.797	11.2635	8.33408	8.80409	9.92443	6.55711	7.76726	8.68413	34.7475	38.7203	35.3452	70.7065	60.2761	44.7202	125.578	108.955	81.835	93.7055	103.6	107.488	93.3594	109.772	116.819	77.3743	84.6028	89.8882	81.4791
306	TRINITY_DN112134_c3_g1	WHL22.115084	Rasa3	PL.PM.SP	TRINITY_DN345316_c3_g1	WHL22.115084	4.88332	9.98032	13.4305	7.65044	9.80259	11.5189	5.48953	5.68099	3.49172	2.00998	1.19913	0.0804396	0.518723	0.236453	0.166441	0.532259	0.641491	1.29798	0.438394	0.476826	1.61104	0.780013	0.807392	2.57341	29.6464	42.6865	31.9481	24.4624	28.5679	26.3121	18.4447	21.5137	16.8437	18.5092	14.3616	15.3832	19.1032	16.9965	20.8257	19.1891	18.0203	20.6476	22.5579
308	TRINITY_DN123746_c2_g1	WHL22.115244	Kiaa1731L	PL.PM.SP	TRINITY_DN354192_c11_g1	WHL22.115244	1.31639	1.11239	0.818664	1.53561	1.26826	1.33941	1.15927	1.49556	1.84423	2.16468	3.32168	2.93415	2.97579	3.25398	2.97876	2.7182	2.61315	2.7733	2.24164	1.97472	1.90903	2.45956	1.92238	2.41765	2.18957	2.85007	3.93598	5.42413	5.94048	5.76064	10.7034	8.44518	5.50211	5.83945	5.22847	4.56976	4.73699	5.21393	4.53702	4.12777	4.38628	3.05066	3.51371
309	TRINITY_DN108615_c1_g5	WHL22.115251	Commd2	PL.PM.SP	TRINITY_DN353143_c4_g1	WHL22.115251	0.735098	1.11625	0.651868	1.06937	0.494833	1.28345	2.10041	1.56403	2.07694	5.32279	7.91981	9.27494	9.98713	10.5899	9.01472	12.0562	10.7739	8.67373	9.21631	11.1382	8.33216	8.87513	9.95501	8.24348	11.6674	7.68692	16.0712	12.9597	9.82892	17.6312	12.9703	4.0489	13.9251	19.3792	25.7609	17.1402	21.8588	26.8401	20.3193	18.399	29.3258	21.5314	16.0254
310	TRINITY_DN98328_c2_g1	WHL22.11529	Cd157	PL.PM.SP	TRINITY_DN333972_c1_g1	WHL22.11529	2.28574	1.02256	2.94357	0.524045	0.233733	0.437716	0.847465	0.215479	0.25251	0.506517	0.151154	0.11716	0.0779758	0.125846	0.121219	0.533378	1.05623	0.862415	0.444808	1.95765	0.907394	0.368106	1.72857	0.968373	0.139678	0.142182	0.107862	0.144068	0.196343	0.132369	0.388177	0.118946	0.27756	0.418876	0.311245	1.06098	0.26168	0.306956	0.875681	1.02874	1.6379	0.635798	0.820378
312	TRINITY_DN119259_c0_g1	WHL22.115406	Dazip_1, Hypp_2941	PL.PM.SP	TRINITY_DN346054_c6_g1	WHL22.115406	6.21117	5.14134	4.39074	12.7109	12.8677	10.4188	8.62199	4.82942	2.6647	3.57087	3.99266	3.85841	3.34938	4.15514	4.51443	2.7088	3.15129	3.55292	2.02367	2.06761	2.54253	1.7604	2.27482	4.09595	4.08463	5.98269	6.25241	4.60309	5.83185	3.83657	11.457	10.0098	9.16235	10.7071	8.04647	9.22583	8.40833	9.79284	10.4876	9.0998	9.14203	7.87056	11.5515
315	TRINITY_DN118830_c1_g2	WHL22.115587	NA	PL	TRINITY_DN314752_c1_g1	WHL22.115587	2.52061	2.8867	1.19181	2.15396	2.19167	1.43232	3.72774	3.16492	4.02334	5.40565	5.63688	4.01307	4.13068	4.52475	5.62055	3.21539	3.78542	4.32314	5.34936	4.02365	7.4111	4.77436	4.77093	7.47718	0	0	0	0	0	0	0	0	0	0	0	0	0	0	0	0	0	0	0
317	TRINITY_DN88741_c0_g2	WHL22.115687	Hypp_2989, Z364	PL.PM.SP	TRINITY_DN293765_c0_g1	WHL22.115687	0.407557	0.125593	1.72276	0.131456	0.0947786	0.308379	0.102298	0.0259261	2.46251e-05	0.0611422	0.0742583	0.330152	0.0149034	0.132479	1.02472	0.0229378	0.00898686	2.46251e-05	0.0566761	0.0381664	0.793551	0.0211071	0.131598	1.58446	13.6014	11.6448	15.5252	27.4001	26.6484	34.2176	13.5847	16.9783	16.3072	16.3161	19.1798	16.4151	15.9264	17.9577	10.0754	17.7403	11.9498	14.475	12.4827
318	TRINITY_DN112589_c2_g5	WHL22.1157	Rxfp1L	PL	TRINITY_DN351002_c3_g1	WHL22.1157	1.90348	1.10008	5.67412	1.684	1.9022	1.89805	1.39749	0.744049	1.03732	1.54201	1.68836	1.44384	1.08576	1.31348	0.165996	0.728449	0.70332	0.545063	0.853655	1.03561	0.964048	1.06461	1.97429	3.52898	0	0	0	0	0	0	0	0	0	0	0	0	0	0	0	0	0	0	0
319	TRINITY_DN113997_c0_g2	WHL22.115700	Ppan	PL.PM.SP	TRINITY_DN345324_c2_g3	WHL22.115700	8.16911	6.57448	6.61288	13.5153	10.9703	17.7025	14.5365	11.5883	17.4291	16.2989	23.7368	22.5585	21.9314	30.0221	23.6872	32.2058	33.9064	24.9304	26.7205	28.6247	25.2641	28.4573	24.3034	20.4597	111.441	147.797	137.709	110.679	115.116	121.112	147.114	126.917	157.18	95.7347	81.4228	73.6209	99.6775	90.8666	80.928	72.152	81.3645	61.6755	68.8345
320	TRINITY_DN108689_c0_g3	WHL22.115743		PL.PM.SP	TRINITY_DN242142_c0_g1	WHL22.115743	3.07778	2.36293	3.14759	3.44414	7.21785	5.27334	5.89219	7.61346	7.321	4.62547	2.2161	2.38857	3.99711	3.20873	3.48233	6.41501	5.46802	5.71754	4.38505	6.86357	6.26332	6.77393	6.34988	6.0793	3.67211	4.01441	6.21344	15.1499	14.3631	10.7447	16.1585	19.5391	12.1134	7.70875	6.12501	2.96352	7.64404	7.35377	8.02568	7.88857	6.43012	8.74066	5.03264
321	TRINITY_DN123065_c2_g1	WHL22.115757		PL.PM.SP	TRINITY_DN344311_c0_g1	WHL22.115757	21.5768	13.371	19.9152	19.9627	16.084	17.1609	8.79888	8.3167	4.18022	8.35558	10.1047	9.80521	10.3063	10.9409	11.6457	13.3259	13.8805	15.9668	13.2387	13.788	14.7363	10.2718	15.6284	15.4081	148.028	188.787	143.746	247.326	320.601	264.151	425.433	581.896	496.61	456.276	430.353	481.588	396.892	385.309	422.505	324.143	236.479	311.107	336.028
322	TRINITY_DN167572_c0_g1	WHL22.115905	Bdh	PM	TRINITY_DN341556_c1_g1	WHL22.115905	0	0	0	0	0	0	0	0	0	0	0	0	0	0	0	0	0	0	0	0	0	0	0	0	4.97206	8.02704	14.3486	16.7835	16.2168	15.5373	11.3058	8.45607	9.89486	8.4044	11.2809	8.30286	13.8315	11.9813	10.6598	18.0332	12.2896	9.12174	14.0709
326	TRINITY_DN121124_c1_g2	WHL22.116291	CapsL	PL.PM.SP	TRINITY_DN350636_c7_g4	WHL22.116291	17.6145	11.1522	10.2301	19.789	16.0635	14.1522	27.3973	21.1363	20.3027	41.8377	52.6432	44.1087	53.1611	58.8248	63.6598	65.9125	73.2876	72.0093	65.3895	77.7638	88.2934	66.2629	90.776	115.597	381.224	361.168	203.351	422.112	507.067	414.427	691.581	771.276	745.247	203.196	226.161	227.704	130.507	113.235	148.855	104.385	86.5174	106.802	93.4982
329	TRINITY_DN111881_c2_g1	WHL22.116431	Zdhhc6	PL.PM.SP	TRINITY_DN344185_c1_g1	WHL22.116431	13.3074	14.4628	19.4042	19.3279	17.7186	15.5241	10.7947	14.2438	13.6609	7.68912	5.87101	5.23962	4.39446	5.41925	4.02216	5.21644	3.83778	5.09647	4.01433	5.18871	4.26587	5.12552	4.35407	5.34044	20.9136	25.4525	27.2338	59.7344	47.1464	44.5628	52.5338	32.7578	44.5986	14.4737	22.3233	20.927	27.3767	29.7651	26.2431	32.5848	32.009	29.7973	32.5993
331	TRINITY_DN105316_c0_g1	WHL22.116486	Mrpl15	PL.PM.SP	TRINITY_DN347118_c3_g2	WHL22.116486	4.14175	2.31899	2.64192	6.81309	5.35634	6.25089	11.653	11.4633	14.2705	13.2034	14.2885	15.8051	14.9965	17.4835	19.5202	19.0202	25.978	19.5927	20.0108	21.5489	18.3108	17.6236	21.9329	16.743	57.7118	25.8409	67.8914	80.4397	50.4686	68.7375	68.5457	70.72	78.8851	61.5122	86.4699	49.3808	58.4447	78.371	45.5168	61.2717	76.8008	56.621	55.1982
333	TRINITY_DN111895_c0_g3	WHL22.116692	Gst_pi, Hypp_2591	PL	TRINITY_DN353416_c9_g1	WHL22.116692	3.38101e-06	0.000275054	7.82514e-07	3.38101e-06	0.000275054	0.00979939	0.414951	0.000275054	0.159888	0.702691	0.000275054	0.125887	0.483587	0.000275054	0.0868326	0.392831	28.9219	0.120292	6.43697	723.412	3.85804	17.9595	2222.32	11.769	0	0	0	0	0	0	0	0	0	0	0	0	0	0	0	0	0	0	0
334	TRINITY_DN107463_c1_g1	WHL22.116734	Mib1_2	PL.PM.SP	TRINITY_DN351154_c8_g2	WHL22.116734	9.9845	11.4694	13.5352	13.4642	16.6524	17.4668	13.4485	12.1656	15.8243	4.35139	2.43826	0.564796	1.53197	1.90312	2.72693	2.6602	4.25959	4.63717	5.26601	3.72815	3.92178	4.6732	4.60798	7.52943	8.11399	8.98919	11.6787	17.9687	13.0502	15.8151	3.97946	2.31386	4.83628	2.57651	3.70025	1.58462	3.27876	4.97625	4.90447	6.0056	5.62312	5.48977	7.14876
335	TRINITY_DN119064_c0_g2	WHL22.116741	Hook3	PL.PM.SP	TRINITY_DN348579_c3_g1	WHL22.116741	23.1898	19.8862	19.5782	42.5069	36.8996	40.6708	48.8136	40.7875	47.354	17.4062	7.11716	5.25797	5.42364	6.51451	5.22765	5.61463	9.02498	9.45542	5.29421	8.74478	8.3928	6.80521	8.39018	11.1719	63.5341	41.0933	55.8202	33.8073	42.2398	32.6515	23.3974	19.4441	17.6017	46.456	45.4542	45.1603	34.6297	37.468	39.532	29.3506	38.9363	37.5439	36.9218
340	TRINITY_DN123947_c11_g1	WHL22.116966	Asna1	PL.PM.SP	TRINITY_DN330813_c0_g1	WHL22.116966	2.55755	1.27869	0.856613	4.0595	2.47805	0.919957	5.16934	3.78998	2.21753	3.99077	5.6993	9.23333	6.40092	8.42476	12.0371	9.59434	13.5956	17.8812	12.4701	14.3112	22.49	12.0282	17.5852	25.2595	65.4324	44.8502	74.5485	57.1937	53.1312	65.7313	73.7154	59.9584	84.1115	70.7315	88.8781	79.7206	85.6494	96.1971	80.429	81.2306	94.1606	93.7802	87.5043
341	TRINITY_DN117376_c0_g1	WHL22.117003	Pde10a-2	PL.PM.SP	TRINITY_DN344300_c3_g2	WHL22.117003	1.47846	5.3442	1.62604	1.43982	3.51857	1.43646	0.591434	1.95496	0.605828	0.382153	0.0800065	0.542786	1.09909	0.532814	0.631792	1.47184	0.271042	1.03732	2.14313	1.84192	2.21072	2.269	4.83777	3.40107	1.9857	2.75577	3.0391	1.69608	4.358	2.08609	1.50899	2.23101	1.2372	1.67486	1.52441	1.99307	1.74384	1.47141	1.67286	2.20906	1.23497	2.01166	3.13448
343	TRINITY_DN123419_c3_g1	WHL22.117156	Atg3L	PL.PM.SP	TRINITY_DN345825_c4_g2	WHL22.117156	8.26867	1.48329	0.812316	2.96095	2.41092	1.74475	2.36268	2.95292	4.01161	4.29287	8.53611	9.80661	5.39681	9.44327	10.7262	7.45885	8.61692	9.40052	9.42462	11.3586	11.8983	10.5033	11.8767	14.7923	27.3123	34.6944	33.9847	68.5608	56.7482	63.2121	83.5717	74.4306	76.0688	48.9283	55.4722	45.5034	52.6378	51.8226	50.7775	53.4002	54.6509	64.8223	63.8499
345	TRINITY_DN116857_c0_g1	WHL22.117215	Rap2	PL.PM.SP	TRINITY_DN353368_c11_g2	WHL22.117215	4.39624	4.69916	4.53476	3.04633	2.30264	2.7958	2.35387	2.82917	3.1662	3.65461	8.2944	6.46919	2.45944	3.06158	2.59742	1.58535	1.38435	1.06616	0.839425	0.940799	0.734955	1.19087	0.443516	0.849597	65.2325	71.3766	80.1269	165.578	191.053	190.686	364.71	406.543	354.903	350.097	297.878	265.736	238.06	233.445	193.764	174.544	145.109	155.127	151.464
346	TRINITY_DN100600_c0_g1	WHL22.117264	Unk_78	PL.SP	TRINITY_DN311463_c0_g2	WHL22.117264	0.0193486	0.0390072	6.27889e-06	0.0151569	0.158485	0.0524223	0.0154807	0.225421	0.777542	0.0370061	6.68718e-06	0.0420941	0.0360787	0.153593	0.0435524	1.01797	1.28911	2.96714	1.59496	3.01979	4.4176	2.14594	3.79029	3.43399	0	0	0	0	0	0	0	0	0	0	0	0	0	0	0	0	0	0	0
349	TRINITY_DN122241_c0_g1	WHL22.1173	Fn3f_28	PL.PM	TRINITY_DN343226_c0_g1	WHL22.1173	1.41289	0.957595	0.792922	0.63244	1.16735	1.57537	0.645954	0.768707	0.505282	1.15822	0.880736	1.36752	2.16427	1.62364	1.13193	2.31729	1.70514	2.20694	1.61041	3.07807	2.46532	3.55389	2.97531	3.60984	1.38435	9.84353e-05	0.687047	1.61409	9.84353e-05	0.474282	1.04548	3.68573	0.589351	1.37184	20.361	1.74595	1.05246	40.1607	1.85938	0.775809	41.7985	3.35394	1.55552
351	TRINITY_DN107020_c0_g4	WHL22.117384	Lyrm5	PL.PM.SP	TRINITY_DN307955_c1_g1	WHL22.117384	13.1213	9.22013	5.69918	15.4833	11.7707	13.9138	17.7656	13.5922	12.4049	8.16478	5.91498	5.71466	5.21528	6.32106	7.33171	5.43184	7.4778	8.83416	5.92795	8.67094	8.196	6.25713	8.65876	10.3767	6.62374	9.20888	9.87946	15.192	23.1378	21.3771	25.1906	24.5024	30.0328	26.7647	34.2524	33.3044	36.902	44.0894	36.9396	58.3086	47.2377	43.8064	59.3816
353	TRINITY_DN121508_c0_g1	WHL22.117431	Gys1	PL.PM.SP	TRINITY_DN251846_c0_g1	WHL22.117431	0.225678	0.174573	0.198754	0.176779	0.0532058	0.394883	0.952013	1.36632	0.981552	2.82539	7.58635	4.2162	6.23606	8.33549	5.01841	9.85334	9.90101	6.63827	11.2217	10.7317	7.8961	12.1735	10.5635	10.5428	14.8232	14.3798	14.8216	62.332	39.2425	38.6527	49.1186	25.2048	26.3361	7.52309	13.9908	10.7616	13.5296	12.8124	11.8189	9.79817	11.1368	8.97124	14.0645
354	TRINITY_DN110212_c1_g2	WHL22.117470	Asp_9	PL.PM.SP	TRINITY_DN333856_c1_g1	WHL22.117470	0.798034	0.980924	0.441398	1.21551	1.99298	1.39247	1.52525	2.36229	1.714	0.763215	0.738159	0.333055	0.165358	0.0878008	0.246142	0.21209	0.0893264	0.0808315	6.48505	7.92902	14.8673	20.1791	24.4459	49.9327	4.25933e-06	4.68165e-06	7.61759e-06	4.25933e-06	4.68165e-06	7.61759e-06	0.419104	0.0584351	0.47402	0.0904532	0.254841	0.144964	0.23544	0.100535	0.598207	0.647916	1.56198	1.14012	1.72719
356	TRINITY_DN119524_c0_g2	WHL22.117597	Mars	PL.PM.SP	TRINITY_DN352110_c11_g1	WHL22.117597	3.04083	2.67419	2.95965	10.3218	6.30685	5.43878	12.1256	8.48574	12.5209	14.2638	18.2295	14.8595	10.351	13.7317	13.966	8.91246	11.1342	11.947	8.85737	8.52154	8.63407	8.03115	10.4803	8.25689	18.1084	29.0423	33.8738	14.1291	39.2703	26.028	17.536	35.3187	25.4443	19.6967	13.1472	20.1234	32.0509	18.2879	26.7858	38.815	24.7836	34.0046	38.5767
357	TRINITY_DN112680_c3_g3	WHL22.117605	Bzw1	PL.SP	TRINITY_DN197668_c0_g1	WHL22.117605	121.849	179.039	249.187	68.8733	71.5997	80.3708	94.3956	98.2807	126.555	90.5194	109.125	102.837	89.2336	76.7767	76.1699	107.455	91.5718	76.5385	108.021	99.802	76.2981	107.714	82.9312	69.0036	0	0	0	0	0	0	0	0	0	0	0	0	0	0	0	0	0	0	0
358	TRINITY_DN109455_c0_g1	WHL22.117655	Taf6	PL.PM.SP	TRINITY_DN350804_c11_g2	WHL22.117655	5.92227	3.75812	2.22191	7.82097	7.80523	7.11274	6.48463	5.1345	2.72284	4.42944	4.70546	7.25879	6.28296	6.38417	8.00591	7.55469	9.42283	11.6424	6.98338	8.35993	11.4843	7.55331	9.34593	9.96223	14.3472	22.8761	20.3457	24.8877	31.0642	29.3988	48.3692	50.9416	53.4837	48.1119	41.6529	39.9568	39.4027	36.924	34.5621	35.2245	27.683	31.4348	32.3673
360	TRINITY_DN121205_c1_g1	WHL22.117690	C5orf41L	PL.PM.SP	TRINITY_DN346162_c3_g3	WHL22.117690	3.93903	6.29428	5.42738	6.14237	4.20811	3.93101	5.70196	5.3082	4.08857	4.01247	1.60097	0.761901	2.10116	1.63689	0.900914	2.62925	2.97382	5.85509	3.60568	5.43646	9.73823	4.5646	8.44943	14.7429	18.4976	16.122	21.8257	2.63858	5.07275	5.93821	13.1255	12.4628	8.83119	10.3866	5.80777	9.72234	14.7468	11.1617	13.2345	34.1814	32.7763	82.84	50.2783
361	TRINITY_DN117295_c0_g1	WHL22.117703	Entpd4	PL.PM.SP	TRINITY_DN349822_c7_g1	WHL22.117703	34.1092	20.0521	17.0444	29.137	36.9473	31.7023	22.2786	22.1027	15.6757	7.67718	7.1136	7.20397	6.03169	6.76392	7.00337	5.26072	6.38757	6.44746	5.68269	5.17447	6.77926	4.73729	5.57568	7.77362	100.273	151.616	86.5249	31.3255	45.4645	30.2512	18.69	18.4608	19.0732	29.9559	24.5452	24.74	22.2181	21.226	21.5235	19.6474	17.4227	17.9182	16.7628
362	TRINITY_DN112445_c1_g1	WHL22.117708	Bnip1	PL.PM.SP	TRINITY_DN349822_c7_g2	WHL22.117708	4.38394	9.04544	12.4934	5.88693	9.87477	12.8503	7.64116	8.06317	8.40977	9.73293	8.62098	8.49741	12.9926	10.2345	8.00686	19.1736	10.9533	10.4397	13.3248	11.9468	10.8205	15.0244	11.5115	9.22473	38.8356	61.2904	39.86	22.4369	25.1339	24.3951	19.194	12.0592	21.3145	14.5684	14.3027	11.9499	14.0849	13.6578	14.36	13.3519	13.3529	10.299	11.6796
364	TRINITY_DN108376_c0_g1	WHL22.117835	Il1ap_1	PL.PM	TRINITY_DN339093_c4_g2	WHL22.117835	1.81049	5.36684	7.09003	2.59059	4.29872	3.87396	4.82836	6.58658	6.58879	4.3172	1.89171	2.038	3.17364	2.33703	2.05312	1.61668	1.73155	1.38939	1.34822	0.900128	1.0528	1.72142	1.11186	1.05106	76.0325	39.326	34.9699	19.2892	26.8986	20.2714	7.07201	10.3484	8.29417	13.0192	8.89191	18.8118	23.4347	13.8184	28.3486	21.6026	16.2653	62.2231	28.0916
366	TRINITY_DN120394_c3_g1	WHL22.117874	Uros	PL.PM	TRINITY_DN265987_c0_g1	WHL22.117874	2.27978	3.15454	2.12686	3.34839	9.31683	5.46733	0.886655	1.60585	0.937185	0.817621	0.303281	0.273163	0.472376	0.378746	0.524876	0.787637	0.79634	0.795487	1.23509	1.04746	1.71964	1.33804	0.752451	1.59195	18.7079	36.6575	14.7926	38.172	30.6654	25.5804	19.7798	17.1024	21.9175	7.80586	8.23062	11.4649	9.65122	6.59524	12.2831	12.4811	10.0323	12.8819	10.9883
367	TRINITY_DN116290_c0_g1	WHL22.117882		PL.PM.SP	TRINITY_DN342200_c5_g3	WHL22.117882	17.454	4.8771	2.52017	18.8793	26.9195	25.6324	22.8556	24.0287	26.9231	12.9432	12.6159	21.0931	17.2912	17.9558	22.0223	21.4605	30.5312	28.2857	19.6739	27.9677	25.0946	20.8881	24.3605	25.9224	6.68994	4.03426	14.0026	9.05646	6.68529	10.0242	12.7823	20.2492	20.4194	24.577	24.1393	18.9782	38.1227	30.7744	27.4745	32.3361	33.8999	25.107	26.0322
368	TRINITY_DN119093_c0_g1	WHL22.118185	Sox6L, SoxD1	PL.PM.SP	TRINITY_DN337744_c0_g1	WHL22.118185	0.0194723	0.125287	0.017144	0.0305055	5.37029e-06	0.0460258	0.062313	0.120688	0.0546191	2.9701	14.4444	2.7938	2.50534	7.36962	1.19295	1.20153	3.89002	1.31834	0.845795	2.6916	1.2436	1.1142	3.4459	1.32432	5.98622	7.86815	10.6221	5.70391	5.49246	7.33628	12.6756	12.6942	8.00847	13.1994	11.5145	11.4956	12.034	12.3825	12.1176	11.2677	13.3007	10.8104	14.2652
369	TRINITY_DN119643_c0_g3	WHL22.118191	DnmbpL	PL.PM.SP	TRINITY_DN338042_c3_g1	WHL22.118191	18.2557	16.7948	12.588	43.1089	48.3307	49.0965	51.9719	50.6618	58.8187	24.0427	17.6344	19.0449	21.3125	20.3476	29.7327	28.1636	30.4536	30.7887	20.2635	23.1291	19.2198	18.0807	20.8075	17.7539	83.3419	80.0736	47.4961	112.553	117.76	104.623	98.0606	143.626	75.3677	37.0005	44.9074	39.5825	42.8049	38.6266	41.6121	41.3058	31.6932	30.4943	31.384
370	TRINITY_DN119982_c3_g2	WHL22.118225	Nap1l1	PL.PM.SP	TRINITY_DN347753_c1_g1	WHL22.118225	8.25493	5.77031	4.1128	15.0018	10.6939	5.16875	10.5671	9.66244	8.15521	15.0316	13.2006	19.3931	13.7928	13.9103	16.864	16.5537	22.7945	24.8044	25.8182	35.2861	49.5173	36.6858	48.3063	61.0853	26.1341	29.9247	34.2588	67.7281	67.1371	69.5426	124.282	132.144	123.956	87.0692	80.0454	67.4667	78.9976	76.7951	65.5616	80.5407	84.8629	58.1198	69.5271
371	TRINITY_DN121883_c3_g1	WHL22.118261	Whirl	PL.PM.SP	TRINITY_DN349890_c5_g1	WHL22.118261	46.2167	45.7615	38.7021	27.8853	26.8888	22.1105	25.3276	24.5096	22.1106	24.7625	28.2365	25.7809	18.2155	18.5529	19.3042	14.4247	13.3111	16.3697	13.7591	12.6134	14.2828	13.7939	15.1954	18.3086	22.3665	49.8177	29.518	48.4762	65.2326	43.4161	36.557	38.3549	28.7346	27.8353	23.7523	29.2184	27.6896	20.4968	24.9831	27.8194	18.8975	26.3126	21.4131
372	TRINITY_DN126577_c0_g1	WHL22.118278	Fbxl2	SP	TRINITY_DN342331_c0_g2	WHL22.118278	0	0	0	0	0	0	0	0	0	0	0	0	0	0	0	0	0	0	0	0	0	0	0	0	0	0	0	0	0	0	0	0	0	0	0	0	0	0	0	0	0	0	0
373	TRINITY_DN107455_c0_g3	WHL22.118302	Rpain	PL.PM.SP	TRINITY_DN346658_c1_g1	WHL22.118302	46.7428	45.342	61.9386	26.3565	22.835	18.1484	5.34246	4.40493	2.4218	3.90612	1.75904	2.68279	2.29703	2.54931	3.09118	2.23292	3.47653	2.95198	1.78167	3.00017	1.85643	2.56838	2.82869	4.87726	618.879	633.318	479.447	154.074	132.518	132.018	38.3064	21.8586	41.3657	14.0239	14.754	20.3738	16.7647	18.1323	16.2089	10.4532	12.437	6.71951	12.0377
374	TRINITY_DN120881_c1_g2	WHL22.118329		PL.PM.SP	TRINITY_DN348756_c4_g1	WHL22.118329	1.58017	2.92289	2.55794	1.89309	2.90823	2.0254	3.45805	3.7629	3.52247	4.26698	3.9732	6.54261	5.67673	4.11473	5.22204	2.8902	2.48985	2.79447	3.46089	2.55673	2.18673	4.09157	3.08055	2.69152	2.85507	3.91018	5.56277	2.0387	3.11073	4.92424	1.60221	1.92	2.03387	6.38877	6.26486	5.62167	8.9149	7.83021	7.71249	21.5006	14.1131	23.4516	24.5093
375	TRINITY_DN120430_c0_g1	WHL22.118336	Mmp21L	PL.PM.SP	TRINITY_DN328133_c0_g2	WHL22.118336	0.136037	0.0778865	0.0827801	0.0959056	0.110771	0.22225	0.152373	0.0937839	0.0395639	0.286221	0.391421	0.728102	1.56012	1.38019	2.11228	6.40332	6.45528	6.36625	5.49919	6.97476	4.01501	4.93415	7.83689	5.3902	8.89863	5.10616	4.94225	7.28276	6.16993	5.31194	7.39239	5.90617	5.83264	17.6558	23.7629	21.4288	10.4499	16.5923	14.9302	12.0319	13.8765	15.2861	11.8358
376	TRINITY_DN123308_c0_g2	WHL22.118337	Dopey1l	PL.PM.SP	TRINITY_DN354576_c19_g1	WHL22.118337	0.574198	0.280501	0.28381	1.15997	0.52347	0.701034	0.725359	0.220168	0.214765	0.281799	0.503688	0.777047	0.598783	1.19668	1.15215	1.65529	3.19456	2.96225	2.60544	3.8629	2.60313	3.16606	4.62914	3.77346	2.57022	2.57145	3.15052	1.95142	1.6848	2.44562	1.71964	1.71152	2.11644	6.65173	5.58815	5.63831	6.569	8.05059	6.81856	7.69793	9.59062	9.97126	10.274
377	TRINITY_DN119659_c3_g1	WHL22.118366	Iqwd1	PL.PM.SP	TRINITY_DN340834_c3_g1	WHL22.118366	1.41709	1.48944	1.92767	2.19695	1.32856	1.70489	3.02335	2.09966	2.84515	2.93639	4.38174	2.93347	3.35828	3.82687	2.7316	3.55889	3.52951	3.98662	3.03596	3.6165	3.13385	3.24885	3.66376	3.48066	2.23825	2.17785	3.587	2.56701	2.33917	2.72233	2.43714	3.06182	2.29421	5.30985	5.2532	5.46825	6.63425	6.83519	6.02472	7.44316	7.42033	7.60478	8.47661
379	TRINITY_DN108522_c0_g2	WHL22.118432		PL.PM.SP	TRINITY_DN346116_c2_g4	WHL22.118432	19.984	10.4251	9.48463	15.9926	21.3694	18.7956	18.1792	23.2091	13.4909	6.11036	2.32861	1.16844	2.10519	2.62294	2.8208	2.71164	2.90056	4.13516	2.2571	3.44961	7.4894	3.5948	5.2039	6.6982	310.177	230.077	175.252	112.915	123.868	69.2023	71.6253	63.2606	53.5905	29.548	36.9827	27.6688	23.9283	21.4207	29.6434	23.5179	17.4452	23.3164	16.0753
382	TRINITY_DN122574_c1_g1	WHL22.118548	Slc25a44	PL.PM.SP	TRINITY_DN350342_c6_g2	WHL22.118548	27.6742	23.0175	31.543	26.0214	27.7062	27.9419	12.6233	9.60962	12.0559	8.96689	11.1472	10.0486	8.69517	8.37964	8.72377	8.00574	7.15021	6.22968	6.25627	6.26874	4.95109	5.45851	7.55194	6.74455	357.976	284.45	239.015	86.4462	100.627	56.2304	42.2834	49.5226	27.5531	25.158	26.4492	30.8893	27.5277	23.6477	27.3937	18.4427	18.2734	22.1767	21.1426
383	TRINITY_DN111169_c0_g1	WHL22.118642	Hypp_2735	PL.PM.SP	TRINITY_DN340498_c1_g1	WHL22.118642	0.729874	0.155671	0.109194	1.71518	0.75903	0.820838	1.91867	0.749734	1.43506	2.39323	3.4973	5.74353	4.27762	9.7312	9.83928	7.01613	15.8249	10.0768	6.80929	14.5689	9.99593	7.55767	12.7729	12.126	82.3685	76.8067	58.2596	39.7201	39.3681	36.0444	36.4186	31.9297	33.4545	28.8726	45.7314	31.8919	36.7421	36.6235	40.395	48.5869	38.3188	33.35	30.159
388	TRINITY_DN118357_c2_g1	WHL22.118899	Baiap3	PL.PM.SP	TRINITY_DN341392_c3_g3	WHL22.118899	1.24045	0.419651	1.8137	0.813035	0.511574	0.86767	0.668378	0.363823	0.183874	0.690008	1.16617	0.540301	1.00317	1.03287	0.588445	1.27155	2.14367	1.54584	1.40264	2.37449	2.68856	1.68266	2.92411	3.66224	6.13996	4.20405	5.24822	8.32418	6.46906	6.59411	6.59693	4.47155	5.18794	5.65696	8.37054	9.9321	7.62925	9.33571	11.2952	12.7822	12.7389	13.4063	12.7524
393	TRINITY_DN123848_c1_g1	WHL22.119111	Vps13hb2	PL.PM.SP	TRINITY_DN354668_c22_g1	WHL22.119111	8.99202	13.5707	14.7948	10.9082	16.3829	8.70103	10.9857	11.9486	7.47251	4.11391	1.93166	2.43011	2.76451	2.52719	3.5068	2.16236	2.48121	3.04182	2.11138	2.3216	2.45947	2.43908	1.82684	2.22522	9.10748	10.7361	4.24299	5.58715	7.06032	4.52793	2.66822	3.88031	2.40005	3.64527	2.81424	4.33518	3.41036	3.0605	4.0981	2.53012	3.12918	2.79799	3.5697
397	TRINITY_DN118083_c0_g1	WHL22.119248	Z373	PL.PM	TRINITY_DN343886_c2_g1	WHL22.119248	6.93487	2.09835	4.80257	12.1641	4.06029	5.07713	9.13218	3.89827	5.02092	4.31575	12.4657	8.02401	3.18663	7.4764	3.48151	2.28568	3.2527	2.69321	1.76493	3.69837	3.68118	2.83354	3.25223	3.57159	8.16933	6.13568	9.2971	2.38657	2.81647	3.5744	4.72454	7.02545	5.62557	9.23338	11.2307	9.00651	11.3241	11.4953	10.2315	12.55	9.87227	9.18161	10.0959
399	TRINITY_DN116009_c0_g1	WHL22.119288	Cdk5rap3	PL.PM.SP	TRINITY_DN295310_c3_g1	WHL22.119288	1.04553	0.838618	0.867706	3.20771	2.43919	2.38143	4.25215	3.52894	6.52761	4.70792	4.6452	3.57495	3.16827	3.43286	2.15048	5.25152	7.47131	6.14361	6.25639	8.56259	8.32663	6.86504	6.5152	9.04444	12.9759	13.4763	16.1276	9.41815	10.6854	13.5017	13.0225	13.9992	16.8371	33.4856	30.0416	30.7049	33.7143	29.0415	30.2399	35.9383	32.2145	32.0587	31.6153
400	TRINITY_DN118616_c1_g1	WHL22.119325	Creld1	PL.PM.SP	TRINITY_DN353176_c11_g1	WHL22.119325	77.3649	110.485	124.37	37.9974	37.0889	26.8002	27.3948	15.1301	16.0179	10.6582	10.4425	14.2767	6.77679	10.154	9.94364	13.5982	13.774	11.0025	16.8956	14.2246	15.3449	15.3093	15.8838	15.9881	15.8991	13.6791	17.5398	25.237	24.9711	29.9484	27.4013	20.8489	27.0823	20.4347	22.835	21.005	23.5974	22.79	21.0514	24.5867	26.4129	21.9154	22.6792
401	TRINITY_DN119006_c0_g2	WHL22.119348	Hypp_616	PL.PM.SP	TRINITY_DN341786_c0_g2	WHL22.119348	8.11412	7.87434	4.97098	11.7822	13.4553	9.96284	7.88088	8.11044	4.57307	4.11725	2.10107	2.65652	2.32915	2.76303	2.62363	2.01703	2.30546	3.43589	1.47635	1.87258	2.2978	2.16799	2.16586	3.74286	19.7793	20.2912	18.9913	37.1214	25.3834	27.0716	19.1693	17.8049	16.1237	28.0073	24.002	22.8015	18.1422	20.3866	22.5356	15.4167	20.6429	25.1174	21.6509
402	TRINITY_DN119038_c0_g2	WHL22.119352	Hibch	PL.PM.SP	TRINITY_DN324598_c3_g3	WHL22.119352	1.1922e-05	3.6568e-05	0.0406091	0.417842	3.6568e-05	0.283463	4.2676	29.1728	2.07008	27.1828	115.506	10.1198	31.6882	118.421	9.45597	35.3583	106.594	6.76639	33.4387	110.149	6.43893	33.6096	116.148	7.32463	21.5871	27.796	24.575	46.8896	81.211	60.8383	46.6483	32.8618	36.5274	20.0801	16.9305	19.0341	23.5348	18.3504	18.9205	21.3346	21.1717	17.1718	20.3086
403	TRINITY_DN103374_c0_g1	WHL22.119358	Ppcs	PL.PM.SP	TRINITY_DN348333_c8_g1	WHL22.119358	0.404187	0.85243	0.35776	0.211078	0.34639	0.614738	3.88041	5.08076	10.3727	14.0444	9.00903	10.5507	9.86104	8.07749	6.51149	10.505	7.47078	7.07496	10.0326	6.89035	6.22897	10.7934	9.28075	7.55127	82.2464	39.4688	41.5095	39.3964	25.5806	28.4189	30.2725	30.1336	26.1008	13.1818	20.9315	18.2322	14.4439	17.0001	16.5995	12.1934	14.4174	11.6589	10.541
404	TRINITY_DN107630_c0_g2	WHL22.119383	Vps13hb_3	PL.PM.SP	TRINITY_DN347210_c4_g2	WHL22.119383	0.425749	0.359659	0.0800008	1.00049	1.24223	0.558398	0.943267	0.562989	0.764603	1.28415	1.27589	3.37996	2.93143	2.92118	4.71035	3.72858	5.53861	5.62458	4.99365	4.32249	6.07948	4.00762	5.0286	6.06946	13.2555	18.4733	10.4113	18.7307	21.0012	6.84483	20.9985	21.0737	18.8185	6.6785	6.94433	10.9732	7.78136	5.23719	10.3146	6.99701	7.9665	10.1376	8.40863
405	TRINITY_DN108651_c0_g3	WHL22.119385		PL.PM.SP	TRINITY_DN348736_c2_g1	WHL22.119385	0.289211	0.0946442	2.40351e-05	0.594678	0.153829	0.30099	0.607385	0.227914	1.04174	0.414886	2.90964	11.5998	0.404489	1.49074	3.66723	0.622562	0.568745	1.09477	1.08964	1.20785	4.90527	1.08209	1.30151	7.47463	0.0604013	0.254511	1.60048e-05	0.0311513	8.52944e-06	0.142498	0.125896	0.958091	0.597564	0.289814	0.742862	1.97965	0.226313	1.09893	1.25685	0.556074	1.63846	1.53992	0.496658
406	TRINITY_DN115187_c1_g3	WHL22.119401	Fbxl20	PL.PM.SP	TRINITY_DN346000_c6_g1	WHL22.119401	3.08341	3.00371	3.81537	4.75852	3.87705	5.19019	2.7983	1.8382	1.21565	0.748225	0.501455	0.383856	0.750929	1.07851	0.964511	0.990672	1.09725	1.02469	0.775167	1.23278	0.966598	0.830571	0.939579	1.66682	4.39164	3.53772	4.76514	19.7989	15.7961	15.7568	9.646	7.89205	6.01777	7.90224	6.79798	7.20488	5.5736	7.80754	6.35849	7.82571	10.7084	10.5337	12.7309
407	TRINITY_DN114901_c0_g1	WHL22.119403	Faim	PL.PM.SP	TRINITY_DN354025_c16_g2	WHL22.119403	1.70685	1.49903	7.55357	1.12592	0.84749	2.92743	3.80926	6.78052	7.69099	11.6843	19.9612	11.1016	19.1813	19.7629	8.2631	18.4785	13.0561	7.50514	15.6092	10.9247	6.03589	12.1794	11.8913	8.1554	109.074	79.4964	60.6847	58.5544	47.8545	37.3383	32.3956	22.4027	30.6292	14.2343	12.0443	18.2931	9.58975	10.2421	13.5869	7.14035	8.6173	7.37838	7.37957
408	TRINITY_DN123792_c5_g4	WHL22.119419	Spag16	PL.PM.SP	TRINITY_DN348385_c3_g1	WHL22.119419	7.0202	2.34028	1.66312	5.38912	2.79421	2.15821	7.14111	6.03949	4.59981	7.53875	10.6597	11.3538	4.63806	8.02143	10.7167	6.00642	7.98718	9.64371	7.14812	9.68592	9.92692	6.07443	9.43032	12.8104	24.6047	14.8535	42.016	6.28289	14.5664	22.4579	60.0822	100.127	72.4596	117.632	78.0703	67.1098	76.5295	70.6428	60.3217	78.0027	49.5993	58.2523	74.2235
409	TRINITY_DN122836_c1_g1	WHL22.119462	Tnrc4	PL.PM.SP	TRINITY_DN341916_c4_g1	WHL22.119462	1.18106	1.17226	1.18472	2.27588	1.90538	2.56283	2.07883	1.99101	2.21091	3.1175	2.9913	1.72217	3.10544	2.58154	1.60064	3.88705	3.98594	5.15691	6.67999	8.11073	8.60655	8.94201	11.3134	15.2935	37.253	35.8748	39.3976	17.2054	13.1736	17.9633	16.1517	16.6149	21.6795	13.9432	17.3913	14.825	17.585	23.8367	16.4748	33.0742	31.2422	25.8554	36.1064
410	TRINITY_DN108426_c0_g1	WHL22.119485		PL.PM.SP	TRINITY_DN334705_c1_g2	WHL22.119485	6.5458	0.627649	4.62173	5.51205	1.10518	7.96956	7.07002	12.6965	15.0367	15.0245	32.7798	16.6716	13.2238	24.9224	12.6611	16.387	31.1181	11.8243	15.4261	26.6126	11.289	13.7825	29.6351	11.3153	39.5717	32.1088	33.9741	15.7121	23.0513	13.1665	16.5452	24.9043	18.9174	33.1868	40.4985	37.9159	43.9575	46.6736	41.9401	41.269	32.4226	36.2337	34.7614
411	TRINITY_DN111366_c0_g4	WHL22.119492	Slc34a2	PL.PM.SP	TRINITY_DN321084_c5_g1	WHL22.119492	14.6521	5.66901	7.4023	25.3767	13.5085	25.8897	20.1592	34.6742	23.9799	168.11	153.762	239.458	108.067	118.018	103.784	129.563	138.316	129.253	112.383	146.534	90.1427	50.8049	103.144	75.7017	2.76247e-06	3.56256e-06	5.82143e-06	0.0504416	0.1101	0.103656	0.101934	0.266784	0.217352	0.791947	0.271493	0.387726	3.38986	1.224	1.31431	0.330173	0.432223	1.24469	0.488297
412	TRINITY_DN113765_c0_g1	WHL22.119525	Atp5g1	PL.SP	TRINITY_DN312015_c0_g1	WHL22.119525	13.4795	15.3506	11.1958	40.727	41.5605	23.1012	25.6773	18.8278	20.148	87.7843	111.975	164.753	165.982	151.041	234.651	355.467	320.382	330.598	429.811	444.694	407.978	476.751	516.896	550.605	0	0	0	0	0	0	0	0	0	0	0	0	0	0	0	0	0	0	0
413	TRINITY_DN120963_c0_g1	WHL22.119534	Apc, P120L	PL.PM.SP	TRINITY_DN354620_c12_g1	WHL22.119534	1.31586	1.87228	2.11147	2.46071	2.88522	2.04958	1.29001	1.2418	0.219941	0.389941	0.133084	0.40618	0.501131	0.322325	0.47822	0.434417	0.768574	0.797072	0.673625	0.844415	1.01	0.726065	0.928648	1.16518	3.47779	6.12921	4.59001	4.58545	5.86213	4.70942	3.45193	5.04402	3.43581	4.75763	3.20277	4.74773	3.24176	3.12673	3.56001	3.23873	3.37244	3.02473	5.14201
414	TRINITY_DN118874_c0_g2	WHL22.119561		PL.PM.SP	TRINITY_DN353646_c13_g1	WHL22.119561	3.47482	1.48278	1.93508	4.19056	2.15905	1.55864	2.64007	1.04151	1.28449	5.35538	9.4976	7.41638	4.10235	7.54234	4.74789	3.10921	4.91964	5.98438	3.43505	5.41457	5.608	3.89543	5.52284	7.67511	6.75299	19.3584	7.40614	2.3598	6.08759	2.73788	6.99945	6.09098	4.76475	7.14908	5.12415	6.98691	6.10691	4.81763	6.75649	7.81413	5.74086	8.32014	7.56441
415	TRINITY_DN118874_c0_g1	WHL22.119567		PL.SP	TRINITY_DN259731_c0_g1	WHL22.119567	1.61608	0.5917	0.86283	1.71803	0.68696	0.69498	1.10826	0.73283	0.458197	2.20796	3.59836	3.59617	1.77592	3.41193	2.43776	1.60138	2.03194	1.68527	1.48384	2.44533	2.18588	1.47357	2.32494	4.7613	0	0	0	0	0	0	0	0	0	0	0	0	0	0	0	0	0	0	0
418	TRINITY_DN120165_c2_g2	WHL22.119632	Ints10	PL.SP	TRINITY_DN279205_c0_g3	WHL22.119632	0.195443	0.15627	0.0940582	0.153097	0.296325	0.530294	1.56361	1.60561	1.64818	3.83163	5.05069	6.24505	6.28674	6.05107	7.76212	10.7513	6.57359	7.75	8.96599	7.31267	5.23118	10.3233	10.2674	6.94178	0	0	0	0	0	0	0	0	0	0	0	0	0	0	0	0	0	0	0
419	TRINITY_DN113163_c1_g2	WHL22.119641	Rtdr1L	PL.PM.SP	TRINITY_DN351291_c3_g2	WHL22.119641	2.37481	1.97261	3.71833	2.11392	1.60314	3.87584	28.6725	35.7732	40.4199	80.4203	121.905	89.9687	54.9539	70.9269	62.7404	43.8917	37.3683	24.5915	39.9046	29.8468	17.0014	27.1791	27.7575	22.0277	49.3245	102.305	61.0854	27.2542	78.8589	42.2949	179.784	179.572	147.638	111.764	59.7225	62.7971	58.1835	52.2064	57.2471	55.0231	32.2696	50.79	55.1834
420	TRINITY_DN113615_c0_g1	WHL22.119644	Pip5k1a	PL.SP	TRINITY_DN355425_c0_g1	WHL22.119644	4.65024	3.19637	4.81	10.2502	7.79305	9.2552	7.26792	5.23015	3.01037	4.13706	5.33309	6.51802	7.32731	8.75086	8.12329	7.69095	7.45566	7.42367	5.62447	6.85512	6.17199	6.72801	9.83546	9.40071	0	0	0	0	0	0	0	0	0	0	0	0	0	0	0	0	0	0	0
424	TRINITY_DN114802_c0_g1	WHL22.119881	Msx	PL.PM.SP	TRINITY_DN336505_c0_g1	WHL22.119881	1.12044	0.802059	0.973558	0.200614	0.222998	0.111231	0.384185	0.630295	0.230997	0.398009	0.524144	1.14319	2.32819	1.93253	5.50743	7.1668	5.24296	6.69085	6.98134	5.83671	4.90899	4.7629	5.45714	3.68639	1.70544e-06	5.65404e-06	1.12216e-05	0.0155711	5.65404e-06	1.12216e-05	0.0419537	0.0705721	0.279321	1.81079	13.0493	8.43475	2.86576	15.9047	16.5228	2.8722	11.3184	8.39756	2.85494
425	TRINITY_DN119007_c0_g1	WHL22.119959	Anpep_1	PL.PM.SP	TRINITY_DN346786_c3_g1	WHL22.119959	15.8663	9.6945	14.7673	8.49429	4.41644	4.71714	12.2603	5.91341	6.07243	11.9537	16.7794	16.3479	15.1397	23.0518	16.7792	18.4287	20.4284	12.6098	21.8321	31.1683	35.1792	39.5934	76.3966	92.5479	0.969619	0.613074	1.45228	1.46167	0.705519	0.471783	2.53927	3.12387	1.97857	1.65524	9.15066	6.44278	1.67684	8.59673	3.93036	10.8956	11.1293	11.1419	35.5289
426	TRINITY_DN122220_c1_g1	WHL22.119983	Nab1L	PL.PM.SP	TRINITY_DN352153_c7_g2	WHL22.119983	5.38387	4.08839	2.13078	3.40509	1.64265	1.3202	20.1971	22.5679	43.824	47.1034	73.7681	68.8333	27.8513	26.683	31.0027	18.8485	20.383	27.3721	18.1722	22.201	24.084	21.803	26.8706	20.9162	17.6047	17.589	10.8787	19.2285	16.0652	16.8619	30.0021	35.3143	32.2026	17.6318	17.7437	16.0419	15.6614	13.4575	14.4655	9.58223	9.28471	10.9816	8.63317
428	TRINITY_DN122385_c3_g2	WHL22.119996	Clint1L	PL.PM.SP	TRINITY_DN353167_c5_g5	WHL22.119996	26.3509	22.7439	23.37	56.1299	48.5583	51.2354	69.6828	54.7728	49.2059	34.0437	30.6428	22.72	16.2073	24.5024	26.0306	14.8611	18.6728	16.7903	15.2457	13.4037	15.8385	14.3261	16.2377	19.9195	140.653	210.504	166.505	275.438	281.553	250.405	231.695	219.768	202.392	119.015	105.579	98.8239	92.5567	90.9212	88.9187	76.1567	62.8028	62.685	69.5849
430	TRINITY_DN113012_c0_g1	WHL22.120026	Nagk	PL.PM.SP	TRINITY_DN331437_c0_g1	WHL22.120026	11.35	9.03023	5.25642	15.6452	10.2378	8.83989	11.5194	10.0299	10.1224	8.97536	13.0345	8.51767	5.2727	5.63163	6.59672	3.87545	4.0879	4.56933	4.55098	4.62107	7.66274	4.83723	6.42309	8.92513	28.3017	18.8735	22.0252	87.3214	87.3474	80.5796	112.898	119.483	120.489	45.0721	43.55	50.1461	46.6236	42.5828	43.8623	45.8239	37.333	53.2817	39.8385
431	TRINITY_DN123430_c3_g3	WHL22.120071	NA	PL.PM.SP	TRINITY_DN324580_c1_g3	WHL22.120071	0.507946	0.877717	0.348817	0.159166	1.46418	1.01143	8.53392	9.74541	11.9472	22.0539	19.174	22.078	36.751	19.3744	25.7061	59.9666	27.3456	34.2351	65.0213	31.4449	38.1266	68.7743	37.4831	48.0248	74.1282	62.6845	72.1575	25.684	27.7965	26.9403	39.1394	33.5838	40.7124	46.4583	58.4248	64.8503	70.1989	75.3737	81.0701	96.1842	91.9501	82.4512	89.1104
432	TRINITY_DN105027_c1_g4	WHL22.12014	Rps25	PL.SP	TRINITY_DN246078_c1_g1	WHL22.12014	3.93723	2.45198	3.8387	3.85516	1.99273	6.04642	7.67818	7.40085	5.97948	17.7289	27.2553	28.3209	44.5116	55.4414	47.2641	134.037	155.379	88.9733	181.063	247.784	139.332	222.27	235.823	215.421	0	0	0	0	0	0	0	0	0	0	0	0	0	0	0	0	0	0	0
434	TRINITY_DN117201_c1_g1	WHL22.120750	YP30/FascL_3	PL.PM.SP	TRINITY_DN352329_c12_g2	WHL22.120750	3.99964	3.62348	3.63711	8.87687	8.29609	6.87269	11.6511	13.0611	12.1752	11.9658	13.7299	19.0963	10.4228	11.0473	11.5837	5.69081	5.50257	5.05824	3.95485	4.01136	3.72177	3.88231	3.42933	3.55684	40.0798	28.8388	36.2985	28.4438	23.7665	25.4231	38.8517	37.9569	42.3415	24.7117	26.6599	26.8105	32.3765	33.8698	34.451	49.2634	50.4341	66.0232	52.2575
436	TRINITY_DN91263_c0_g1	WHL22.120771	Muc5b	PL.PM.SP	TRINITY_DN349941_c7_g1	WHL22.120771	2.97366e-06	1.18673e-05	4.61424e-05	0.0148912	1.18673e-05	4.61424e-05	0.0152094	0.266697	0.285745	0.0727119	0.327389	4.61424e-05	0.106333	0.340711	0.320059	0.16366	0.13866	0.525467	0.185347	0.235573	1.48695	0.384857	0.444207	8.65936	9.68513	60.3557	23.159	0.761918	6.19689	4.10207	4.33405	3.61323	2.76484	9.25516	4.82991	5.32358	9.94388	4.76335	5.16919	8.36274	4.71353	4.31024	8.19553
439	TRINITY_DN123819_c1_g1	WHL22.120873	Tcp2	PL.PM.SP	TRINITY_DN351271_c3_g2	WHL22.120873	3.31591	1.9832	0.829321	4.17445	3.08756	1.78129	4.03625	5.22484	9.77059	13.5004	21.4738	35.0091	35.2681	33.2863	38.6313	19.1932	17.4709	22.122	18.1624	19.2938	18.6159	20.4137	24.5578	23.5475	0.457212	0.554525	1.15765	0.314387	0.340343	0.495094	0.776523	0.631412	1.36918	9.69973	8.26145	9.02982	16.55	14.4551	16.8162	29.6221	36.1275	41.4236	49.3333
442	TRINITY_DN113796_c0_g1	WHL22.120896	Gabp	PL.PM.SP	TRINITY_DN337914_c1_g1	WHL22.120896	7.41311	6.08532	13.8517	6.24174	6.15054	8.05	5.30389	5.11805	4.32961	5.30944	6.13669	5.55661	4.81099	5.32202	5.43627	6.46747	6.71399	4.7518	7.03501	6.6234	5.05787	6.35378	6.51389	5.17048	98.9148	106.139	64.7204	164.363	199.507	149.781	110.67	67.2924	79.3263	41.054	40.2617	47.4625	42.5679	33.1239	47.3869	37.7496	39.5551	44.7273	34.4597
443	TRINITY_DN120613_c0_g1	WHL22.120939	Tnpo1, Tnpo1_2	PL.PM.SP	TRINITY_DN349695_c12_g2	WHL22.120939	5.41516	4.53353	4.79949	12.3619	9.02409	9.28551	7.03669	3.05382	5.04113	4.01791	4.60345	4.95029	4.80497	6.95372	6.17137	5.96652	8.88432	7.20312	4.48407	6.27534	4.97418	5.13406	5.60229	5.07957	13.3401	19.3524	12.4141	35.6599	43.8607	31.7897	49.2295	64.6429	44.9906	18.6051	18.2854	16.629	15.9122	13.0612	12.2031	7.08301	7.10468	7.61828	9.38084
444	TRINITY_DN118025_c0_g1	WHL22.120944	Caf1, Chaf1bL, RtL_40	PL.PM.SP	TRINITY_DN351717_c8_g1	WHL22.120944	9.59316	8.67754	4.35614	33.2204	36.847	18.973	39.3133	34.7559	19.7727	12.8278	10.7032	21.3462	12.2635	10.7505	19.7415	10.8808	11.769	15.7507	11.0442	11.9054	15.0967	12.267	16.2164	17.7428	24.0655	23.0672	31.2605	33.5747	26.7714	34.9209	33.0892	26.4822	37.6789	44.0628	45.8414	36.3759	40.657	46.6225	35.2507	32.6518	34.9224	22.5622	28.2703
446	TRINITY_DN106972_c0_g2	WHL22.121109	Atp5o	PL.PM.SP	TRINITY_DN242531_c0_g1	WHL22.121109	0.534086	0.768579	2.79564	0.836719	0.832831	1.95725	4.27296	4.2941	4.05908	18.6716	18.9646	14.0985	37.68	30.418	19.4809	82.3225	67.4359	39.813	101.795	98.8342	63.1069	104.381	111.195	76.6726	0.256209	0.000495917	4.30126	0.110109	0.000495917	10.5568	0.326356	6.1899	7.37904	0.576271	43.1913	0.000296449	0.906674	37.2717	0.000296449	0.733865	50.1387	9.50794	0.990702
447	TRINITY_DN122691_c1_g1	WHL22.121322	Nhedc2-2	PL.PM.SP	TRINITY_DN350568_c6_g2	WHL22.121322	16.1486	15.8146	26.5336	12.324	13.2366	14.704	12.7299	10.7514	16.0802	10.93	9.07106	8.87655	10.7945	11.9546	10.2095	10.6786	12.0531	6.9174	7.36847	8.19742	6.52526	7.10836	6.93309	6.5145	5.34432	3.93558	5.24358	11.4091	6.39392	7.17473	3.5405	2.71136	3.05034	0.96911	0.760199	1.58105	1.31949	1.41614	1.46803	1.90714	2.11794	1.46558	1.53303
449	TRINITY_DN104258_c1_g1	WHL22.121380	Txndc	PL.PM.SP	TRINITY_DN330978_c1_g2	WHL22.121380	14.6381	12.2783	10.0093	15.3635	11.7752	15.8172	16.7963	12.7513	17.0278	8.80118	7.49589	8.07653	5.79191	8.99402	7.46334	6.41079	7.14952	6.8077	5.37938	6.86664	5.77961	5.72189	6.22693	5.94269	60.8362	61.3461	50.2718	85.1579	67.6015	74.6079	135.864	71.5367	90.7593	86.5316	73.7039	70.1541	82.497	76.2557	75.9365	65.079	91.9632	70.6408	55.1306
450	TRINITY_DN121459_c0_g1	WHL22.121456	NA	PL.PM.SP	TRINITY_DN347614_c5_g1	WHL22.121456	2.20319	0.420867	0.338778	2.74145	0.342039	0.625332	1.38832	2.33464	2.85029	2.0418	4.82235	2.93964	1.53615	2.88614	2.1725	1.67883	2.82001	3.4274	2.28156	3.85268	4.05235	2.77212	5.49528	5.21409	5.63153	3.24881	4.94948	4.16276	2.77732	4.01677	2.47808	2.97667	2.32828	5.6296	6.6605	5.54944	4.10302	6.79138	5.50923	7.14354	5.87098	4.70591	8.37959
451	TRINITY_DN134226_c0_g1	WHL22.121462	Six4	PM	TRINITY_DN338021_c3_g3	WHL22.121462	0	0	0	0	0	0	0	0	0	0	0	0	0	0	0	0	0	0	0	0	0	0	0	0	5.81829e-06	0.234303	0.506822	0.159357	7.8522e-06	0.0428967	0.93031	0.098009	0.284839	0.370669	0.598395	0.0802301	0.385935	0.421537	0.0945966	4.36206	5.7159	0.527992	3.5088
452	TRINITY_DN111441_c0_g1	WHL22.121483	Lipf_1	PL.PM.SP	TRINITY_DN345135_c2_g1	WHL22.121483	9.44909	13.0428	10.8443	5.25804	4.24723	4.23501	18.2593	20.137	30.5048	38.715	33.118	30.0162	25.0348	31.1346	18.2007	21.8843	19.2828	21.1627	13.183	14.7083	15.6665	16.2737	12.6544	16.2684	27.0794	14.1951	26.5995	36.8914	30.0167	22.9133	38.4132	27.2138	31.3735	4.73729	6.04239	3.52239	2.67759	2.97957	4.15314	4.70929	7.61555	6.21929	7.42253
453	TRINITY_DN94974_c0_g1	WHL22.121485	Six1/2	PL.PM.SP	TRINITY_DN339433_c6_g1	WHL22.121485	2.86394e-05	0.0154743	6.73055e-06	0.286808	0.0220076	0.11238	4.10073	0.0409911	0.375067	2.86394e-05	0.00914956	0.180468	2.86394e-05	0.00761764	6.73055e-06	17.5132	0.364219	8.12389	27.5873	0.891998	9.54305	25.7847	1.08884	12.8835	0.11148	0.0730642	2.44903	0.0862381	0.0756733	1.53456e-05	0.0774566	0.0916834	0.381974	0.0668663	0.10663	0.146023	0.243663	0.315478	0.451917	0.684232	0.717923	1.8046	0.327388
454	TRINITY_DN110889_c0_g3	WHL22.121654	Six3	PL.PM.SP	TRINITY_DN351126_c3_g2	WHL22.121654	0.0403587	0.0394857	9.0204e-06	0.126449	0.128352	1.16719	7.47444	6.56072	23.4576	13.238	13.1428	25.9997	6.47195	6.86072	30.9669	12.2585	9.09567	29.5819	10.7148	10.4646	28.5347	9.36159	14.0815	23.9412	5.43262	4.06458	3.08281	2.29229	4.49038	2.64832	106.717	111.528	129.047	230.461	169.059	264.842	141.566	159.709	226.096	174.301	131.937	245.784	147.071
455	TRINITY_DN122365_c0_g2	WHL22.121729	Arid, Arid2	PL.PM.SP	TRINITY_DN353291_c7_g1	WHL22.121729	15.7133	18.195	21.5517	9.00699	12.2826	8.95432	4.92467	5.08374	3.9201	9.20134	8.70051	10.3436	10.4266	9.0135	8.56702	7.25334	7.99975	9.12745	6.04887	5.94353	6.19756	7.0717	4.89746	5.47102	20.6254	33.8142	27.3645	13.1885	13.3891	12.9909	8.80686	10.6699	9.41016	12.0376	10.1458	10.3534	11.4224	10.9399	8.32603	9.0767	8.61819	5.78667	10.2533
456	TRINITY_DN51770_c0_g2	WHL22.121768	Z39	PM	TRINITY_DN331643_c3_g1	WHL22.121768	0	0	0	0	0	0	0	0	0	0	0	0	0	0	0	0	0	0	0	0	0	0	0	0	0.899041	0.0880156	0.222572	1.23638	0.206625	0.0642705	0.208229	0.117808	0.101077	0.71899	0.0513813	0.0515176	0.374309	0.0126692	0.0442917	1.69286e-05	0.0119301	9.02413e-07	1.69286e-05
457	TRINITY_DN132239_c0_g1	WHL22.121777		PM.SP	TRINITY_DN342783_c1_g2	WHL22.121777	0	0	0	0	0	0	0	0	0	0	0	0	0	0	0	0	0	0	0	0	0	0	0	0	2.50682e-06	0.0675181	2.09403e-05	2.50682e-06	2.26273e-06	2.09403e-05	0.0308351	2.26273e-06	2.09403e-05	0.346021	0.270971	1.59393	0.554263	0.898882	3.4944	1.4436	1.05233	7.38752	1.38145
458	TRINITY_DN120679_c0_g2	WHL22.12194	Smekh1	PL.PM.SP	TRINITY_DN351706_c11_g1	WHL22.12194	193.686	186.754	219.619	140.196	138.55	113.664	117.43	102.488	80.5867	32.6639	16.7465	18.9762	12.9224	14.9057	15.5582	11.4565	16.0416	14.6925	10.147	13.0138	14.1615	10.2791	11.6384	13.0148	99.451	132.84	100.379	73.7049	98.6738	77.5182	38.0744	52.7129	40.1394	45.9043	35.3693	37.3884	44.098	40.44	34.2915	37.8396	31.9444	33.7958	34.3726
460	TRINITY_DN100762_c0_g1	WHL22.12203	Pdcd6	PL.PM.SP	TRINITY_DN235919_c1_g1	WHL22.12203	15.3622	17.9733	14.6787	13.8418	15.242	11.0021	13.246	11.223	8.09934	9.1349	4.95642	8.24088	13.1363	10.9807	14.8701	17.8198	19.4256	20.775	21.028	25.448	24.7739	19.2706	29.5053	29.5848	13.0619	7.02449	11.504	5.8259	3.39518	5.97303	13.2451	5.87643	17.459	23.9269	33.3178	24.084	27.9988	42.969	37.121	31.4188	46.1745	48.9049	40.019
465	TRINITY_DN114980_c0_g1	WHL22.12209	HsF	PL.PM.SP	TRINITY_DN340162_c0_g3	WHL22.12209	0.616379	0.278248	1.05997	1.44847	0.414571	3.41507	5.55902	8.08549	7.0576	5.14457	9.59653	4.57025	5.8777	7.89834	4.31637	6.37954	8.08204	3.98143	6.08517	7.22076	4.03741	6.413	9.05614	4.61193	6.44226	3.65016	4.22787	19.4419	20.8628	15.8539	11.4388	13.9108	9.67111	13.7388	14.2056	11.7068	11.0265	8.0265	9.05829	9.22639	8.10792	11.9422	6.44669
466	TRINITY_DN104849_c3_g1	WHL22.122099		PL.SP	TRINITY_DN14728_c0_g1	WHL22.122099	37.351	26.2142	37.7417	27.9256	14.8728	18.9908	39.953	28.3829	37.7714	51.0118	73.0266	64.7126	73.9023	100.868	80.6912	93.6005	115.43	85.8317	93.546	116.454	100.053	89.0647	111.814	100.919	0	0	0	0	0	0	0	0	0	0	0	0	0	0	0	0	0	0	0
467	TRINITY_DN105859_c1_g1	WHL22.122101	NA	PL.PM.SP	TRINITY_DN346798_c0_g2	WHL22.122101	21.38	24.8212	17.6339	25.0797	28.6855	25.5491	35.4547	42.5013	35.3053	22.7792	17.5132	15.1379	14.3003	11.6341	14.6702	18.5954	14.8858	24.7266	19.0163	19.2755	23.5444	18.729	23.1829	19.9441	5.98617	7.30589	7.90972	9.34058	13.2228	7.79297	8.21168	5.55621	7.35835	23.7524	16.8013	17.3152	16.9663	16.5698	13.1906	11.5879	12.3024	14.2015	11.2694
468	TRINITY_DN122282_c0_g1	WHL22.122176	Hypp_1882, Nek8b, Nek9-2	PL.PM.SP	TRINITY_DN343908_c3_g1	WHL22.122176	7.23027	7.07525	8.22888	6.80047	6.95947	5.452	4.0273	4.12454	1.39161	3.07603	4.29136	4.38864	3.59629	3.25151	4.72143	3.60256	3.42568	4.80327	3.60474	3.57653	3.81372	3.63732	2.98014	4.36632	3.70194	5.42882	4.31749	4.54174	5.62269	4.46017	2.05767	2.07888	2.71906	3.94999	2.84556	4.53389	3.55296	2.64127	4.28929	4.85534	4.19711	5.87954	6.36291
475	TRINITY_DN80615_c0_g1	WHL22.122708		PM	TRINITY_DN255707_c0_g1	WHL22.122708	0	0	0	0	0	0	0	0	0	0	0	0	0	0	0	0	0	0	0	0	0	0	0	0	19.5181	4.86717	11.3091	12.4497	10.642	21.2265	6.78057	4.75031	7.98907	2.15656	3.55164	3.92647	3.84919	5.8378	1.80042	5.04421	6.59665	2.94119	3.3186
476	TRINITY_DN105622_c5_g1	WHL22.122772		PL.PM.SP	TRINITY_DN327874_c4_g3	WHL22.122772	3.32078	3.59637	3.37743	7.3358	10.3656	8.73314	6.63505	7.87537	5.83582	2.05005	0.741764	0.985765	0.622539	0.555805	0.509964	0.739643	1.00527	0.875352	0.809966	0.996295	1.14884	0.959039	0.977691	1.362	3.4861	3.26482	5.28824	4.79419	4.66957	6.83144	4.6424	5.07227	5.73001	10.8032	4.93492	5.84095	8.52679	10.0695	7.1559	8.02392	13.1168	8.81884	14.845
478	TRINITY_DN119571_c2_g3	WHL22.122930	Sat2_3	PL.PM.SP	TRINITY_DN326439_c0_g1	WHL22.122930	2.18018	1.97792	1.84114	1.51804	1.30978	1.07462	1.91041	1.87004	1.59408	7.54592	12.5176	17.6025	13.6811	15.5062	22.5692	12.3826	12.5838	11.3161	16.321	11.9053	9.2089	15.3854	14.4068	15.5437	408.837	304.619	223.839	104.973	117.579	96.5602	51.3722	45.9535	40.9147	32.348	32.4317	33.2505	31.7789	28.391	35.3205	34.7043	29.1035	29.3346	24.5244
479	TRINITY_DN120600_c0_g6	WHL22.123170	Rt13	SP	TRINITY_DN329467_c2_g4	WHL22.123170	0	0	0	0	0	0	0	0	0	0	0	0	0	0	0	0	0	0	0	0	0	0	0	0	0	0	0	0	0	0	0	0	0	0	0	0	0	0	0	0	0	0	0
481	TRINITY_DN119048_c0_g2	WHL22.123524	Ndufs2	PL.SP	TRINITY_DN341653_c1_g3	WHL22.123524	6.89424	8.20326	6.21292	30.7672	26.0145	20.5383	47.7973	41.8521	38.9981	56.0674	59.1268	63.0636	56.5862	61.5757	67.8471	64.9374	67.3192	73.6876	60.3434	59.2738	65.6872	57.6173	55.9705	70.4671	0	0	0	0	0	0	0	0	0	0	0	0	0	0	0	0	0	0	0
482	TRINITY_DN113913_c2_g2	WHL22.123543		PL.PM.SP	TRINITY_DN346962_c6_g1	WHL22.123543	20.1503	14.7004	14.5676	8.80929	5.72459	3.33886	2.91437	2.45847	1.98114	2.84782	3.19904	4.51933	2.85732	3.41717	4.83443	4.3425	4.90806	5.00975	3.38305	4.56025	4.97125	3.79229	4.63304	4.47287	14.5122	14.3676	15.0697	20.8381	13.7919	19.8308	10.8738	5.56998	12.1481	9.38705	10.2285	10.5972	10.4845	14.1226	10.5645	13.9724	13.7736	10.4353	9.02531
484	TRINITY_DN103022_c0_g1	WHL22.123582	LsampL_1	PL	TRINITY_DN328763_c2_g1	WHL22.123582	1.5478	0.434868	3.64102	1.98398	0.569392	3.39965	2.53296	0.511995	4.19587	1.3457	1.22845	0.766064	0.655994	1.1179	0.223271	0.201941	0.508168	0.192456	0.24949	0.575579	0.121031	0.0619488	0.420856	0.10357	0	0	0	0	0	0	0	0	0	0	0	0	0	0	0	0	0	0	0
485	TRINITY_DN120745_c1_g1	WHL22.123675		PL.PM.SP	TRINITY_DN350661_c6_g2	WHL22.123675	0.0311734	1.63667e-05	0.0205369	0.0122109	1.63667e-05	0.014704	0.149635	1.74705	0.109053	0.149057	1.46739	0.118061	0.116258	1.03374	0.158796	0.477158	7.07499	0.681891	7.12942	60.5075	6.4087	10.3045	113.858	12.8246	0.294913	0.910261	0.49482	0.323191	0.30412	0.242904	4.76398	3.14421	3.05608	12.979	6.27801	9.90821	5.73232	5.66321	7.00821	2.85094	3.12408	3.35443	4.04899
486	TRINITY_DN121015_c0_g1	WHL22.123729	Qik, Sik2	PL.PM.SP	TRINITY_DN354471_c13_g1	WHL22.123729	5.97034	3.65682	4.09425	8.49826	6.60637	6.606	1.81968	1.60538	1.39768	3.67605	3.67207	3.41293	1.92981	2.93917	1.96564	1.29472	1.53715	1.81359	1.28035	1.48943	1.7916	1.57183	1.78079	2.07107	1.59739	1.35543	2.27832	4.53085	4.11791	4.14742	4.92498	9.58145	4.69043	6.46719	5.83552	4.98045	5.29955	5.7551	5.44656	5.20865	4.59267	6.8831	6.91952
487	TRINITY_DN108385_c1_g3	WHL22.123745		PL.PM.SP	TRINITY_DN346463_c4_g1	WHL22.123745	2.39138	1.43659	8.85311	2.15421	1.6783	5.59497	9.47055	10.2059	9.49295	14.98	22.615	17.2654	22.2971	30.5848	18.4712	40.3813	41.0087	17.7575	42.8233	39.9552	19.0565	37.4741	37.867	20.8101	6.33086	2.69797	8.55941	6.81371	5.35575	8.65064	11.0922	9.31014	9.71771	9.41049	14.7654	10.236	16.3301	23.0564	14.3076	17.4016	22.854	15.7677	15.5207
490	TRINITY_DN117745_c0_g1	WHL22.123772	Hypp_125	PL.PM.SP	TRINITY_DN350784_c2_g1	WHL22.123772	20.9532	17.1531	38.5341	29.4642	27.457	25.9734	18.0906	15.7705	6.10974	8.3589	6.62433	6.14192	4.76595	6.00679	6.21507	5.07697	6.43739	7.03222	6.46847	6.70632	6.54344	7.19656	8.24157	9.78998	4.9515	4.64054	5.24956	4.79351	4.41656	4.06972	22.3719	38.7161	21.1096	17.2114	12.7396	15.0975	12.8209	11.6615	15.2987	12.7609	11.2871	15.0765	14.7287
491	TRINITY_DN120182_c0_g2	WHL22.123928	NA	PL.PM.SP	TRINITY_DN295967_c2_g4	WHL22.123928	63.6981	68.0043	86.8955	101.374	87.7732	99.729	107.136	90.1609	90.5822	44.786	45.9658	38.7858	38.9268	39.616	42.0406	31.5926	35.2261	36.0068	25.694	29.7189	28.1872	30.6192	29.2193	23.0754	17.7633	21.2963	21.9203	50.154	42.735	50.9202	25.4163	17.3703	27.802	29.0926	39.0931	33.1663	44.4232	40.7096	33.7228	40.5745	44.5132	28.4972	36.2074
492	TRINITY_DN120274_c0_g1	WHL22.123934	Ttc1	PL.PM.SP	TRINITY_DN348197_c5_g2	WHL22.123934	0.677943	3.37767	0.90359	1.1801	5.10343	1.24766	2.41062	5.17841	0.822573	2.80954	0.787586	4.34118	4.98661	2.48231	4.83711	6.05359	3.00195	5.10553	6.07672	3.44066	7.75926	6.56514	3.6202	8.45879	9.85248	10.3583	13.0846	32.0224	27.0843	25.6555	19.8996	14.4896	17.5455	11.5441	14.2498	13.8084	14.5951	14.6644	14.0424	17.4388	19.2174	18.1748	13.8618
493	TRINITY_DN96491_c1_g1	WHL22.123936		PL.PM.SP	TRINITY_DN350407_c5_g1	WHL22.123936	1.40761	2.87678	0.659604	1.83769	2.40201	0.413227	1.37644	2.35361	0.963234	0.897474	0.652414	1.51678	1.31246	2.17267	4.0214	5.53639	3.43405	9.66238	14.6968	8.08097	18.2292	16.7981	8.96045	20.3224	0.133468	0.71466	0.302748	0.103247	1.59671e-05	0.046447	0.139099	0.199297	0.389545	0.200131	2.43361	0.545993	0.916832	3.94297	1.17779	4.4236	9.36302	3.62505	3.41004
494	TRINITY_DN119739_c1_g2	WHL22.123939	Pi4k2b	PL.PM.SP	TRINITY_DN350880_c7_g1	WHL22.123939	10.9039	3.20355	14.4727	5.93781	5.40731	3.98453	3.68547	1.9584	2.19817	1.89604	4.80817	3.49026	3.91451	4.06373	2.84519	2.5662	3.33216	3.68325	3.15323	3.82661	2.28806	3.13139	5.30947	4.23015	7.90732	10.7772	13.5077	7.41115	8.26284	6.67228	15.7653	12.7626	14.0202	25.446	22.98	27.7713	26.7516	21.3538	28.5142	24.8157	23.8072	38.0715	27.6648
498	TRINITY_DN123772_c3_g1	WHL22.124093	Chordin	PL.PM.SP	TRINITY_DN316309_c0_g1	WHL22.124093	0.364043	0.0581291	0.0916639	0.237637	0.0944797	0.492194	0.210354	0.223967	0.146026	9.41955	22.4756	26.3735	12.0687	24.8638	27.1783	14.7248	24.3935	17.5003	11.4029	16.7409	8.27521	9.6681	11.9638	4.91058	0.774343	0.695549	1.11929	0.364614	0.390211	0.519753	4.60816	9.18262	5.52724	79.7837	48.804	65.1312	56.2207	53.6219	63.5926	43.9737	48.9912	50.5781	45.6399
499	TRINITY_DN123801_c1_g1	WHL22.124257	Osbpl9	PL.PM.SP	TRINITY_DN353396_c12_g2	WHL22.124257	46.6943	33.4763	42.7884	34.7142	35.9923	35.717	27.4234	23.426	20.6637	8.87749	3.39913	4.0027	4.0401	5.60985	4.85615	6.45421	9.50372	9.14673	6.96423	9.52352	9.50731	7.78437	11.4514	10.4505	36.1108	24.2518	21.2308	31.4612	50.6024	37.8639	41.4359	38.0094	35.2487	37.6162	35.0492	33.6855	34.6382	37.1565	33.3627	29.6364	30.1903	29.8249	25.5485
500	TRINITY_DN121829_c2_g2	WHL22.124334	Unk_30	PL.PM.SP	TRINITY_DN318455_c0_g1	WHL22.124334	257.823	172.741	256.543	174.798	135.533	209.467	183.598	169.364	273.377	98.9321	133.346	117.23	105.396	164.256	111.842	238.683	248.534	183.872	350.284	353.727	274.89	398.312	376.3	295.12	44.2063	34.431	43.6579	18.2007	17.3372	21.3798	39.3093	41.1302	47.8926	73.2156	86.565	89.2889	84.8652	99.763	104.615	114.451	107.902	107.233	121.918
501	TRINITY_DN116958_c0_g2	WHL22.124379		PL.PM.SP	TRINITY_DN345527_c3_g2	WHL22.124379	11.2433	10.5979	4.55209	13.8792	13.1962	7.0412	13.734	13.0892	10.499	14.257	20.2753	26.3062	17.2694	21.3892	26.7327	24.7312	19.2588	29.2612	25.6748	22.1249	34.3622	31.2857	30.989	44.0536	83.9882	84.1181	84.7656	101.728	136.637	113.632	99.3099	90.8735	102.608	79.0298	71.7594	67.4051	70.9765	76.2145	67.9423	77.3262	71.1529	67.4661	73.9971
502	TRINITY_DN106272_c0_g1	WHL22.124535		PL.PM.SP	TRINITY_DN317667_c4_g1	WHL22.124535	4.98097	4.3594	5.39622	6.45641	4.3509	7.01532	7.87529	5.89387	9.7278	9.6407	11.1241	9.18424	8.79092	10.9179	8.61558	11.5165	12.7929	8.321	11.9328	12.9499	9.56633	11.0149	14.4449	14.0075	9.80272	45.9497	30.1208	10.9533	23.577	18.4826	55.0544	59.2467	32.0387	60.2659	42.1433	35.5562	45.403	31.2477	34.2373	39.6103	19.426	36.8435	35.0261
504	TRINITY_DN109521_c2_g1	WHL22.124698		PL.PM.SP	TRINITY_DN298910_c1_g2	WHL22.124698	8.71516	11.8437	9.8243	10.3874	21.5085	10.826	13.1654	15.8223	12.861	6.50392	2.13251	1.84171	1.90557	1.00768	0.457335	0.46073	0.195282	0.938597	0.145777	0.373246	0.354163	0.22749	0.357499	0.58929	61.2494	31.3135	38.9726	34.8103	5.98553	20.3974	44.727	10.2119	31.9559	5.62306	3.35648	15.9741	8.9771	1.90975	9.30648	3.06893	0.239788	1.68928	3.53058e-05
505	TRINITY_DN122361_c2_g1	WHL22.124701	Hypp_645, Hypp_646	PL.PM.SP	TRINITY_DN352124_c12_g1	WHL22.124701	85.5749	39.4539	145.18	60.512	43.8632	61.8648	43.9653	33.1859	21.1673	9.85696	7.56568	6.22309	4.11195	6.94489	4.77223	3.9348	6.32616	4.53956	2.67959	4.04797	3.81294	3.88249	4.88826	3.86521	22.7409	20.5577	18.1468	8.89379	9.31518	8.15296	5.44276	5.7198	6.62329	13.71	17.4456	16.7331	16.8667	15.6861	14.1077	13.9939	12.3143	11.4945	10.4041
507	TRINITY_DN108994_c0_g1	WHL22.124766	Khk	PL.PM.SP	TRINITY_DN342549_c1_g1	WHL22.124766	2.12404	2.9775	5.43387	2.55117	3.57318	3.08364	3.20046	3.24349	2.75439	9.24267	14.9393	17.5186	19.3424	18.0814	17.0513	22.8275	16.7791	12.6412	23.6	15.8874	11.9886	24.2156	16.2773	19.3588	9.56062	13.9749	13.9836	3.26722	2.86299	4.10901	6.9628	8.35064	8.27838	11.7452	11.8786	9.29974	13.3079	10.8308	12.2595	20.0083	15.4024	17.8506	18.4704
508	TRINITY_DN116905_c2_g1	WHL22.124787	Rio3	PL.PM.SP	TRINITY_DN340309_c1_g5	WHL22.124787	38.6519	65.1256	54.4989	77.1812	88.6447	70.1295	72.9287	83.7857	76.047	26.6353	17.8139	33.4384	20.2829	18.0262	25.4667	30.3181	29.7712	22.8594	27.0252	27.8908	23.3244	29.3893	21.9449	21.4469	21.1988	40.7196	27.9725	61.6339	57.3563	52.8227	36.2884	31.7481	27.8814	33.3537	32.4472	34.3638	39.7158	35.2821	41.9834	47.709	42.4955	50.3685	40.4218
509	TRINITY_DN103163_c0_g2	WHL22.124861	Hrsp12	PL.SP	TRINITY_DN267412_c0_g2	WHL22.124861	9.33368	7.40046	8.08787	15.0725	9.64564	8.25166	15.2797	16.2752	11.4352	14.9689	26.9139	18.1335	16.3343	24.1945	22.1895	26.3773	17.7619	25.1769	26.9872	26.7318	32.2715	30.9721	32.261	46.4446	0	0	0	0	0	0	0	0	0	0	0	0	0	0	0	0	0	0	0
513	TRINITY_DN117876_c2_g1	WHL22.125013	Prom1L, Prom1_1	PL.PM.SP	TRINITY_DN351048_c6_g1	WHL22.125013	21.3589	18.4671	23.1915	22.6951	19.6228	15.6933	21.3384	17.4315	18.6611	9.6102	8.06364	8.16815	6.1293	7.07915	6.13537	6.07748	6.32515	6.19719	5.92574	7.26958	6.31168	7.46303	9.87669	12.3003	14.5466	15.2332	13.4958	30.6304	26.6372	29.4834	19.3382	13.572	17.5292	7.46507	7.98412	8.63092	7.77253	8.48502	7.44731	9.28309	9.46016	9.59187	10.1789
514	TRINITY_DN102344_c0_g1	WHL22.125033	Sage	PL.PM	TRINITY_DN316758_c0_g1	WHL22.125033	4.82979e-05	0.0516052	0.0353238	4.82979e-05	0.188716	0.398281	15.0659	3.25579	4.64201	18.3045	0.610192	0.883258	2.30272	0.127008	0.0630292	2.65816	0.155058	0.0517439	38.8609	2.48067	7.12573	40.7659	6.59972	4.65332	0.176853	0.0183052	1.90142e-05	9.98983e-06	0.0126396	0.169293	0.12288	0.0918756	1.41984	0.212149	0.0133578	1.90142e-05	9.98983e-06	0.0131738	0.37331	0.651272	0.0124053	0.406566	1.66194
516	TRINITY_DN112659_c0_g1	WHL22.125220	Sec23ip	PL.PM.SP	TRINITY_DN353856_c11_g1	WHL22.125220	1.0509	0.938404	1.27404	1.27811	0.948147	0.729737	2.92061	4.81296	3.07831	4.44334	4.31874	4.90728	5.75019	6.64186	5.41833	8.36087	7.46856	8.33632	10.1253	8.93409	11.7956	10.1526	10.5104	11.5125	22.6661	22.3593	29.0288	21.655	16.0949	21.2469	19.3573	13.3607	17.5771	30.0876	34.7682	29.0121	31.1227	33.988	29.9742	29.1619	29.6086	30.4542	24.4501
517	TRINITY_DN116100_c0_g5	WHL22.125264	Rio	PL.SP	TRINITY_DN155399_c0_g1	WHL22.125264	0.368232	0.168483	0.15728	0.224348	0.479226	0.70377	1.89856	2.51552	4.38463	6.88667	5.4787	7.09755	12.7033	9.16411	8.69992	13.6611	16.0311	10.8667	13.275	14.1559	10.3956	12.1025	13.0137	8.89582	0	0	0	0	0	0	0	0	0	0	0	0	0	0	0	0	0	0	0
518	TRINITY_DN106706_c0_g1	WHL22.125355	Fadd	PL.PM.SP	TRINITY_DN344604_c5_g3	WHL22.125355	1.47868	0.998456	4.15971	2.7509	4.25994	6.83843	2.36605	1.44269	5.81119	1.94446	1.771	0.993347	1.89573	2.21168	1.42745	2.82937	2.25011	1.21872	1.63858	2.97336	1.41493	3.57986	3.6616	1.45674	22.4899	19.166	13.7951	15.9735	10.7081	13.0193	22.3544	23.4383	20.7729	23.3303	23.1137	27.4849	22.7917	21.8475	27.2906	21.713	22.655	40.7708	22.1415
519	TRINITY_DN20916_c0_g1	WHL22.125362	NA	PM.SP	TRINITY_DN353789_c7_g3	WHL22.125362	0	0	0	0	0	0	0	0	0	0	0	0	0	0	0	0	0	0	0	0	0	0	0	0	6.59968	2.85361	4.11593	2.41085	0.844451	1.12251	2.67484	3.06928	5.09983	7.4221	12.1963	11.6967	8.24297	10.268	13.305	6.58254	10.2215	15.1643	10.6601
520	TRINITY_DN87949_c0_g1	WHL22.125371	Slc25a5	PL.PM	TRINITY_DN351466_c11_g1	WHL22.125371	5.57016e-06	5.82087e-05	1.66146e-06	5.57016e-06	5.82087e-05	1.66146e-06	0.17091	0.981119	0.020576	0.170251	5.82087e-05	0.0445491	5.57016e-06	5.82087e-05	0.0115244	0.0681294	5.82087e-05	0.00946112	0.126253	3.17746	0.151696	0.344782	7.15883	0.356342	0.000670812	0.0429906	0.00717867	0.000670812	2.88139e-06	0.00440513	0.000670812	0.179812	0.116992	14.2457	0.0941086	0.0988579	7.41653	0.216557	0.0825637	0.000670812	0.0582658	0.0528937	13.9504
521	TRINITY_DN109817_c0_g1	WHL22.125392		PL.PM.SP	TRINITY_DN331294_c2_g2	WHL22.125392	0.327115	1.72132	0.95338	0.085425	0.922994	0.48697	0.697881	0.94018	0.426012	0.834221	0.776424	0.541406	1.32163	1.0133	0.892114	1.35611	0.355488	0.834561	5.60622	1.29853	3.95231	14.6864	4.4254	7.61891	2.6526	9.14258	3.53329	4.37751	7.41058	5.24902	6.63481	3.8796	5.90219	5.09123	4.64101	6.70754	7.62004	8.10519	10.443	15.9555	13.1994	13.2917	20.2542
522	TRINITY_DN122333_c0_g1	WHL22.125867	Unc5	PL.PM.SP	TRINITY_DN354153_c10_g1	WHL22.125867	6.52366	5.24891	6.33587	6.10055	4.9065	4.06885	3.0177	1.71873	1.04005	0.579195	0.245337	0.719874	0.742999	0.755742	0.706622	1.19949	2.68066	2.39875	2.0251	4.1837	3.03182	3.06805	4.18472	3.88319	2.34058	5.98284	4.72225	1.9418	4.7165	3.57944	0.754193	1.33993	1.45615	1.0173	0.698979	0.890608	2.09721	1.77422	1.39912	8.99446	6.27846	6.36797	14.0664
523	TRINITY_DN114737_c3_g2	WHL22.125893	CycC	PL.PM	TRINITY_DN341044_c3_g3	WHL22.125893	2.30253	2.16994	2.07956	10.3593	12.2376	15.5474	10.5806	10.198	10.9581	7.56605	8.00897	11.3114	12.1106	11.8469	11.9888	18.5269	17.8486	16.4034	19.1036	17.8478	13.8709	16.5804	16.579	12.4136	115.368	115.518	100.872	128.877	147.048	111.541	79.2344	53.8387	76.5498	34.4849	43.4066	45.6578	50.9545	50.4058	58.2639	56.952	48.2906	55.3947	54.8344
524	TRINITY_DN117989_c1_g1	WHL22.126	Nkain1	PL.PM.SP	TRINITY_DN343436_c2_g1	WHL22.126	5.91334	7.42156	5.59069	4.88148	5.04635	4.09169	4.82202	4.64695	7.25712	9.78807	9.15642	5.9281	5.83169	5.77223	4.6925	3.61208	3.5929	4.15558	4.11314	3.55733	4.29198	4.40501	4.42287	6.31308	7.27037	16.4092	15.6243	6.92201	10.0278	9.85734	46.2398	52.3847	41.5289	133.17	96.6177	102.754	114.905	84.5631	89.6315	86.846	65.5698	93.4005	84.421
526	TRINITY_DN116698_c0_g2	WHL22.126248		PL.PM.SP	TRINITY_DN341618_c4_g1	WHL22.126248	76.7413	75.7272	113.976	41.6117	39.4262	36.4522	54.5451	58.0424	69.7828	58.0855	64.686	53.841	40.738	45.8796	39.5682	35.3446	34.4607	28.0934	32.1369	29.8937	25.5974	27.9535	24.701	29.4636	48.0712	85.6492	41.426	42.899	56.6269	44.9382	112.397	161.007	115.49	57.9164	47.0554	45.6025	39.157	34.2697	43.7942	37.9722	20.169	40.0644	35.3553
527	TRINITY_DN111305_c0_g1	WHL22.126269	Acbd3, Acbd3L	PL.PM.SP	TRINITY_DN334279_c2_g2	WHL22.126269	4.41428	5.89074	4.3469	6.8689	8.89892	6.47733	4.8203	5.47424	3.11626	5.24857	5.49077	9.18378	11.5689	8.39222	10.2777	14.0966	8.53805	11.1436	14.8071	14.8598	17.7952	15.0196	16.5839	16.9412	7.13648	11.0301	17.2079	5.35327	5.92357	4.97784	11.7198	9.22738	8.64573	58.953	44.8944	37.5632	37.0717	41.6297	33.0984	29.4672	29.5669	33.511	28.008
528	TRINITY_DN113377_c0_g1	WHL22.126276	C14orf104L	PL.PM.SP	TRINITY_DN345573_c3_g2	WHL22.126276	7.20599	4.4475	5.92579	8.94404	5.44074	7.10488	12.0471	15.4834	16.429	12.7866	15.8146	15.8487	15.2304	17.6681	16.6661	15.0521	17.897	16.0269	13.492	15.6814	12.5396	12.1969	12.7481	10.2006	5.93877	4.26381	5.84238	5.18303	4.71048	5.94779	11.9555	21.2827	14.4653	19.3629	16.3864	14.7163	16.3565	17.388	13.6554	14.8609	10.691	10.8604	12.0745
529	TRINITY_DN92780_c0_g1	WHL22.126314	Hypp_1394	PL.PM.SP	TRINITY_DN346504_c1_g1	WHL22.126314	4.45098e-05	0.182627	5.34228e-06	4.45098e-05	0.222628	0.0891997	4.45098e-05	0.351833	0.330782	1.63251	0.107986	0.107434	0.265304	1.56556e-05	5.34228e-06	0.272225	1.56556e-05	0.182502	0.756656	0.077705	0.631226	1.25233	0.334868	0.945275	1.90664e-06	5.30923e-06	2.06113e-05	0.0174082	5.30923e-06	2.06113e-05	1.90664e-06	5.30923e-06	2.06113e-05	1.90664e-06	5.30923e-06	2.06113e-05	1.90664e-06	5.30923e-06	2.06113e-05	0.18645	1.28826	1.3221	0.654212
530	TRINITY_DN121071_c0_g2	WHL22.126320	Clcn6	PL.PM	TRINITY_DN352656_c4_g1	WHL22.126320	15.4427	8.32423	35.5983	4.84212	1.51458	5.96937	2.14486	1.19682	2.58684	1.88584	2.69351	1.29254	2.04516	2.44637	1.17016	1.86536	3.60887	1.32658	2.35697	3.73523	1.85549	2.30164	4.67034	3.05866	2.71718	3.49833	3.63515	1.77496	6.59232	3.17689	1.13273	3.17046	2.26782	1.08651	1.01048	1.30035	1.69687	1.3637	1.19249	4.33618	1.9756	2.92212	5.95825
532	TRINITY_DN119318_c0_g1	WHL22.126336	Hypp_2102	PL.PM.SP	TRINITY_DN339968_c2_g1	WHL22.126336	10.3324	15.3577	17.6626	10.9516	12.7807	10.9572	16.3264	25.3273	22.4481	31.1577	22.6646	18.0382	10.8381	9.45898	10.1384	9.4528	7.2852	8.19052	8.41551	6.56507	6.87237	6.59481	6.42076	7.31844	7.13347	8.76745	4.86899	6.70071	6.63025	6.74995	39.2963	56.5805	48.8819	18.4897	17.0605	14.4281	13.6827	12.7693	14.6413	10.0078	9.47801	12.4908	10.3252
536	TRINITY_DN87679_c0_g1	WHL22.126474	NA	PM.SP	TRINITY_DN339376_c2_g1	WHL22.126474	0	0	0	0	0	0	0	0	0	0	0	0	0	0	0	0	0	0	0	0	0	0	0	0	1.80166	4.50957	11.7459	0.348432	0.444828	0.633095	6.49361	2.80246	4.83361	37.8218	15.1371	25.2952	38.8872	18.2666	42.0984	50.3152	59.2863	131.348	66.9324
537	TRINITY_DN116841_c0_g2	WHL22.126477	NA	PL.PM.SP	TRINITY_DN320425_c2_g1	WHL22.126477	0.793356	4.44406	0.188734	1.67314	6.6214	2.128	1.56241	6.65921	2.25476	0.758741	0.875897	0.813679	0.113812	4.23326e-05	0.168394	1.75159	3.21481	1.52045	1.67713	8.61296	2.08619	1.55806	4.07451	2.08275	10.9865	12.6389	6.03948	6.18098	6.28335	2.69523	2.08187	3.38346	2.35487	1.79722	3.32022	3.24062	3.1187	1.09151	4.45771	3.0652	5.48163	7.6868	7.0397
538	TRINITY_DN116419_c0_g1	WHL22.126491	Ogfod2	PL.SP	TRINITY_DN247129_c1_g1	WHL22.126491	0.271886	0.25041	0.302458	0.47919	0.726802	0.406027	0.59819	0.82702	0.542065	0.747558	0.507618	0.717241	0.91895	0.457839	0.674631	1.56071	1.64818	1.21842	1.3859	1.70449	1.41056	1.19678	1.41029	2.50352	0	0	0	0	0	0	0	0	0	0	0	0	0	0	0	0	0	0	0
539	TRINITY_DN118395_c4_g2	WHL22.126516	Hypp_397	PL.PM.SP	TRINITY_DN351634_c10_g1	WHL22.126516	21.9958	17.7802	16.3161	14.8063	21.1745	9.80435	12.044	10.5657	11.7588	17.1074	9.05641	13.2511	7.56358	8.48721	10.2441	6.6167	7.70955	8.88405	6.52289	7.92454	7.87342	6.40904	7.51571	7.86044	7.00084	6.53351	8.28364	2.73894	3.19783	5.08296	7.29622	9.40929	7.51567	9.4117	9.53515	7.52188	7.76408	7.8563	7.92189	9.55716	5.99683	6.39736	7.72776
540	TRINITY_DN118123_c2_g1	WHL22.126542	Mkk3/6	PL.PM.SP	TRINITY_DN341975_c2_g2	WHL22.126542	58.5639	30.3991	48.1477	85.7719	78.2185	70.9742	65.0778	59.3147	49.3744	18.0614	14.5627	13.0402	13.838	16.8756	13.3647	16.4622	21.5583	22.2567	15.7951	19.7769	20.2558	13.9391	20.0388	22.3381	138.468	81.0137	83.1327	98.439	81.3505	71.6281	125.307	123.522	119.237	94.5835	86.4501	99.343	76.7536	76.7955	92.6184	71.5037	84.5646	113.46	78.5075
541	TRINITY_DN97864_c0_g2	WHL22.126546	TardbpL1	PL.PM.SP	TRINITY_DN345842_c0_g1	WHL22.126546	13.0209	8.26412	5.9426	9.09362	5.308	5.38486	9.53896	7.83238	9.31916	8.70195	14.1858	20.498	8.92269	13.6477	17.066	13.5081	15.6204	14.4182	11.5432	17.3524	11.9328	11.6013	8.79898	8.8388	0.435916	0.720144	1.06394	3.44699	2.98341	3.19167	4.74492	2.53024	4.5632	6.10064	4.62432	5.03918	7.44079	5.49344	7.43834	6.95642	7.61302	6.09753	5.4621
542	TRINITY_DN113887_c0_g1	WHL22.126551	Hfm1-2, Hfm1_1	PL.SP	TRINITY_DN248002_c0_g1	WHL22.126551	0.193311	1.3367	1.17136	0.151426	3.80215	1.02212	0.56708	1.28764	2.44922	0.770303	0.691552	0.757588	0.57076	0.49351	0.130655	0.647301	0.0836928	0.214508	0.999649	0.355436	0.202349	1.07782	0.0766102	0.404011	0	0	0	0	0	0	0	0	0	0	0	0	0	0	0	0	0	0	0
544	TRINITY_DN111986_c0_g1	WHL22.126588	Cdc45	PL.SP	TRINITY_DN212729_c0_g1	WHL22.126588	9.39334	16.1949	17.6918	8.56757	12.8535	9.54403	2.52225	2.58901	1.72892	2.67659	2.32254	3.39029	4.22921	3.12097	3.32506	5.32443	4.03803	4.79942	6.24547	5.33599	5.546	6.99519	6.34997	6.10184	0	0	0	0	0	0	0	0	0	0	0	0	0	0	0	0	0	0	0
545	TRINITY_DN116622_c0_g6	WHL22.126594	Rad54b, Rad54b_1	PL.PM.SP	TRINITY_DN354703_c25_g1	WHL22.126594	0.170864	0.272119	3.94825	0.47359	2.28511	11.6605	0.378556	0.611618	1.31043	0.050281	1.55519e-05	4.23273e-05	0.0122568	0.0893119	4.23273e-05	0.113173	0.0908636	0.241032	0.0815631	0.926114	0.682027	0.254561	0.997919	2.49653	62.4143	64.0727	53.8245	21.2093	18.6668	18.7074	10.7316	10.9406	10.9698	4.8732	6.5667	5.40473	6.62476	6.43105	5.62213	6.85474	6.58319	5.72094	6.77884
550	TRINITY_DN122462_c3_g1	WHL22.12683	Ccdc104	PL.PM.SP	TRINITY_DN341139_c1_g1	WHL22.12683	33.0967	18.5332	34.9675	29.0549	17.6743	21.1427	33.4361	23.6588	24.5234	23.3368	28.3897	24.6491	24.6145	31.5476	27.4184	28.2921	39.5413	29.8325	28.1253	38.3764	29.8977	26.1374	36.4708	35.1478	17.7896	18.6168	24.497	19.368	27.5165	23.9459	39.827	43.3156	45.2037	72.6158	75.3537	50.8113	49.6843	50.66	43.9414	39.4296	34.4971	32.9535	32.7979
551	TRINITY_DN118784_c0_g2	WHL22.126834	Sec14L2_4	PL	TRINITY_DN331309_c2_g6	WHL22.126834	9.79941e-06	0.0360631	0.000765743	0.0981356	0.0323935	0.000765743	0.100232	0.0219408	0.000765743	9.79941e-06	0.017956	0.000765743	0.233611	0.0130808	0.000765743	0.0599339	0.00570367	0.000765743	0.610794	0.00646026	111.041	0.716846	0.0261034	258.667	0	0	0	0	0	0	0	0	0	0	0	0	0	0	0	0	0	0	0
552	TRINITY_DN110187_c0_g2	WHL22.126839	Ufd1l	PL.PM.SP	TRINITY_DN303562_c0_g1	WHL22.126839	3.87933	6.62437	1.13038	23.367	25.5168	18.9375	28.3614	27.885	22.8696	20.8531	12.6622	18.5201	18.0854	14.8303	27.8351	32.5073	28.1764	50.0069	34.6277	37.6794	53.1076	36.3899	42.2649	59.2577	9.52166e-05	8.6265e-05	3.89375	12.1697	1.77736	2.24872	2.34232	10.7666	0.982385	5.05503	12.2088	1.20168	7.36846	13.893	2.32453	19.6569	10.466	2.86916	14.8505
553	TRINITY_DN123790_c7_g1	WHL22.12689	Nbc, Nbc_1	PL.PM.SP	TRINITY_DN350726_c9_g1	WHL22.12689	37.1769	24.563	38.9424	28.5322	21.3265	25.9893	17.2422	10.77	10.539	5.08844	3.55111	3.11701	3.11937	5.17008	3.67124	5.21891	8.93106	8.34224	6.72971	9.52619	7.6023	7.31001	8.45752	9.62834	71.947	68.3607	44.8813	96.2171	105.242	75.2643	72.2358	84.5001	57.2815	32.1663	24.1659	32.2696	24.7809	22.2125	25.2513	15.1621	17.3988	20.8264	18.3747
555	TRINITY_DN120196_c1_g1	WHL22.126954	Ttyh2	PL.PM.SP	TRINITY_DN346831_c4_g2	WHL22.126954	6.59665	5.38321	4.89704	5.13861	3.88494	3.42643	4.39812	2.4891	3.487	17.6647	24.2916	19.7708	15.9919	25.1424	15.1598	10.098	11.4309	12.88	9.51924	11.0663	12.3037	11.4537	11.5295	16.6849	68.9215	46.4463	53.0206	43.2797	47.9987	37.0643	25.6333	29.0771	23.6042	22.1284	29.8522	31.6903	33.6735	42.2797	41.7762	53.2521	44.6073	71.2141	52.1501
556	TRINITY_DN122105_c0_g4	WHL22.126978	Zhangfei	PL.SP	TRINITY_DN280756_c0_g1	WHL22.126978	2.12377	1.79546	1.52732	1.66361	1.63084	6.0338	6.87046	18.3128	37.8006	16.6903	51.0803	58.4207	33.8355	22.6674	40.0047	68.4651	40.4101	23.4124	69.4157	52.0313	18.3164	61.6999	30.7925	11.5135	0	0	0	0	0	0	0	0	0	0	0	0	0	0	0	0	0	0	0
557	TRINITY_DN123128_c1_g1	WHL22.126992	Nf1	PL.PM.SP	TRINITY_DN354041_c9_g1	WHL22.126992	0.639127	0.765314	0.970319	1.76543	1.54296	1.49659	1.40843	1.0633	0.575567	1.11525	0.748363	0.925755	1.04548	1.13019	1.12361	0.9333	1.25302	1.30045	1.00396	1.3775	1.15541	1.25366	1.18744	1.66617	4.59177	4.47175	4.54071	3.66122	2.73634	3.52609	1.40285	1.34404	1.78247	3.32057	3.55617	3.53302	3.45733	3.19885	3.00275	2.37862	3.71991	2.19278	4.30376
561	TRINITY_DN113391_c0_g1	WHL22.127361	NA	PL.PM.SP	TRINITY_DN353210_c6_g1	WHL22.127361	0.458432	0.689579	0.87681	0.742141	0.80408	0.800402	0.52571	0.577624	0.279371	0.277673	0.0709123	0.226835	0.484435	0.295176	0.19558	0.657893	0.930937	0.834889	0.690887	1.17348	1.39337	0.699555	1.04456	0.756021	3.73119	5.31505	3.64248	10.0652	12.1528	8.22915	7.85701	3.20722	4.54477	2.27238	1.84386	2.82309	2.79615	2.5082	2.46446	2.36062	2.95234	2.68401	2.495
564	TRINITY_DN120168_c0_g1	WHL22.127430	Vps39	PL.PM.SP	TRINITY_DN352222_c10_g2	WHL22.127430	6.55931	3.93723	2.35397	5.35271	4.36333	3.05014	4.12429	2.80143	0.652194	1.06463	1.13751	1.98579	1.61281	1.80598	2.55682	1.93344	2.82326	4.1605	2.03446	2.45545	4.31358	2.15606	3.07655	4.94184	6.91361	5.09023	7.81167	6.01667	6.88441	5.11291	3.30244	2.5462	2.73619	8.62672	10.7986	8.49556	9.94575	11.6316	8.76475	8.60062	9.6017	11.1765	9.42681
565	TRINITY_DN115787_c0_g1	WHL22.127442	Cytsa, Cytsa-2	PL.PM.SP	TRINITY_DN317500_c3_g1	WHL22.127442	12.0662	13.165	13.8666	12.1173	13.7541	8.20048	11.0224	11.5713	9.29371	7.56419	8.2383	8.74439	6.3456	5.65814	7.52132	5.45532	5.72299	5.97319	5.29951	4.50626	5.71899	5.279	4.68717	4.97217	17.7941	34.3645	32.0308	8.16453	14.231	12.7864	7.90886	8.89575	7.66063	21.1102	16.4778	13.8609	20.3455	17.5212	15.3877	22.0042	17.5841	20.2243	23.4392
566	TRINITY_DN101460_c0_g1	WHL22.127461		PL.PM.SP	TRINITY_DN324780_c1_g1	WHL22.127461	0.932825	2.37489	0.444215	1.20566	1.12069	1.27214	1.23142	1.77114	1.17943	0.802913	0.362378	0.255383	0.869768	0.452547	1.05687	0.937086	1.07427	1.40988	1.36448	1.49925	2.25069	1.27291	1.2643	2.75765	13.6755	14.2423	15.7295	5.71838	8.83391	7.01955	17.4626	19.7904	12.5115	11.3062	10.0405	14.0666	13.3876	10.2496	12.7709	21.0981	17.8309	19.177	16.4991
568	TRINITY_DN122260_c2_g3	WHL22.127513	Pop1	PL.PM.SP	TRINITY_DN273846_c0_g1	WHL22.127513	2.45875	2.90261	5.1418	2.62464	2.89382	4.26924	1.62001	1.41429	1.4795	1.19879	0.937921	1.09384	1.82054	1.61159	1.83908	3.25179	2.95802	2.12363	2.62847	2.95795	1.92499	2.56782	3.18729	1.87495	17.7938	40.571	14.0992	34.4739	48.811	47.2947	12.6972	7.19947	12.0944	2.88453	3.13998	5.23963	9.00992	5.75099	6.35959	7.08431	5.83205	6.57984	8.19166
569	TRINITY_DN109033_c1_g1	WHL22.127558	Slc25a19	PL.PM	TRINITY_DN337040_c2_g3	WHL22.127558	14.641	11.6297	21.5797	14.8509	12.7621	12.6444	9.49009	7.46853	4.28426	2.61058	2.25321	1.86656	2.40633	2.9756	2.16533	1.94681	3.0273	2.1139	1.53993	1.90081	2.58322	1.92251	1.74698	2.89567	30.2492	13.0753	18.0048	36.1026	30.9666	30.4806	60.0486	49.1131	43.9894	56.5035	80.2416	52.6074	37.4573	54.8587	46.6606	33.632	46.4304	38.1428	31.5749
570	TRINITY_DN120960_c0_g1	WHL22.127564	NA	PL.PM.SP	TRINITY_DN350940_c5_g1	WHL22.127564	2.84275	1.67853	1.73494	5.70617	3.07509	4.67567	4.13811	1.71284	2.3728	3.1152	5.14726	7.05707	5.0987	6.13398	6.74668	4.38182	6.45429	4.3158	3.08016	4.85349	3.03074	2.97193	4.89072	3.56766	8.82735	5.76984	5.01031	6.34081	1.73659	3.63338	1.86187	0.371304	1.26983	0.0945552	1.18753	1.19484	1.37817	1.70351	1.07861	2.61231	3.60928	3.94363	3.98122
572	TRINITY_DN123490_c0_g4	WHL22.1278	Elovl4	PL.PM.SP	TRINITY_DN322104_c0_g1	WHL22.1278	0.000107235	4.44266e-05	0.0160401	0.000107235	0.210616	0.0153123	0.548476	0.249636	0.015616	0.000107235	4.44266e-05	0.0184426	0.000107235	4.44266e-05	0.00954093	18.3611	3.63335	0.0691857	78.3832	16.0938	0.418671	109.821	42.5226	0.586403	88.658	109.57	62.326	54.9664	82.7503	46.8612	52.1742	86.0689	58.8774	45.1856	43.365	57.2234	50.9798	36.1741	53.1649	46.537	28.6101	39.531	37.5618
573	TRINITY_DN121287_c0_g1	WHL22.12780	Nhlrc2	PL.PM.SP	TRINITY_DN351628_c8_g2	WHL22.12780	0.688421	2.25444	2.71528	1.66912	2.99491	2.54578	1.86215	3.57075	2.02552	2.60217	0.845917	0.594666	2.44526	1.17379	0.88445	1.94453	1.51987	2.3045	1.91805	1.77068	2.73966	2.39539	1.88809	2.61622	4.77743	8.43412	2.52894	8.06327	7.25556	4.55838	6.03515	5.32067	3.79632	2.34449	2.9259	6.84127	4.0684	2.98508	6.4164	5.86464	5.05967	8.73502	6.24989
577	TRINITY_DN123840_c5_g1	WHL22.128160	Cttn	PL.PM.SP	TRINITY_DN352863_c14_g1	WHL22.128160	12.5779	9.73359	13.856	14.8562	12.7992	9.61482	14.6014	13.7442	10.942	15.119	13.0829	12.6674	13.0154	12.3208	13.6377	16.3752	17.8032	19.6288	18.2343	23.7915	25.1545	19.5844	26.8557	25.2499	45.0636	39.6505	43.5943	36.8071	29.1687	35.8482	58.4683	44.7641	56.6908	30.0653	32.1242	36.3601	32.0291	35.1483	40.9419	50.5815	51.1785	62.7519	56.0081
579	TRINITY_DN122367_c1_g1	WHL22.128264	Eif3s9	PL.PM.SP	TRINITY_DN346873_c6_g2	WHL22.128264	4.13784	3.26532	1.70951	8.56028	6.77396	3.67184	9.95281	8.30511	8.81699	23.0081	26.1484	46.731	39.1748	47.1777	61.5055	65.5232	68.0228	89.8717	71.4365	80.3286	95.6731	73.4403	88.2114	79.8614	44.5549	45.9815	58.1593	74.9868	76.7315	86.6621	113.229	118.902	125.961	176.532	160.244	148.075	194.829	190.49	163.65	171.459	181.395	148.687	145.997
580	TRINITY_DN116873_c0_g2	WHL22.128311	Ac/Sc	PL.PM.SP	TRINITY_DN327746_c3_g3	WHL22.128311	2.7356e-06	0.0541183	4.27582e-06	0.0136991	9.27773e-06	0.124935	0.0139918	9.27773e-06	4.27582e-06	0.0501689	0.127979	0.65921	1.27164	2.66356	2.84681	2.1747	5.63647	3.77337	2.82111	8.28717	5.37363	3.15562	8.73128	7.45107	0.493218	0.527538	0.363854	0.222566	0.286198	0.334899	2.99848	1.73374	1.75563	15.0872	11.4935	9.45515	8.85534	12.0401	11.9396	2.45967	3.24299	2.94919	2.93317
583	TRINITY_DN112691_c0_g4	WHL22.12838		PL.PM.SP	TRINITY_DN320492_c0_g1	WHL22.12838	0.914368	1.23381	1.47319	0.954995	1.55977	1.09871	2.01175	2.44305	1.62981	2.04042	1.86427	1.835	4.04961	2.42938	3.286	5.61327	4.18798	4.07638	5.40392	4.54914	5.08935	5.50065	5.97021	7.33916	32.2806	25.9696	34.9447	17.4071	15.6044	16.489	22.4284	26.2858	22.292	29.1531	38.9856	35.6083	30.8903	33.0984	32.6215	36.0107	27.6073	32.7571	33.5952
584	TRINITY_DN100167_c0_g1	WHL22.128401	Polr3h	PL.PM.SP	TRINITY_DN336396_c2_g1	WHL22.128401	1.07813	1.04306	0.484956	0.422314	8.94154e-05	0.911404	1.29384	2.5118	1.15882	0.515589	9.25003	0.836367	1.50784	11.8084	3.02863	4.64138	9.402	2.13114	2.86718	8.87438	2.34538	2.84732	8.1281	2.67601	2.00911	4.08947	4.18644	0.888113	1.0268	0.90667	8.37545	9.64126	9.08345	18.2478	18.3117	18.7339	17.5654	15.5177	16.1618	16.7356	14.9903	16.5129	16.1837
585	TRINITY_DN104797_c2_g2	WHL22.128424		PL.PM.SP	TRINITY_DN331430_c8_g2	WHL22.128424	3.42977	3.26467	5.67047	7.66182	5.40464	13.9668	21.8505	21.7808	18.8526	109.094	157.709	135.746	241.501	244.152	203.031	593.559	579.021	368.474	771.838	881.486	576.442	947.882	869.793	751.591	530.31	607.667	589.601	154.963	165.436	219.52	308.036	303.614	531.958	860.159	905.123	939.685	1266.04	1245.83	1194.22	1882.93	1804.77	1797.52	1865.25
591	TRINITY_DN118907_c0_g1	WHL22.1286	Dpyd, Dpyd-2	PL.PM.SP	TRINITY_DN352479_c7_g1	WHL22.1286	6.53108	4.50163	14.5685	17.0242	15.4064	15.7139	16.2592	13.1992	17.2217	9.58143	4.36889	5.57139	6.85818	7.96331	3.39085	5.65701	10.0418	4.67039	5.08722	8.22522	6.33127	5.55439	7.21864	8.62195	27.7995	15.6336	17.6174	12.4666	5.06619	7.93819	22.4742	24.111	16.0045	23.7165	31.9145	27.9674	24.4057	31.3712	33.428	34.1613	41.5978	47.1361	30.0536
592	TRINITY_DN117965_c0_g1	WHL22.128607	Lrr/Fn3f	PL.PM.SP	TRINITY_DN354301_c5_g1	WHL22.128607	1.5994	0.530401	0.64868	2.15489	1.44711	0.696649	2.48246	1.16784	0.645878	1.25428	1.12001	3.44948	2.20709	2.94659	3.90661	1.28536	3.45316	4.03855	0.652229	2.12755	1.45662	1.52071	1.3894	1.30507	7.44526	9.43496	4.43919	8.26994	6.73715	6.91331	1.84915	0.98049	1.75937	1.59631	1.9457	1.84256	1.64102	1.66585	2.14807	1.3027	2.36292	1.63554	2.27557
594	TRINITY_DN117479_c0_g1	WHL22.128672	Me1, Me3	PL.SP	TRINITY_DN313493_c1_g8	WHL22.128672	1.59127	2.65296	0.903078	0.623247	1.69103	0.352683	0.901795	0.952084	1.1771	0.697516	0.553625	0.707962	1.4837	1.12669	2.5637	9.83222	5.52292	13.4696	19.8081	14.2521	18.6053	20.1963	17.3602	21.3495	0	0	0	0	0	0	0	0	0	0	0	0	0	0	0	0	0	0	0
595	TRINITY_DN122443_c0_g1	WHL22.128681	Bstrnph, Spnb2, Sptbn	PL.PM.SP	TRINITY_DN354244_c15_g1	WHL22.128681	10.0584	8.30031	11.0802	15.7918	13.4269	14.1945	9.97162	7.49932	5.90195	14.934	19.3426	15.3723	12.3172	15.9032	9.42864	8.78522	10.9508	11.5718	12.5448	13.2867	16.379	17.0782	14.6595	21.5045	22.738	27.3501	25.2506	16.8149	20.2203	17.7539	30.5087	35.2102	29.8165	56.802	53.6793	52.7371	59.2437	62.4589	60.0654	59.0321	63.3462	70.9327	63.719
596	TRINITY_DN122822_c3_g1	WHL22.128684	Dhdds, DhddsL	PL.SP	TRINITY_DN60716_c0_g1	WHL22.128684	43.9372	16.7571	29.0464	44.584	27.0405	30.4018	15.5233	10.3216	8.93493	6.45977	9.09799	7.84015	6.48311	10.8265	7.63774	5.70196	8.67454	8.12952	5.89986	7.54034	8.36211	6.44198	9.15907	8.59266	0	0	0	0	0	0	0	0	0	0	0	0	0	0	0	0	0	0	0
597	TRINITY_DN120143_c3_g6	WHL22.128709	Rcor3	PL.PM.SP	TRINITY_DN344607_c3_g1	WHL22.128709	11.7779	10.4351	10.4002	19.5908	18.8162	20.7841	13.7565	9.10965	6.40533	8.03081	6.29836	7.30421	7.82955	7.88344	7.93994	9.28588	11.3955	12.2511	11.6336	15.8771	17.0756	11.265	15.115	14.4589	16.1995	13.5308	13.389	27.2288	35.1396	29.765	37.3093	44.4327	37.6561	49.3016	57.7678	45.4864	42.9016	37.6421	38.3144	36.2736	29.5612	35.5818	33.4785
598	TRINITY_DN122627_c0_g1	WHL22.12871	Daple	PL.PM.SP	TRINITY_DN353859_c12_g1	WHL22.12871	7.97303	6.76557	4.77934	14.5518	13.0434	10.3102	11.2238	10.1832	5.89252	4.00875	4.0002	6.20001	5.87906	6.18898	8.5902	6.81746	7.82125	10.0859	5.74784	6.84398	6.79582	6.60309	6.66819	7.49175	17.4893	26.2297	15.0536	33.0771	30.4113	32.2515	16.7142	12.6501	20.2632	10.3879	10.1652	12.0057	10.3483	10.696	11.4654	8.64622	9.98421	8.69532	12.311
599	TRINITY_DN122897_c0_g1	WHL22.128720	Brwd1	PL.PM.SP	TRINITY_DN347810_c7_g1	WHL22.128720	8.80918	8.59711	8.57323	12.3523	13.2343	10.1063	5.01244	3.75181	2.32988	3.01193	2.52645	4.00092	3.39625	3.72374	3.49162	4.04245	5.35503	5.15657	4.25246	4.50557	5.21269	4.22301	4.1801	5.34324	42.4669	48.8634	42.7533	55.9797	50.9456	61.5419	27.641	20.5483	24.4985	22.9399	22.5481	19.3829	17.7749	19.5627	17.5087	14.9592	15.1924	15.1165	15.2686
600	TRINITY_DN110030_c1_g2	WHL22.128732	Sfrs16, Sfrs16_1	PL.PM.SP	TRINITY_DN343893_c3_g2	WHL22.128732	1.89852	1.797	1.16508	2.31653	2.13445	3.7954	3.27155	2.33024	3.83587	6.04063	9.80757	10.7166	10.9274	10.4789	11.3651	13.518	12.4263	11.5773	12.0403	13.4964	11.243	12.5355	12.5785	7.20613	2.98938	4.98623	5.11983	12.6758	12.2745	14.2943	8.308	13.9647	11.8578	24.9029	19.9326	20.6493	24.0616	19.0339	20.9572	25.6876	19.3926	15.0904	16.778
601	TRINITY_DN119527_c5_g1	WHL22.128750	Unk_11	PL.PM.SP	TRINITY_DN348104_c3_g1	WHL22.128750	43.0967	64.4541	59.8553	36.9958	37.9117	37.6296	56.1127	57.2859	59.9325	47.2012	35.2316	34.804	38.8623	28.748	28.6763	40.7801	42.5635	37.8979	35.9029	37.5714	41.2102	33.991	36.0225	38.8162	145.244	67.086	82.2545	138.737	120.277	107.398	281.769	284.116	240.026	242.236	276.197	281.538	244.881	283.912	281.565	186.944	227.569	240.503	154.859
603	TRINITY_DN118246_c1_g1	WHL22.128797	Hypp_893	PL.PM.SP	TRINITY_DN350093_c8_g1	WHL22.128797	9.30622	12.3957	18.4519	14.9213	16.3395	14.4717	7.09655	5.75193	4.75695	2.45682	1.51945	1.25446	2.12409	2.04636	1.36624	1.80854	2.23333	2.52358	1.58986	2.25092	2.22182	2.00556	1.62852	2.42941	3.3736	3.42674	3.78916	5.34735	2.83929	4.12283	4.03299	1.8729	2.64719	4.04694	4.83436	4.40632	3.74888	4.60334	4.57236	3.25826	3.83937	4.57672	3.43852
604	TRINITY_DN118885_c2_g2	WHL22.128830	Ddx18	PL.PM.SP	TRINITY_DN350809_c8_g1	WHL22.128830	19.0206	2.66489	22.0752	10.5795	3.58896	11.0498	9.48462	9.46148	8.83783	10.8007	22.239	15.3614	16.688	32.2329	19.1478	26.8857	46.9779	24.4645	26.2297	50.273	24.3244	28.2574	44.7469	18.1668	105.601	45.3436	46.9969	81.9087	21.0596	59.278	105.792	36.2317	87.2292	69.6799	101.934	76.151	67.4652	121.308	82.7478	49.675	104.31	63.995	47.1081
606	TRINITY_DN110132_c0_g1	WHL22.1289	Galnt7_1	PL.PM.SP	TRINITY_DN340380_c2_g2	WHL22.1289	1.21855	1.20004	2.10408	1.48481	1.61752	2.1801	0.776326	0.67668	0.991434	0.712182	0.449952	0.638882	0.883696	1.09501	0.793223	1.29536	1.5831	0.955073	1.18028	1.34483	1.04426	1.66876	1.63695	0.981213	52.7295	17.122	31.2191	24.3929	11.1582	18.713	13.6021	9.01265	11.4062	18.5133	27.5152	16.3031	14.7246	20.352	18.4821	9.648	22.0329	13.0996	12.5899
607	TRINITY_DN115593_c0_g1	WHL22.128919	Scml1	PL.PM	TRINITY_DN348782_c7_g2	WHL22.128919	1.5637e-05	5.78336e-06	0.0404804	1.5637e-05	0.0822413	0.0434738	0.879606	0.389902	0.0644879	2.86756	0.598289	0.314157	7.82793	1.52753	0.577853	9.75337	3.27706	0.642391	10.8096	3.44392	0.559361	12.3185	3.27801	0.846965	5.27326	7.9456	8.81289	3.43173	4.01899	3.33154	4.53618	3.40079	3.57737	6.70228	5.52832	6.81162	5.72379	5.11969	6.86774	6.78155	4.88362	5.10234	6.12086
608	TRINITY_DN120508_c2_g1	WHL22.128929		PL.PM.SP	TRINITY_DN330225_c3_g3	WHL22.128929	121.705	111.935	177.928	66.3264	58.7357	56.637	80.9175	71.7387	81.6667	77.9909	83.0915	82.4372	66.1449	70.2613	68.8531	58.9045	61.826	51.3414	42.811	47.1256	36.6669	37.3577	39.5677	36.098	12.3163	15.5533	20.0321	26.6281	22.3988	23.7994	42.7864	29.3684	42.7762	37.2203	38.2638	38.014	49.403	43.8127	40.0836	47.9741	49.3875	40.1999	38.6746
611	TRINITY_DN110784_c0_g1	WHL22.129263	Mrpl19	PL.PM.SP	TRINITY_DN337348_c0_g1	WHL22.129263	4.83527	3.45886	2.34077	8.02518	9.20377	10.1038	10.5714	8.49095	9.17917	10.0269	13.26	11.8782	10.5791	12.4128	9.71936	11.9544	11.8462	10.7486	9.08232	9.58859	12.2542	8.80868	8.23495	12.6066	22.4625	24.7638	22.5514	46.5914	34.8552	49.4401	37.0448	30.6763	43.0089	43.5279	35.0983	27.9993	42.0834	38.2132	30.9603	29.544	38.727	33.0732	29.4319
612	TRINITY_DN113129_c1_g2	WHL22.129324		PL.SP	TRINITY_DN306982_c3_g2	WHL22.129324	92.2847	126.39	126.527	47.6037	62.3951	55.5932	66.5214	87.5021	75.1675	66.3497	66.9529	45.5888	38.956	37.0561	32.2317	29.6387	19.7069	24.4596	25.9376	20.0162	24.5341	24.3995	20.98	30.3891	0	0	0	0	0	0	0	0	0	0	0	0	0	0	0	0	0	0	0
613	TRINITY_DN114534_c1_g1	WHL22.12934	C14orf159L	PL.PM.SP	TRINITY_DN340317_c1_g1	WHL22.12934	3.52256	2.11748	2.60263	6.51378	4.46871	4.25087	4.59702	1.94106	3.10967	2.07103	1.65584	1.91704	1.8576	3.19427	2.564	3.17678	5.09702	2.93889	2.22691	4.32989	4.38321	2.92322	3.9141	3.85236	39.0255	21.9745	36.361	13.4173	10.3619	14.7815	13.8586	10.7608	10.5268	10.9234	16.4261	12.8171	16.7891	16.1998	14.7608	18.098	23.2452	19.425	20.6298
614	TRINITY_DN108318_c0_g1	WHL22.129368	NA	PL	TRINITY_DN350839_c6_g1	WHL22.129368	0.066159	0.0260883	0.0424938	0.20729	0.0635994	0.0456359	0.754245	1.20607	2.28461	1.04396	0.616897	0.567946	0.524319	0.308163	0.435981	1.02853	1.38469	1.29159	1.42223	3.57323	3.20007	1.17941	5.18952	2.15429	0	0	0	0	0	0	0	0	0	0	0	0	0	0	0	0	0	0	0
616	TRINITY_DN99517_c1_g1	WHL22.12946		PL.PM	TRINITY_DN338004_c1_g1	WHL22.12946	4.44348	2.25009	1.28052	6.8403	2.76641	5.36327	8.1921	5.00191	7.13986	6.35593	3.13834	4.52732	4.97173	6.70251	4.2272	5.619	14.3892	11.2549	6.26845	14.8253	10.4399	5.30659	10.5265	13.3375	5.67935	3.55074	12.1321	23.4312	15.3229	25.1249	12.3312	13.3667	14.7431	10.6451	12.3072	6.96179	21.2803	17.8869	11.2866	15.6865	21.0542	11.5471	9.59047
618	TRINITY_DN117461_c0_g1	WHL22.12952	Cnnm2	PL.PM.SP	TRINITY_DN348132_c5_g1	WHL22.12952	11.9152	11.3268	17.1394	6.11027	5.59036	4.75756	4.60489	4.63604	2.65259	3.86283	4.0815	4.97933	5.90795	6.24576	6.54204	11.0374	9.95749	12.1286	10.5406	11.0647	10.3223	12.4678	13.4603	12.5813	54.1567	32.257	33.8124	35.4847	34.4763	27.0436	20.9672	21.9414	22.5234	23.4703	24.7039	28.0162	19.8623	20.7293	23.5712	18.6762	20.9517	22.0971	19.5638
620	TRINITY_DN112065_c1_g3	WHL22.129552	NA	PL.PM.SP	TRINITY_DN346785_c2_g2	WHL22.129552	5.19339	4.08707	4.13634	3.64503	3.44931	3.70185	3.45699	4.23991	2.02756	1.94699	0.867475	1.41762	2.28558	2.32141	2.22377	2.50422	2.78162	2.952	3.02022	4.10175	4.47009	3.4748	5.57277	5.92591	1.7664	2.61259	17.5179	0.364397	0.450999	0.000120744	0.490928	0.273219	1.5028	0.211913	0.238324	1.14895	0.441259	0.705077	1.18535	3.46939	3.98355	23.2349	4.15002
624	TRINITY_DN93417_c0_g1	WHL22.129736	Mfhas1	PL	TRINITY_DN339687_c2_g1	WHL22.129736	0.119373	7.63893e-06	6.69651e-06	3.11265e-06	0.0362144	0.0279578	0.0318374	7.63893e-06	0.0414693	3.11265e-06	0.0526903	6.69651e-06	3.11265e-06	7.63893e-06	6.69651e-06	0.285514	0.133878	0.114386	0.652573	0.265359	0.575447	1.15598	0.816938	1.07718	0	0	0	0	0	0	0	0	0	0	0	0	0	0	0	0	0	0	0
626	TRINITY_DN103792_c0_g2	WHL22.129805	Myor2	PL.PM.SP	TRINITY_DN331996_c0_g1	WHL22.129805	2.25037e-05	2.62898e-06	1.9515e-05	2.25037e-05	2.62898e-06	1.9515e-05	2.25037e-05	2.62898e-06	1.9515e-05	2.25037e-05	0.0181337	1.9515e-05	2.25037e-05	0.060383	1.9515e-05	0.963303	0.0307175	0.777774	6.37559	0.443567	9.32804	5.69829	0.745053	9.83585	0.179399	1.03895	1.35279	0.185037	0.717389	0.415062	0.166194	6.96343e-05	0.580227	0.0358703	6.96343e-05	2.33103e-05	3.37801e-06	6.96343e-05	2.33103e-05	0.880888	13.3764	2.49203	0.456607
627	TRINITY_DN101171_c0_g1	WHL22.12988	Kcmf1	PL.PM.SP	TRINITY_DN350060_c5_g2	WHL22.12988	6.57935	2.37704	2.72425	9.23713	5.57465	3.62787	3.88719	3.66365	4.60036	6.05027	9.23574	12.0279	7.03119	8.09045	7.48627	5.181	8.50314	8.85947	4.89047	6.35656	5.42091	4.41103	5.72861	5.71264	25.0776	32.9445	30.3445	50.7606	58.353	60.964	32.9069	34.7907	36.3083	37.4397	36.0447	31.7724	37.3511	35.2475	32.7499	35.6296	31.2104	28.7119	29.9229
629	TRINITY_DN115385_c1_g1	WHL22.129947		PL.PM.SP	TRINITY_DN327261_c3_g1	WHL22.129947	0.998096	0.153884	3.47741	1.3797	0.375164	2.18739	20.2921	44.1703	23.1485	90.1197	194.236	67.9417	41.4946	67.0332	32.7988	26.7372	36.9888	14.1542	21.3397	32.0763	12.8027	16.5917	25.1114	13.9124	57.8881	44.1144	50.1779	37.317	40.1353	41.6313	86.9765	111.582	112.456	134.11	93.5425	102.429	66.4275	60.5063	79.3753	61.2908	53.1076	72.1256	61.6272
631	TRINITY_DN120779_c0_g1	WHL22.129970	C19orf61	PL.SP	TRINITY_DN345565_c4_g1	WHL22.129970	1.53357	2.82568	1.12711	2.16899	3.42121	1.60386	4.32841	5.61057	7.63122	15.4406	17.5936	27.02	24.1494	16.6347	21.0175	21.6414	13.1116	16.8825	15.559	12.2422	16.237	17.3639	12.3191	14.6164	0	0	0	0	0	0	0	0	0	0	0	0	0	0	0	0	0	0	0
634	TRINITY_DN72349_c0_g1	WHL22.130055	Sspo, Sspo_1	SP	TRINITY_DN348714_c1_g1	WHL22.130055	0	0	0	0	0	0	0	0	0	0	0	0	0	0	0	0	0	0	0	0	0	0	0	0	0	0	0	0	0	0	0	0	0	0	0	0	0	0	0	0	0	0	0
635	TRINITY_DN122596_c0_g1	WHL22.130127	Dhx40_1	PL.PM.SP	TRINITY_DN344944_c5_g1	WHL22.130127	0.215252	0.333709	0.375773	0.758732	2.73912	1.6142	5.38151	6.04334	9.57795	15.3874	15.1925	13.1233	15.6039	10.086	14.1647	18.5337	9.86019	11.1467	15.79	10.2786	8.1782	14.8753	10.7084	9.3311	9.60136	5.85994	8.70239	26.0908	11.1269	15.2052	24.2464	14.8598	12.2728	12.1822	13.4963	15.1866	8.99404	13.8375	12.4744	8.15979	11.1687	9.8904	8.24229
637	TRINITY_DN121921_c5_g1	WHL22.1302		PL.SP	TRINITY_DN335374_c2_g2	WHL22.1302	26.998	37.038	12.4601	18.4432	20.1774	8.88915	27.4605	26.6609	17.5815	24.519	26.4714	26.0944	26.3438	20.4361	34.3041	26.3304	19.7313	37.6791	24.9544	25.7657	39.6017	29.3878	31.122	65.5665	0	0	0	0	0	0	0	0	0	0	0	0	0	0	0	0	0	0	0
638	TRINITY_DN117024_c1_g1	WHL22.130209	Med16L	PL.PM.SP	TRINITY_DN351932_c8_g1	WHL22.130209	0.684699	0.434812	0.153368	0.99223	0.578242	0.850968	3.12245	3.19846	6.27084	6.84287	9.02127	13.1367	9.67191	12.4919	13.6375	13.1341	15.52	14.1161	12.3219	14.7649	12.3622	13.3818	14.6413	11.8834	2.85312	5.00803	2.68021	6.06212	8.21023	4.46396	3.75321	3.33818	2.95597	9.33221	7.77784	9.91845	9.07512	7.43938	9.27422	7.70529	6.04349	7.67407	5.8765
640	TRINITY_DN120640_c1_g1	WHL22.13037	Zranb1	PL.PM.SP	TRINITY_DN351897_c2_g2	WHL22.13037	5.24256	4.56504	3.26893	10.2603	10.6952	7.19822	6.74692	5.72016	2.38182	1.97793	1.75021	1.35483	1.5696	2.05406	2.28353	2.07071	2.05403	4.15761	2.06086	2.13938	3.39666	2.14538	2.33796	4.21261	4.41466	2.31121	2.3836	8.57555	4.412	4.38782	6.33905	7.5064	6.81549	7.41409	8.13494	10.2475	6.80046	6.55524	8.60109	8.30961	7.9233	9.66006	5.61816
643	TRINITY_DN122655_c1_g2	WHL22.130474	Snx14, Snx14_1	PL.PM.SP	TRINITY_DN350185_c6_g2	WHL22.130474	5.08498	7.1294	2.05902	6.44607	8.74375	2.7641	5.97823	5.22362	5.41232	6.44084	6.51458	8.61145	7.50998	6.72121	10.3795	7.6131	6.10227	9.65202	7.26079	6.5809	11.9146	7.38137	6.75442	12.2145	4.16	3.99487	7.3121	2.06285	1.27309	2.95186	0.667011	1.92806	0.495196	10.6523	9.86648	7.69776	10.8912	9.39879	12.238	13.9452	12.0783	16.4476	13.1569
644	TRINITY_DN118848_c0_g1	WHL22.13069	Ddx56_1	PL.PM.SP	TRINITY_DN260991_c1_g1	WHL22.13069	1.82674	2.04151	1.32801	6.25369	10.0754	12.1227	5.79189	10.7267	13.7956	6.98813	8.25188	12.6924	15.0769	12.644	15.7982	31.5232	23.7198	19.4134	28.8497	20.0551	16.7836	31.4493	18.2069	13.7407	24.391	13.3061	18.7558	16.6219	12.7004	12.2281	12.7101	14.4054	21.7868	26.1243	30.5568	22.294	25.5682	27.8826	19.0348	21.387	17.5039	19.0031	15.8613
645	TRINITY_DN107574_c2_g2	WHL22.130723		PL.PM.SP	TRINITY_DN354692_c27_g1	WHL22.130723	9.05263	4.24241	5.21263	7.61805	3.79606	5.53448	3.3859	1.94015	0.660567	1.95669	3.74987	5.00583	3.91982	4.89392	4.59794	3.75397	6.26662	5.59685	3.85113	5.4693	7.03942	4.14522	5.46119	6.21063	82.5117	53.1727	36.0222	21.9522	24.751	22.0889	21.8795	24.1645	25.3821	19.7536	20.2438	24.4355	18.7276	20.0197	22.1222	17.0684	19.6437	19.8718	19.3441
647	TRINITY_DN106715_c0_g1	WHL22.130763	Slco4a1_8	PL.SP	TRINITY_DN350699_c2_g1	WHL22.130763	0.0312405	0.047703	0.0350177	0.0734076	0.0516907	0.0940142	0.0499857	0.153168	0.0836763	0.418223	0.770891	0.55861	0.815479	0.391349	0.609207	3.76539	1.81555	2.25695	5.48276	3.67987	4.86284	3.98734	4.2276	3.12786	0	0	0	0	0	0	0	0	0	0	0	0	0	0	0	0	0	0	0
649	TRINITY_DN115387_c4_g3	WHL22.130781		PL.SP	TRINITY_DN219135_c0_g1	WHL22.130781	34.9886	29.1712	37.2071	23.3149	15.3141	42.8689	726.173	1315.48	1205.55	2129.15	2724.49	2045.98	1318.07	1300.04	1211.42	1493.18	1246.77	1076.79	1399.17	1178.91	912.009	1020.96	1159.02	757.626	0	0	0	0	0	0	0	0	0	0	0	0	0	0	0	0	0	0	0
650	TRINITY_DN62398_c0_g1	WHL22.130787		SP	TRINITY_DN312321_c5_g1	WHL22.130787	0	0	0	0	0	0	0	0	0	0	0	0	0	0	0	0	0	0	0	0	0	0	0	0	0	0	0	0	0	0	0	0	0	0	0	0	0	0	0	0	0	0	0
652	TRINITY_DN120802_c1_g2	WHL22.130821	Dnajc7	PL.PM.SP	TRINITY_DN351868_c1_g2	WHL22.130821	21.023	19.9328	12.2017	41.1108	43.7103	26.8097	50.2458	47.6387	42.3082	29.0505	22.5142	23.6851	16.5551	19.3703	22.4173	15.7589	16.5572	23.4007	15.7255	16.4339	21.9021	16.7614	17.6135	23.034	296.702	255.306	276.974	168.832	171.032	153.538	103.402	139.229	124.026	36.6823	32.3034	33.3645	50.4905	42.6804	38.7362	35.0974	34.5797	37.4883	37.8125
653	TRINITY_DN120645_c1_g3	WHL22.13090	Hypp_163	PL.PM.SP	TRINITY_DN349237_c7_g1	WHL22.13090	5.04512	6.17248	7.36706	2.24523	2.55516	2.30033	2.08812	1.61453	2.19615	2.85265	3.79989	4.46107	4.08483	3.22052	2.9757	3.65635	3.38069	2.7903	2.7579	3.09808	2.50922	3.38503	2.88259	2.7198	3.60038	4.99809	5.98115	21.6003	9.39958	23.1618	13.675	11.5534	13.0206	19.3634	18.5717	16.2832	18.2872	21.6287	14.9968	16.353	20.8571	11.9997	14.1686
655	TRINITY_DN108860_c2_g2	WHL22.131057	Nudt19	PL.PM	TRINITY_DN344095_c4_g1	WHL22.131057	3.85532	3.83233	1.27124	6.91488	6.17083	2.99595	6.39961	6.86579	4.72545	3.23914	3.60002	4.26312	3.6283	2.60935	6.49023	4.309	4.77126	5.63845	4.63158	5.05883	7.85622	5.0753	5.51674	9.20731	17.8627	145.887	64.6471	19.855	63.9693	31.8703	9.51903	20.9641	14.693	11.5461	6.64962	9.63876	15.0541	6.07221	9.34602	17.5635	8.46256	7.65433	15.2794
656	TRINITY_DN115051_c0_g1	WHL22.131060	Klf7	PL.SP	TRINITY_DN14691_c0_g1	WHL22.131060	0.0865037	0.0527563	0.0702794	0.10164	0.0643115	0.239002	0.20762	0.152451	0.11196	3.59859	3.15019	1.85846	2.03649	2.90835	2.19456	6.39302	8.2162	6.24553	8.97196	13.084	9.67886	9.11924	13.7357	15.0922	0	0	0	0	0	0	0	0	0	0	0	0	0	0	0	0	0	0	0
657	TRINITY_DN177806_c0_g1	WHL22.131182	Ncsl	PM	TRINITY_DN321095_c0_g2	WHL22.131182	0	0	0	0	0	0	0	0	0	0	0	0	0	0	0	0	0	0	0	0	0	0	0	0	1.81002e-05	0.0534137	3.68691e-05	0.165261	0.0368819	3.68691e-05	1.81002e-05	0.223408	0.45888	0.192202	3.57999e-06	0.350832	0.200117	0.230625	0.361947	1.77002	0.325753	2.7591	3.01121
658	TRINITY_DN117885_c0_g2	WHL22.131186	Mpp5	PL.PM.SP	TRINITY_DN349555_c6_g3	WHL22.131186	29.0666	14.0707	32.7257	40.847	31.3641	38.8174	49.8635	31.118	54.3703	27.1477	20.4374	17.1777	11.1655	14.0755	11.0023	9.03531	13.3684	10.306	7.93786	13.0117	8.84787	8.19436	15.348	8.86054	24.7409	41.8499	26.2682	20.6373	43.276	21.7457	9.22944	9.95548	11.7331	5.47766	3.90776	5.70832	5.70325	3.56844	7.46665	9.47827	4.83876	5.38305	6.82703
660	TRINITY_DN122689_c1_g2	WHL22.131237	Strap	PL.PM.SP	TRINITY_DN348801_c5_g1	WHL22.131237	3.02128	2.3071	1.89645	6.00967	7.49989	6.96547	8.22938	10.857	10.2721	5.74644	5.18801	7.75166	7.37495	7.89392	8.35866	10.328	11.8193	10.3624	10.4427	10.0083	9.01496	12.5222	9.39723	10.4129	32.8318	39.4668	43.7816	13.4654	25.7669	24.2065	34.4865	39.7178	33.2527	60.6276	52.3236	51.4429	61.3487	55.8208	55.3871	59.6617	47.7976	54.2724	55.5747
662	TRINITY_DN122883_c1_g1	WHL22.13135	Calu	PL.PM.SP	TRINITY_DN343311_c3_g3	WHL22.13135	12.8671	9.45905	13.5279	12.0299	8.50269	15.4758	22.9688	18.4998	20.6142	22.0972	21.4388	30.0516	29.2191	33.7227	23.8117	41.6962	51.4631	36.0263	61.0814	76.277	51.7633	60.5974	83.8994	61.5166	369.388	272.025	167.234	291.18	261.313	264.492	499.771	452.788	485.78	524.378	402.619	406.475	446.707	430.58	408.882	441.173	516.018	518.204	294.507
663	TRINITY_DN102505_c0_g1	WHL22.131363	Sna	PL.PM.SP	TRINITY_DN290896_c2_g1	WHL22.131363	1.16091e-05	0.0242523	5.65739e-06	1.16091e-05	0.00739153	5.65739e-06	0.237475	0.00876111	0.140121	0.0709755	0.146976	0.455068	0.761052	0.0596909	1.84409	1.06487	0.0576918	0.64421	9.80128	0.332741	7.99106	11.6931	0.797683	10.89	9.18403	7.06816	3.3299	30.3277	18.9606	15.8576	15.5409	6.38871	7.63775	0.355397	1.77853	1.89894	0.925073	0.877011	1.3224	1.54564	1.21124	0.960139	2.00113
664	TRINITY_DN116044_c0_g1	WHL22.131411	Susd2-3	PL.PM.SP	TRINITY_DN334829_c2_g1	WHL22.131411	2.32618e-06	0.0149255	1.38269e-06	0.0116488	2.55875e-06	0.109657	0.0237931	0.0718786	0.0256849	0.199073	0.0882359	0.129757	0.138632	0.0587699	0.0479484	7.0697	6.27781	5.17211	38.1845	47.6156	48.8856	80.8925	91.3138	63.425	0.38147	0.528159	0.724061	0.0786949	0.128712	0.111075	0.424069	0.51981	0.854014	0.228805	0.0680142	0.791407	0.142939	0.514243	0.959368	10.0211	13.1797	4.69063	40.0167
666	TRINITY_DN91937_c0_g1	WHL22.131501	Hypp_1346	PL.PM.SP	TRINITY_DN352331_c6_g1	WHL22.131501	0.0069476	1.85029e-05	8.435e-06	0.013605	1.85029e-05	0.0704236	0.0166748	0.623721	0.0522352	0.0132884	1.85029e-05	8.435e-06	0.00971671	0.531219	0.0585079	0.0166167	0.540449	0.240131	0.101618	5.05004	2.94464	0.146784	8.80548	4.65842	13.2938	15.5759	15.1948	16.5737	38.1446	20.823	24.6605	37.3095	22.5925	22.1402	21.4235	20.4833	20.0698	20.6444	21.8177	21.4683	16.4025	12.1917	17.2085
667	TRINITY_DN102715_c0_g1	WHL22.131510	Hypp_2024	PL.SP	TRINITY_DN343097_c0_g2	WHL22.131510	0.58424	0.217225	0.46962	0.572062	0.247152	0.871143	0.634368	0.0837051	0.442087	1.15741	3.03099	2.50344	3.09337	5.90235	2.933	4.39181	9.48602	3.84624	4.47642	8.68672	3.20048	3.30651	7.44837	3.01851	0	0	0	0	0	0	0	0	0	0	0	0	0	0	0	0	0	0	0
668	TRINITY_DN115981_c1_g1	WHL22.131526	C3orf39	PL.PM.SP	TRINITY_DN353951_c12_g1	WHL22.131526	3.31777	6.81699	4.78274	4.44855	10.5129	8.61258	3.3001	3.08559	4.00208	2.08676	0.971236	1.0415	1.22625	0.363878	0.775866	1.14386	0.740396	0.566169	0.980417	1.78205	1.1349	0.99994	1.35545	1.63289	1.60271	2.70705	3.44091	5.57087	4.52834	5.87913	1.67034	1.09729	3.43507	1.32659	1.50698	1.98423	1.90169	1.68705	2.02703	7.27954	7.67835	5.24581	15.5703
670	TRINITY_DN119266_c0_g3	WHL22.131608	Hypp_1772	PL.PM.SP	TRINITY_DN334578_c1_g1	WHL22.131608	2.24357	1.82605	1.50138	3.41989	1.8049	2.82169	106.778	150.943	177.891	187.891	185.41	134.269	71.9162	100.626	87.6284	56.6209	59.2696	57.8707	49.6161	53.6245	59.4742	53.6498	56.5607	54.6727	2.41014	1.17804	1.71723	2.93785	2.44021	2.10743	187.701	301.562	233.066	128.919	105.733	117.997	83.7392	92.6901	119.283	50.4307	52.2897	76.0617	50.0612
671	TRINITY_DN122434_c0_g2	WHL22.131620	Rbl1_1	PL.PM.SP	TRINITY_DN353183_c9_g1	WHL22.131620	2.93007	0.987577	0.611161	4.49272	2.46953	2.2972	5.7359	9.14727	17.7197	38.456	91.0893	62.1875	28.5987	43.3034	32.1711	13.5393	13.7722	19.3379	10.6112	11.053	13.4279	11.9647	10.6564	11.045	30.8776	13.9932	25.3719	81.0474	36.4683	68.6258	140.632	138.097	116.298	85.1291	117.772	81.46	50.7342	74.0505	51.0249	38.2312	50.337	34.6958	33.3958
673	TRINITY_DN121807_c0_g1	WHL22.131652	Clk2	PL.PM.SP	TRINITY_DN345929_c4_g1	WHL22.131652	28.5619	44.9353	50.2432	14.6583	15.7105	16.886	16.5658	16.2275	17.9215	58.8152	56.9157	46.7852	54.5863	46.7641	42.9643	41.9204	32.3435	39.7212	34.2343	30.9666	31.9269	31.2145	32.6623	25.7352	25.155	27.3708	32.0084	31.3508	29.7619	34.2935	30.7678	38.0421	30.9435	42.1202	30.9814	35.8186	29.1275	27.4525	24.2346	31.2012	31.1087	32.3837	35.8602
674	TRINITY_DN110053_c1_g1	WHL22.131662	Zbtb8os	PL.SP	TRINITY_DN212187_c0_g1	WHL22.131662	13.0049	10.5146	24.9866	7.00793	3.68483	10.1108	13.2488	12.7546	19.9905	15.7239	22.2029	13.9379	18.6167	23.8801	13.7096	18.9608	21.9269	13.6506	17.2015	20.1888	13.2756	20.6814	20.5556	13.633	0	0	0	0	0	0	0	0	0	0	0	0	0	0	0	0	0	0	0
676	TRINITY_DN123397_c2_g2	WHL22.131957	Ppglcp	PL.PM.SP	TRINITY_DN331825_c2_g1	WHL22.131957	0.372105	0.205649	0.171628	0.249842	0.167133	0.967625	2.04138	2.90532	1.84547	49.9731	26.5865	66.374	16.2568	17.6134	18.2212	25.886	21.3523	15.3355	24.2688	21.5797	7.29239	5.52212	24.824	12.9034	29.9857	27.1309	33.2485	17.6731	14.8573	24.8221	13.3932	16.4355	9.5069	18.4135	29.3552	30.8898	24.0763	22.8912	22.4955	35.4949	31.0656	35.9326	37.3215
677	TRINITY_DN106614_c0_g1	WHL22.13205	Hpcl	PL.PM.SP	TRINITY_DN353809_c11_g1	WHL22.13205	3.45871	4.80155	2.92183	3.3311	4.99484	2.35343	3.493	3.94693	3.17369	2.2775	1.96835	1.2598	1.48029	0.756359	1.83668	1.84439	1.66724	2.91832	3.87042	3.92208	5.78105	5.64063	5.92839	6.4128	11.3284	13.0995	10.0229	6.23384	7.49577	6.38576	10.1574	8.32489	7.68305	10.6286	8.84593	10.1534	13.7934	10.0261	14.1399	14.2172	11.5501	26.3993	12.8244
678	TRINITY_DN105372_c3_g1	WHL22.13209	NA	PL.PM.SP	TRINITY_DN349717_c6_g2	WHL22.13209	3.183	0.835984	1.28832	10.4156	3.22715	2.28291	9.61135	5.46928	13.2893	6.62832	23.3547	18.3308	4.0688	8.2646	9.31055	4.71526	8.02444	5.85049	4.36918	6.04613	4.27265	3.38978	4.34328	3.5991	45.4899	114.948	33.9102	57.5767	58.1359	36.6916	42.9807	24.1527	50.7378	14.4069	11.9547	19.098	15.4193	11.9833	18.2144	12.3545	14.1052	9.4417	11.5861
680	TRINITY_DN130369_c0_g1	WHL22.132138	NA	PM.SP	TRINITY_DN337004_c0_g1	WHL22.132138	0	0	0	0	0	0	0	0	0	0	0	0	0	0	0	0	0	0	0	0	0	0	0	0	5.07187e-06	0.126213	0.177506	0.231518	0.0497989	0.0544616	0.311912	0.0452515	0.101511	2.42334	0.578904	0.679051	3.42026	0.843413	1.14092	8.32132	2.73696	6.01662	15.5042
682	TRINITY_DN113004_c0_g1	WHL22.132187	Eif3m	PL.PM.SP	TRINITY_DN327112_c0_g1	WHL22.132187	2.13251	1.3774	1.32654	8.66739	8.23093	3.79901	16.0312	13.0732	12.4449	20.9718	26.0607	41.1809	27.5742	31.7478	40.438	36.4547	44.5132	50.5243	41.6977	45.466	48.0675	39.6023	41.5627	40.668	61.8329	87.0377	69.501	85.4635	104.536	93.6222	146.959	160.675	146.731	147.493	145.515	143.065	201.085	182.623	167.514	206.057	176.004	191.836	163.798
683	TRINITY_DN119757_c0_g1	WHL22.132192	Wapal	PL.PM.SP	TRINITY_DN351318_c8_g1	WHL22.132192	14.5256	12.6263	8.10477	30.7033	31.7227	26.5047	26.9585	24.6965	18.9441	11.8128	9.6049	11.6293	8.41492	9.96735	12.4471	6.52315	8.55971	11.4348	6.30717	6.38706	7.48175	7.65537	7.27051	7.46942	158.237	127.5	115.614	99.7082	84.1466	82.9751	57.2857	64.0846	52.6279	37.839	38.4914	32.9547	27.9813	32.3222	25.5986	21.0094	23.1118	18.6795	19.738
684	TRINITY_DN110288_c0_g1	WHL22.13221		PL.PM.SP	TRINITY_DN352551_c9_g3	WHL22.13221	0.429965	2.93968	2.6706	0.280672	0.880193	1.02633	2.5226	1.39105	2.39837	3.1525	2.43946	2.59646	3.47438	2.08176	1.49506	6.30738	3.30605	2.37799	7.30555	4.34434	3.88939	9.21062	5.39045	5.99603	17.1198	10.3637	25.9023	5.21706	5.21229	16.8573	16.4363	20.4437	17.0009	26.1376	32.7708	21.2336	52.5815	71.4521	49.9201	199.363	228.036	211.107	255.226
685	TRINITY_DN121900_c0_g2	WHL22.132210		PL.PM.SP	TRINITY_DN305700_c9_g2	WHL22.132210	28.8521	26.6415	32.4968	14.2026	11.1658	12.5364	50.7081	75.5799	87.3965	119.495	145.479	93.3613	60.1247	68.3873	60.201	41.1793	36.1151	36.4552	32.8457	28.6619	26.8255	25.9558	22.6357	26.7813	19.0228	7.88526	10.2298	22.7599	7.25943	20.4006	65.556	70.3621	80.0725	41.9879	40.2774	33.1243	25.1849	33.102	37.6346	24.2859	21.3743	34.8628	23.2403
686	TRINITY_DN121900_c1_g3	WHL22.132211	Gtf2h1	PL.PM.SP	TRINITY_DN351093_c7_g1	WHL22.132211	20.6832	14.8637	25.1869	11.3412	5.73922	6.9273	18.4032	20.2138	21.2508	19.0015	32.6081	19.4492	17.8825	20.5928	22.8636	21.7071	22.3653	18.8981	20.5028	21.0021	20.3129	19.3676	23.2472	19.9767	28.797	23.2917	24.049	29.3797	16.9363	25.5148	53.3152	62.3347	51.5732	36.8953	35.1206	36.4234	28.2702	29.4819	31.9451	27.3669	29.927	28.409	24.9877
687	TRINITY_DN99899_c0_g1	WHL22.132295	Gtf2F1	PL.PM.SP	TRINITY_DN344578_c3_g1	WHL22.132295	0.847308	0.549135	0.382868	1.57632	1.33883	1.64469	1.27106	1.53883	2.80568	4.45683	8.08739	6.99924	6.7152	7.17554	6.21699	7.54907	7.10022	5.7207	6.85416	6.11655	6.3487	6.89993	6.36195	6.49669	105.222	99.5859	72.2914	122.366	104.01	83.4695	101.254	84.9928	72.8992	65.3205	63.4936	75.4566	66.2037	65.6952	71.1269	56.3493	71.5765	67.0943	47.125
688	TRINITY_DN121696_c3_g1	WHL22.13233	Ccdc93	PL.PM.SP	TRINITY_DN351822_c8_g3	WHL22.13233	13.827	16.1619	14.0372	8.98699	11.7621	7.5785	7.94506	9.5129	3.9832	6.36601	4.6323	7.77069	7.74548	5.33464	7.65493	8.72422	7.9883	10.5976	10.3867	11.9154	13.4169	11.0533	11.4629	13.6049	22.5419	31.838	47.423	7.40456	11.2888	17.8746	12.4698	7.60987	13.6838	16.7069	17.4917	11.883	18.471	17.693	13.3153	22.3842	19.4931	15.4598	23.1072
689	TRINITY_DN120511_c0_g1	WHL22.132347		PL.PM.SP	TRINITY_DN347039_c4_g2	WHL22.132347	12.442	12.1584	10.2654	22.527	24.9984	17.2455	19.8492	15.466	10.9219	3.91889	0.737317	1.89691	1.49354	2.25079	2.02806	1.53252	2.34195	2.84646	0.9577	1.72421	1.31722	1.47579	2.239	2.52893	9.78816	11.9085	9.38984	12.8808	16.8703	11.1743	19.6987	16.3174	12.9362	15.1833	14.6827	12.3158	9.90676	9.01331	10.0109	9.52967	7.65264	12.1607	10.3089
691	TRINITY_DN117484_c0_g1	WHL22.132601	Rrn3	PL.PM.SP	TRINITY_DN351756_c10_g1	WHL22.132601	1.9595	1.29374	0.541885	5.13405	5.47463	1.97862	4.67614	3.8247	1.55386	2.84332	2.37394	5.14003	3.24457	4.04071	5.99499	4.88072	5.58549	10.0812	4.49254	5.01055	9.7343	4.90757	6.4216	9.26972	3.9727	6.34521	6.4295	2.7317	11.4636	4.36494	5.76578	5.94673	4.75249	15.8854	10.0959	11.1244	12.9009	9.20139	11.7546	13.7092	8.53525	12.7009	9.33363
692	TRINITY_DN110557_c0_g3	WHL22.132608	NA	PL.PM.SP	TRINITY_DN338236_c0_g1	WHL22.132608	1.24841	2.17312	0.471574	2.58965	3.43296	2.18402	4.58711	3.88093	4.27273	15.1453	12.9065	16.4693	12.8689	8.19725	11.2548	7.91838	8.85329	11.0096	7.09126	6.64823	11.5666	7.28638	6.55927	11.3849	19.3076	17.2704	37.673	22.3874	24.06	24.4492	51.1167	71.8139	29.3192	93.4019	81.8414	62.6014	65.4892	73.1833	59.9855	37.4112	35.3174	33.2561	34.6146
693	TRINITY_DN106323_c0_g1	WHL22.132809	Figl1L, Fignl1	PL.PM.SP	TRINITY_DN353956_c9_g2	WHL22.132809	3.05141	6.6727	6.55715	8.7461	19.7162	27.137	10.653	16.1467	17.8703	3.05092	3.8775	1.73673	3.03913	2.21236	1.42081	1.79144	1.26321	1.54376	2.88955	1.17064	1.97403	3.11375	1.57676	1.77693	31.7089	25.9854	29.3726	39.2761	22.8189	28.7709	28.6871	13.9349	20.8082	12.2962	14.0998	13.2654	12.2642	16.9743	11.431	10.0546	14.6295	8.90869	8.89028
694	TRINITY_DN108332_c2_g2	WHL22.132817	Apc10	PL.SP	TRINITY_DN385520_c0_g1	WHL22.132817	3.73352	2.79886	3.16688	6.95842	9.41442	9.68358	6.95261	7.78879	7.21732	2.4625	2.0226	2.50334	1.44048	2.06664	1.80521	2.77136	2.49191	2.51289	2.91035	3.17529	2.97824	4.30695	3.27893	2.97333	0	0	0	0	0	0	0	0	0	0	0	0	0	0	0	0	0	0	0
695	TRINITY_DN114121_c1_g3	WHL22.13285	Mgat2	PL.PM.SP	TRINITY_DN337096_c2_g2	WHL22.13285	13.4389	11.0552	13.6389	13.694	11.385	12.4176	8.42845	6.01569	8.3149	6.1812	10.5116	7.45758	6.95546	7.78218	6.32235	5.0667	4.98713	5.21816	4.79578	5.31361	4.79073	6.19133	6.11248	6.04424	36.0529	48.2952	54.1254	39.842	56.016	45.0273	36.8073	43.8703	31.0198	23.978	17.9887	14.1675	20.4473	16.6119	13.7426	18.2148	15.8705	19.2061	18.439
696	TRINITY_DN108440_c3_g1	WHL22.132878	Idi1	PL.PM.SP	TRINITY_DN353841_c17_g1	WHL22.132878	45.7459	50.8775	52.9467	45.5034	112.932	90.7935	45.7011	107.782	66.3214	33.2176	43.7478	28.8868	38.7041	30.2724	29.7024	32.4197	18.493	22.6603	24.9977	13.1701	21.28	27.7013	13.7458	20.8153	4.56201	6.74387	8.23466	6.53246	5.5221	8.05671	10.4531	5.31619	7.51943	7.04444	7.98098	8.6107	8.5772	9.48875	9.80783	19.7198	19.2179	21.5869	21.3223
697	TRINITY_DN119331_c1_g1	WHL22.13294	Sos	PL.PM.SP	TRINITY_DN349756_c7_g1	WHL22.13294	3.72114	2.72942	3.16438	8.64512	7.65175	7.88771	1.21899	0.675401	0.601501	1.56923	1.86549	1.814	2.0854	2.25572	2.29394	2.3267	3.17276	3.31861	2.79665	3.5688	3.16775	2.97504	3.69628	3.78263	32.9009	37.6372	28.04	36.8645	40.29	27.6027	17.3501	14.6387	14.9272	11.3103	10.5461	11.1349	10.3472	10.6443	10.2246	8.78954	10.0463	8.61766	10.149
699	TRINITY_DN116580_c0_g1	WHL22.133057	Fbxl20L	PL.PM.SP	TRINITY_DN343972_c2_g1	WHL22.133057	0.195694	0.390077	0.604787	0.255484	0.317016	0.472373	0.730622	1.44521	0.963476	2.68244	2.16441	2.0861	5.04796	2.5996	2.25649	3.55714	2.76499	1.97325	4.39474	4.00834	3.49485	4.99597	3.46631	4.32343	34.6644	38.7229	49.14	13.0548	8.87632	15.4942	6.65498	7.86903	8.49419	10.8061	13.1559	10.8774	15.0965	11.1694	9.79838	11.7581	12.4301	11.9482	12.7253
702	TRINITY_DN110287_c0_g1	WHL22.133157	NA	PL.PM.SP	TRINITY_DN348688_c5_g3	WHL22.133157	18.8082	17.1863	43.622	10.8086	16.401	20.606	12.9177	12.0403	12.7144	6.70769	1.00077	0.659958	1.84176	1.73048	0.780369	2.16371	3.84711	3.84375	2.30944	4.76366	4.83447	2.69669	4.05866	3.99695	26.839	22.6466	24.5625	25.1918	19.2378	19.8914	34.4898	26.1768	25.0509	26.2125	29.8189	30.999	26.8965	30.0249	30.2904	30.9059	31.8558	35.2512	28.1802
707	TRINITY_DN88901_c0_g1	WHL22.133569	Ack3	PL.PM.SP	TRINITY_DN272302_c1_g1	WHL22.133569	1.58793	16.6794	11.9163	1.19603	12.758	7.10979	0.488639	2.83552	2.10945	0.233646	0.000168228	0.000170332	0.170845	0.000168228	0.000170332	0.233734	2.94833	2.90951	0.324865	3.33943	2.74458	0.0537771	0.899711	3.65335	3.26424	9.62482	2.69332	5.05021	6.43802	5.28848	1.8144	4.27751	3.69653	7.04831	4.17012	4.59236	4.07701	5.62783	4.73787	3.20567	4.28037	2.38153	6.51874
709	TRINITY_DN94430_c0_g3	WHL22.133593	Mt1-4/MmpL3, Mt5/6L2	PM	TRINITY_DN327848_c0_g1	WHL22.133593	0	0	0	0	0	0	0	0	0	0	0	0	0	0	0	0	0	0	0	0	0	0	0	0	7.7762	3.48966	24.1743	11.5167	4.51784	29.9464	39.7595	72.2528	78.7216	159.896	133.051	206.296	369.57	264.005	291.178	488.918	622.689	1212.3	838.181
710	TRINITY_DN116893_c3_g2	WHL22.133665	NA	PL.SP	TRINITY_DN216726_c0_g1	WHL22.133665	6.20806	2.54567	12.8325	3.18881	1.45587	4.79184	5.29253	4.54115	8.9293	6.52117	8.58488	5.0242	6.35775	13.4594	4.14547	9.15257	15.3931	6.32017	13.2625	16.7666	9.37596	12.0955	12.7072	9.41137	0	0	0	0	0	0	0	0	0	0	0	0	0	0	0	0	0	0	0
711	TRINITY_DN122939_c2_g2	WHL22.133672	Btaf	PL.PM.SP	TRINITY_DN345097_c2_g1	WHL22.133672	0.472688	0.29768	0.310292	1.16368	1.33054	0.999668	0.918427	0.645181	0.123593	0.904117	0.792006	0.936474	0.440735	0.659392	1.38417	0.839857	1.11808	1.24995	0.897939	0.88648	1.50065	1.2484	1.43281	2.03324	5.9635	3.31163	4.30647	10.8666	5.1968	7.55001	3.03851	2.77039	2.63865	2.14614	3.07559	1.21039	4.22076	3.68318	3.12183	3.66032	3.26428	3.85326	3.26922
712	TRINITY_DN117951_c0_g1	WHL22.133681	Mul1	PL.PM.SP	TRINITY_DN335207_c2_g1	WHL22.133681	8.36615	7.52046	1.72021	5.95218	4.0517	5.08036	12.0359	13.919	18.4979	19.5257	25.3802	32.3872	18.5354	20.6313	23.5333	17.1098	16.9273	18.3744	11.2951	10.7847	13.5691	11.0142	11.3885	15.03	24.177	24.4161	31.4902	29.2626	25.9364	27.9397	15.7696	14.1408	23.362	35.5133	58.9321	36.0005	61.3183	68.3924	52.9766	57.2381	60.584	52.6791	65.7866
713	TRINITY_DN122939_c2_g1	WHL22.133760	Btaf	PL.PM	TRINITY_DN354008_c7_g1	WHL22.133760	0.542694	0.473996	0.145679	0.971666	1.04007	0.782216	1.08547	0.36528	0.406122	0.444872	0.616557	0.816512	0.795154	0.839973	0.844803	0.852989	0.949521	1.49375	0.549833	0.725952	1.20778	0.853161	1.26027	1.40675	1.77885	2.42423	3.48668	3.73205	3.65772	3.57184	1.43256	1.17676	0.963167	0.969952	0.895417	1.04641	1.66633	1.87384	1.49939	2.15885	1.96734	1.69829	1.92343
716	TRINITY_DN123669_c2_g1	WHL22.133960	LamB2Lf	PL.PM.SP	TRINITY_DN353882_c14_g1	WHL22.133960	17.6753	11.9198	35.7131	18.683	20.1762	22.5483	11.1552	13.4765	8.56324	7.50339	9.58178	6.1927	5.84183	7.46784	5.08362	4.65386	4.58449	4.53555	3.8751	3.48165	2.7483	4.20348	3.30675	4.52351	30.0181	50.7488	43.9725	27.6974	31.2682	28.009	39.0116	51.0685	35.1847	31.3456	25.3269	21.9025	20.9201	16.5847	16.1403	12.6254	11.0127	11.8587	12.6394
719	TRINITY_DN116487_c0_g1	WHL22.134182	Nlr203	PL.PM	TRINITY_DN351109_c1_g1	WHL22.134182	0.811571	0.535022	0.759506	2.11284	1.28154	1.44441	1.27952	0.542509	1.18475	1.11858	1.49843	1.17345	1.24634	1.80198	1.46822	0.662271	0.98716	1.06624	0.677145	1.62925	0.940205	1.42896	1.21341	0.873168	0.117445	0.0564472	1.26511	0.0605697	0.194867	1.74396e-05	0.0816016	0.377751	1.95337	0.281768	0.741377	2.32305	1.79689	0.85302	2.73903	1.51378	0.497254	8.20334	2.5523
725	TRINITY_DN122239_c0_g1	WHL22.134668	NA	PL.PM	TRINITY_DN353261_c2_g1	WHL22.134668	1.52572	1.06978	1.35595	1.33385	1.27792	0.609236	2.10348	2.70664	1.95442	2.93133	3.03302	3.27717	2.27359	2.03028	2.74056	1.99406	2.09138	2.71601	2.56021	2.55526	2.91895	2.41056	2.88337	3.05411	2.21469	1.01037	1.16453	0.966431	1.18598	0.612495	6.56929	3.29641	2.99678	5.87543	4.93973	4.2549	11.2773	6.76215	5.51528	4.1826	4.99826	6.37438	1.75111
729	TRINITY_DN113909_c0_g1	WHL22.134728	Ppt2, Ppt2_1	PL.PM.SP	TRINITY_DN348602_c1_g1	WHL22.134728	7.24647	7.86653	8.64253	4.79985	5.41583	8.91765	7.88648	9.17057	10.8662	11.6184	11.8501	7.59889	12.0228	10.3592	6.72823	9.63472	8.63208	8.99888	7.55773	8.01502	6.84954	9.28791	7.80958	9.81902	51.2916	22.4795	29.8344	37.4802	26.9996	27.5839	30.9451	18.9635	20.9232	7.81167	7.71931	8.72521	8.03299	12.2351	10.9111	9.77031	10.1131	20.4984	12.9384
731	TRINITY_DN121818_c0_g1	WHL22.134748	Gcs1, Gcs1_1, Gcs1_2	PL.PM.SP	TRINITY_DN341586_c0_g1	WHL22.134748	14.0949	9.33192	3.68166	11.5531	8.38765	4.72897	20.1354	19.3718	23.2442	20.4978	34.1432	41.8679	17.0169	22.1349	29.3955	11.4414	12.6649	16.1952	8.74668	7.81405	11.1579	8.63492	8.71456	10.9808	12.3133	10.363	11.4645	19.5559	16.5836	21.1044	30.0498	30.6484	28.4383	63.1991	54.9355	59.2567	63.8891	63.5664	61.0543	47.9034	48.1672	53.4299	38.3208
732	TRINITY_DN123005_c2_g2	WHL22.134762	Pwwp2bL	PL.SP	TRINITY_DN310990_c3_g1	WHL22.134762	5.03276	5.86036	4.33729	10.3548	10.7076	8.26799	6.94705	7.08659	5.94233	8.80005	9.9772	12.6793	8.53923	8.85899	8.08786	5.78626	6.36942	5.27358	3.31269	3.07672	3.17657	2.81435	1.90533	4.00905	0	0	0	0	0	0	0	0	0	0	0	0	0	0	0	0	0	0	0
733	TRINITY_DN121850_c2_g1	WHL22.134764	Su(fu), Su(fu)_1	PL.PM.SP	TRINITY_DN347129_c4_g2	WHL22.134764	1.99409	1.48332	0.584754	2.20666	2.12396	0.724609	0.98763	1.70104	1.21819	1.21085	2.31089	4.15036	2.71515	2.52663	4.81589	3.57335	3.01861	4.21712	3.31108	2.68449	3.66727	4.59783	3.06532	4.87128	5.63995	10.4325	10.3577	9.02409	10.2594	11.7019	17.483	21.9508	18.5015	16.7406	11.9381	12.8661	11.8308	10.8067	11.6249	12.4267	9.31928	9.29336	11.0423
734	TRINITY_DN117451_c0_g1	WHL22.134836	Pigk	PL.PM.SP	TRINITY_DN352588_c8_g1	WHL22.134836	28.7612	29.6272	29.4575	26.7014	23.7511	18.4149	37.986	36.9337	40.6246	45.2617	66.4232	57.0602	23.8373	28.6404	35.3047	18.7813	19.4702	19.161	15.1094	12.3193	9.41712	8.97606	6.76016	10.0081	3.00455	6.9885	4.80977	2.66988	4.11676	3.02467	2.31236	3.12757	3.28016	7.59661	5.47403	6.32815	7.15894	5.94373	6.5893	7.77381	5.71288	6.25177	7.71062
735	TRINITY_DN116154_c1_g2	WHL22.134847	NA	PL.PM.SP	TRINITY_DN347591_c1_g1	WHL22.134847	5.97786	3.04345	2.80635	3.07714	2.2188	4.22725	1.05902	0.905396	3.91917	1.22508	1.16437	2.42001	2.46838	2.776	2.86156	3.71748	5.06569	2.02882	4.2774	5.67423	2.31672	3.53355	5.82694	2.1872	38.7899	50.3785	41.687	59.7723	59.4654	43.8371	76.5236	63.3796	62.9198	74.4699	74.563	73.6683	67.5165	82.576	78.9091	65.976	60.118	81.6009	59.6585
736	TRINITY_DN99953_c0_g1	WHL22.134859	Hypp_1429	PL.PM	TRINITY_DN302258_c8_g1	WHL22.134859	14.5706	29.8524	22.7142	4.71904	8.37908	3.09925	5.46751	7.7896	2.07626	2.00984	1.06249	1.92664	1.32083	0.442292	0.99671	0.148935	0.292487	0.272763	0.207005	0.114679	0.257302	0.164458	0.164759	0.256878	0.304491	0.54241	0.867748	0.471086	1.3233	0.576836	0.282079	1.08902	0.49624	1.0349	0.633284	0.663922	1.14091	0.702626	0.88066	1.37052	0.68614	1.06568	1.84805
741	TRINITY_DN109741_c1_g1	WHL22.135434	Arp1/Centph	PL.PM.SP	TRINITY_DN344767_c2_g1	WHL22.135434	1.82917	3.1252	2.05212	1.96072	1.69324	3.14837	3.46606	2.6091	4.20325	8.74677	7.26801	10.112	12.2976	13.8456	11.1163	26.3423	24.6247	18.4663	25.9451	28.5413	20.559	30.0031	28.08	23.6594	22.1426	21.7025	15.5844	51.3865	39.3936	30.8953	27.4161	24.7065	24.6801	37.2891	36.0813	37.7368	35.6337	38.8043	44.448	32.2347	34.5694	43.4609	35.0154
743	TRINITY_DN118692_c0_g1	WHL22.135615	Hypp_94	PL.PM.SP	TRINITY_DN348764_c6_g1	WHL22.135615	0.963163	2.73697	9.01054	1.97027	4.01498	8.01517	1.2516	1.824	2.68243	0.322692	0.0610691	0.235469	0.177323	0.01695	1.17089e-05	0.0645637	0.206901	0.733321	0.114211	0.117175	0.440209	0.11882	0.236736	0.69061	0.888084	1.39948	2.9754	0.436188	0.773047	0.811446	0.969628	0.936605	1.82307	15.9039	5.31032	11.9555	32.2199	21.7946	26.8415	33.7178	22.344	65.7737	59.3658
744	TRINITY_DN121557_c0_g1	WHL22.135677	Flot1	PL.SP	TRINITY_DN310167_c0_g6	WHL22.135677	106.699	114.097	158.523	55.7433	54.7062	55.4337	83.8883	84.7519	89.5324	116.947	111.174	112.64	165.166	157.057	131.581	208.43	186.44	176.793	198.243	186.577	179.675	186.362	230.973	200.353	0	0	0	0	0	0	0	0	0	0	0	0	0	0	0	0	0	0	0
745	TRINITY_DN122466_c1_g2	WHL22.135679	Hypp_20	PL.PM.SP	TRINITY_DN347591_c0_g1	WHL22.135679	15.4057	17.9795	10.248	15.0066	21.9018	19.8046	8.14761	9.70965	6.83158	10.4863	8.76376	12.1925	12.1654	8.87004	10.8792	12.8784	12.0808	15.8151	12.2726	12.8703	14.4453	13.1313	10.7918	11.8698	10.4196	15.6287	13.7951	60.9266	59.0749	52.1691	32.1694	26.8751	27.1597	24.7635	23.5399	24.909	22.5543	18.9858	21.9155	18.9938	20.277	20.2854	20.1087
746	TRINITY_DN111551_c2_g9	WHL22.13574	Pgrp3, Pgrp4	SP	TRINITY_DN316250_c2_g1	WHL22.13574	0	0	0	0	0	0	0	0	0	0	0	0	0	0	0	0	0	0	0	0	0	0	0	0	0	0	0	0	0	0	0	0	0	0	0	0	0	0	0	0	0	0	0
749	TRINITY_DN113952_c0_g1	WHL22.13601	Fam167a	PL.PM.SP	TRINITY_DN311869_c2_g1	WHL22.13601	1.27804	0.439279	0.187494	2.03168	0.609001	0.302032	0.781921	0.348481	0.14935	1.68961	4.46116	3.3143	0.630873	1.65357	2.34186	1.33063	1.42349	2.47181	0.933055	1.36315	3.43275	1.05896	2.13219	5.1083	0.223538	0.237497	0.226529	0.461118	1.58516	0.509665	0.465931	0.132456	0.38863	0.938517	0.288839	0.792303	0.628183	0.740625	0.76632	0.960409	0.590122	0.778949	0.459533
750	TRINITY_DN111730_c0_g1	WHL22.136019	Bahd1	PL.PM.SP	TRINITY_DN352705_c8_g1	WHL22.136019	0.545101	1.01362	0.536162	1.07484	0.961065	0.543821	0.661691	0.667219	0.379625	1.34823	0.898971	0.924699	0.806192	0.731812	1.3288	1.33076	1.67519	2.70534	1.91628	1.58118	2.16095	2.43254	2.30784	3.28745	3.92958	4.42967	3.38718	4.5597	4.25333	5.59575	5.0339	3.8794	3.27803	8.10198	7.42437	7.63228	6.2884	6.82396	5.1123	4.59772	5.67538	6.2717	5.48169
751	TRINITY_DN123248_c1_g1	WHL22.136090	Hypp_78	PL.PM.SP	TRINITY_DN348263_c7_g1	WHL22.136090	8.61532	14.604	14.2492	14.795	18.1942	13.8455	9.26551	10.0283	4.86434	16.6056	12.6385	12.3326	10.1338	9.36565	9.05766	7.38658	7.68156	12.5969	7.69632	6.70593	8.31252	9.01408	6.26841	9.07289	23.9464	22.639	14.7583	18.7779	16.1188	16.1747	16.296	16.0954	13.3367	10.6738	8.89176	10.2997	7.42603	11.0769	10.0921	9.81543	13.6903	15.0619	15.1249
752	TRINITY_DN119810_c1_g2	WHL22.136291	Crnkl1, Crnkl1_1	PL.PM.SP	TRINITY_DN350225_c10_g1	WHL22.136291	14.9978	15.8011	10.172	40.4702	25.8554	34.1917	31.0213	19.6137	22.8399	16.3582	14.8603	18.0267	11.9729	15.5042	15.1498	15.9805	18.5884	20.0635	13.1179	19.5805	15.5504	14.705	16.9178	16.7955	31.746	19.6808	29.8777	55.2703	54.4979	60.8619	63.0199	76.6615	59.4527	51.683	52.0597	40.1211	45.4641	44.4081	34.6541	39.5565	45.5684	36.0939	34.4888
753	TRINITY_DN169832_c0_g1	WHL22.136296	Naalad2L_10, Naalad2L_11, Naalad2L_8, Naalad2L_9	SP	TRINITY_DN350622_c3_g3	WHL22.136296	0	0	0	0	0	0	0	0	0	0	0	0	0	0	0	0	0	0	0	0	0	0	0	0	0	0	0	0	0	0	0	0	0	0	0	0	0	0	0	0	0	0	0
754	TRINITY_DN108530_c0_g1	WHL22.13640		PL.PM.SP	TRINITY_DN346409_c3_g2	WHL22.13640	12.8366	9.03975	11.9269	12.7436	9.16575	9.97223	14.7847	12.5228	15.1398	14.6435	15.78	21.0396	15.3226	15.8076	16.3751	16.7643	18.6262	13.6823	12.0527	16.5554	13.9602	12.8698	17.6811	11.9086	82.7331	52.667	42.7528	37.2018	39.5552	44.5718	37.3778	31.6918	37.7416	41.8006	37.7575	41.648	38.6863	36.2398	36.7893	28.2669	39.1347	22.939	21.7836
756	TRINITY_DN118255_c1_g1	WHL22.136498	C20orf26L	PL.PM.SP	TRINITY_DN352751_c10_g1	WHL22.136498	2.6428	2.02415	2.41997	2.95865	1.7547	2.41888	2.68611	2.12318	2.31082	5.3804	8.59921	5.65706	5.86953	6.79029	6.89362	6.99935	7.73428	7.66666	8.05424	8.39457	8.06806	7.59902	9.939	8.70839	9.21995	9.66339	12.4194	7.79063	6.14753	4.79126	15.67	18.8476	13.5541	35.5626	30.2263	31.8129	23.7843	23.6368	24.3765	19.5456	18.6157	26.7746	18.8707
757	TRINITY_DN121773_c0_g1	WHL22.136538	Kif26	PL.PM.SP	TRINITY_DN345382_c4_g1	WHL22.136538	3.21974	3.18188	3.34071	3.7615	3.46711	3.11804	2.59258	2.4931	2.20314	15.5747	13.547	8.38381	5.26976	7.07853	8.36212	9.20161	9.32192	13.9431	10.4005	10.6702	12.0015	11.2227	10.5507	10.2807	4.91943	4.89268	5.4053	2.11418	1.84072	3.05999	18.048	17.6577	11.9656	28.0088	22.0851	27.078	20.4579	21.3519	19.3475	19.0318	27.4389	24.3346	27.6252
760	TRINITY_DN123146_c1_g1	WHL22.136730	Lrp6L_3	PL.PM.SP	TRINITY_DN352205_c1_g1	WHL22.136730	0.50145	0.499278	0.29407	1.42485	0.639382	0.947446	1.81716	1.36998	1.53427	2.32262	1.61019	2.09208	4.52883	3.82808	5.66725	6.34965	10.4412	15.8205	4.72432	8.36763	5.14048	4.05105	7.04668	4.0265	2.84739	1.12595	4.45291	1.21526	0.42964	0.768481	1.04603	1.14023	1.3369	2.84641	5.0162	5.31121	5.47763	8.08165	6.13854	9.20046	14.2565	14.4167	15.6864
764	TRINITY_DN101396_c1_g1	WHL22.13682	NA	PL.PM	TRINITY_DN352865_c10_g1	WHL22.13682	0.103327	1.90152	3.60587e-05	0.485572	1.24683	1.35461	7.02571	4.70419	39.0712	12.054	6.9757	28.7628	5.97231	3.89305	19.7563	7.51192	3.72263	15.8081	6.31947	3.05203	20.7218	7.63998	2.67453	25.9078	24.5128	30.207	23.7536	15.0716	19.6407	14.2395	6.47414	6.17167	6.87025	2.66744	3.05326	3.34451	3.27325	3.35457	2.52418	2.66467	2.21369	1.63934	2.33227
765	TRINITY_DN1757_c0_g1	WHL22.136825	CadherinL1, Cadherin_3	PM	TRINITY_DN350778_c5_g1	WHL22.136825	0	0	0	0	0	0	0	0	0	0	0	0	0	0	0	0	0	0	0	0	0	0	0	0	0.840598	0.870797	1.45457	0.51479	0.182202	0.584011	0.675301	0.242827	0.508336	0.0787805	0.154045	0.235536	0.229668	0.379803	0.376648	0.983525	1.41269	1.49525	3.11669
768	TRINITY_DN152939_c0_g1	WHL22.136919	NA	PM	TRINITY_DN339805_c1_g1	WHL22.136919	0	0	0	0	0	0	0	0	0	0	0	0	0	0	0	0	0	0	0	0	0	0	0	0	29.3304	31.2322	6.60946	21.2485	30.1911	20.5902	8.73372	8.84324	8.72246	3.35094	1.75315	3.00085	3.92506	1.3832	4.1279	2.57183	2.27935	4.49564	2.05093
769	TRINITY_DN119477_c0_g2	WHL22.136937	Rnf41	PL.PM.SP	TRINITY_DN344661_c2_g1	WHL22.136937	7.17629	6.06493	8.71108	10.0282	6.06955	13.3039	4.99722	5.06977	4.55075	5.42276	8.29804	5.85341	6.89769	8.98117	4.08796	5.97577	6.32578	6.29759	6.32258	6.09873	5.31527	6.16179	5.83632	7.41349	7.67251	7.21579	5.99303	3.18177	3.05979	2.95253	3.68212	3.70717	13.0498	14.6598	11.5611	10.6193	13.6334	12.446	10.098	9.07871	11.1352	9.72376	10.221
771	TRINITY_DN112942_c0_g1	WHL22.136963	Rhogap24	PL.PM.SP	TRINITY_DN331076_c1_g1	WHL22.136963	0.418265	1.10788	0.194746	0.341882	1.3621	0.453142	1.41129	0.820933	0.155126	1.53048	0.0671883	0.335867	1.33953	1.09072	2.25873	1.73985	2.64613	6.60882	3.06308	5.14835	11.0331	3.50615	6.25074	10.209	15.712	10.1888	15.0871	8.37757	10.7659	3.00875	6.10593	11.7522	10.5152	16.7715	17.6861	27.7039	18.4601	21.3308	33.558	31.8737	18.4125	41.2723	30.1886
773	TRINITY_DN110569_c1_g1	WHL22.13708	NA	PL.PM.SP	TRINITY_DN322027_c4_g1	WHL22.13708	1.76724	4.46184	2.2153	3.23007	6.55655	4.23598	2.78852	6.49708	3.74436	4.64784	4.38661	16.4241	15.1045	8.50454	18.0538	28.6021	16.0315	19.6493	23.7176	14.3029	8.08239	18.6698	8.70486	8.55358	2.45972	1.22431	1.79103	2.00847	0.696179	1.67049	0.949448	0.963968	1.65926	12.2534	22.0195	17.6655	33.2819	56.9593	30.8763	35.8144	48.9022	53.5287	30.5804
776	TRINITY_DN120442_c1_g2	WHL22.137318	Hypp_478	PL.PM.SP	TRINITY_DN351857_c6_g3	WHL22.137318	12.0344	11.6613	8.17482	25.6478	18.1016	16.2676	22.5527	18.4815	22.131	21.1782	24.8144	21.1944	14.0008	13.4876	16.6849	8.32409	10.6293	12.0536	5.98308	6.8104	7.97398	5.98936	6.51391	6.1549	15.3186	18.1376	12.8616	74.4036	79.8168	57.4497	83.0177	103.38	77.2291	30.404	37.4116	35.2275	25.5685	23.4951	26.362	18.4628	13.7663	13.6584	11.615
777	TRINITY_DN63189_c0_g1	WHL22.137327	Ser/Thrpp2B/Dirsigc	PM	TRINITY_DN347257_c6_g2	WHL22.137327	0	0	0	0	0	0	0	0	0	0	0	0	0	0	0	0	0	0	0	0	0	0	0	0	0.953748	2.7266	1.15832	0.122967	1.21839e-05	0.0917133	0.629528	0.760331	0.544882	0.200221	0.663218	0.710625	1.72728	8.11044	2.85672	10.42	56.0476	25.8809	13.1085
778	TRINITY_DN116805_c1_g1	WHL22.137331	Adk_1	PL.PM.SP	TRINITY_DN351236_c2_g2	WHL22.137331	1.95479	4.63348	4.47925	2.53747	7.24158	7.07424	5.49617	9.82477	5.3309	15.864	12.0282	16.632	30.8807	17.2212	17.2553	56.5335	30.7568	32.268	56.9393	37.0221	39.4684	65.1496	36.0215	45.3648	79.8388	126.256	98.4954	68.8111	72.7485	79.928	121.328	147.229	184.116	243.152	247.828	275.629	342.184	306.045	332.986	430.295	364.177	358.868	394.853
779	TRINITY_DN115957_c0_g1	WHL22.137347	Hypp_2437, Lin54lL	PL.PM.SP	TRINITY_DN349495_c5_g2	WHL22.137347	11.0163	8.6506	10.0103	14.9975	12.6917	10.948	10.7462	8.41558	7.61563	6.00026	8.00128	10.3234	7.22309	7.6734	7.94705	5.12892	5.60484	5.74594	3.42074	3.81388	3.30294	3.52671	3.92636	3.66388	31.064	34.8898	28.0269	55.6698	55.5266	55.7623	26.4393	33.3981	20.5446	36.7982	38.8152	28.74	27.6441	29.9657	24.594	19.1858	20.0003	15.5203	18.0177
780	TRINITY_DN100788_c0_g1	WHL22.137352	Cophs4	PL.PM.SP	TRINITY_DN342767_c1_g1	WHL22.137352	1.06959	2.00867	1.32724	2.96462	8.77987	2.39261	4.21282	7.42596	6.11667	14.9502	12.7109	24.4437	22.0167	13.6825	22.161	35.5005	18.5423	26.2477	32.4572	20.1398	23.9082	34.2605	20.4072	26.2883	25.2503	19.9006	31.7826	34.725	32.978	35.8527	51.0569	59.1007	43.2356	78.6375	96.8112	67.7932	80.2589	79.7233	76.4576	80.4718	67.2054	69.7851	58.9438
783	TRINITY_DN113056_c0_g1	WHL22.137541	Hypp_1320	PL.PM.SP	TRINITY_DN341236_c2_g2	WHL22.137541	1.66063	2.85819	4.20695	1.20953	2.11168	1.41566	0.67596	0.876048	0.625531	0.529393	0.153637	0.386972	0.488962	0.468993	0.25024	0.66896	0.650647	0.410859	0.697343	0.479026	0.96891	0.948997	1.31026	1.08339	231.901	241.384	165.249	54.3856	76.968	45.4656	16.404	20.2276	17.2547	4.40569	2.99053	6.51232	5.89774	3.83411	7.92458	8.37283	4.99904	3.56481	5.23886
785	TRINITY_DN118520_c0_g1	WHL22.137836	Lypd6b	PL.PM.SP	TRINITY_DN335142_c1_g1	WHL22.137836	91.8389	106.012	94.888	84.1353	96.5298	90.1669	45.3368	45.7539	49.4319	31.4676	34.5578	33.3938	29.2684	27.0517	27.1732	27.1978	24.8974	28.7239	24.084	22.5221	21.7217	24.2501	20.8807	21.4035	17.5726	18.1636	20.2695	11.8705	15.6254	10.1641	6.96449	7.1408	6.73054	14.7708	16.2237	21.726	21.639	16.3572	18.5804	21.0399	17.8244	27.0612	20.5702
789	TRINITY_DN115032_c2_g1	WHL22.137954	DcxL, EmapL1	PL.SP	TRINITY_DN246707_c0_g1	WHL22.137954	4.48125	0.672606	0.10755	1.63614	0.121483	0.0577546	0.931769	0.215981	0.128501	0.435838	0.0883854	0.927386	0.0708209	0.147163	0.959519	0.29067	2.47018	2.36311	0.594781	5.78649	4.01246	0.924996	10.2777	5.0073	0	0	0	0	0	0	0	0	0	0	0	0	0	0	0	0	0	0	0
790	TRINITY_DN112353_c1_g4	WHL22.137967	Rbm22	PL.PM.SP	TRINITY_DN345330_c1_g2	WHL22.137967	119.713	82.4704	55.6653	119.469	127.857	129.527	152.901	153.633	183.272	92.0568	60.6042	66.0029	41.9123	51.3822	57.943	37.8202	44.1748	46.7748	28.8308	34.1657	33.7601	25.2579	30.5209	29.1181	111.453	160.132	119.519	133.647	164.177	137.337	243.359	292.246	249.117	147.875	157.077	111.762	143.856	125.485	116.269	97.1608	80.3269	81.0585	77.6637
792	TRINITY_DN118549_c0_g2	WHL22.138002	Grhpr, Grhpr_2	PL.PM.SP	TRINITY_DN349586_c8_g1	WHL22.138002	7.22095	15.7646	9.56052	5.41042	8.87251	7.54543	7.03313	6.8989	8.89052	16.5741	20.0362	22.6241	24.4138	17.3262	17.3378	26.793	16.3151	17.36	26.9974	18.6528	19.6633	23.5489	18.5776	22.0541	13.3847	10.8515	17.3731	14.881	15.8065	18.8607	11.232	7.5857	14.2149	21.6862	25.491	22.6992	31.9151	33.3769	25.1364	33.6082	35.8621	30.3299	32.0591
793	TRINITY_DN119988_c0_g2	WHL22.138048	Protocad15L	PL.PM	TRINITY_DN354371_c9_g2	WHL22.138048	3.49046	5.74319	7.48854	3.20346	4.2683	3.31816	0.937811	0.363979	0.166859	0.24912	0.0893673	0.225798	0.242877	0.111603	0.140176	0.174452	0.264924	0.345216	0.207832	0.546546	0.253282	0.252256	0.450354	0.505723	0.306894	0.852861	0.667343	0.395672	0.894222	0.71661	0.781833	0.396374	0.830049	0.797647	0.553193	0.393884	1.08603	0.500106	0.564395	0.847647	0.706394	0.688436	0.901281
794	TRINITY_DN108246_c0_g2	WHL22.138288	NA	PL.SP	TRINITY_DN305369_c2_g1	WHL22.138288	4.56837	1.12311	1.38294	2.53249	1.55166	1.54709	6.07289	5.08477	3.12111	3.62967	3.453	5.46586	4.32508	5.52848	5.4496	5.37932	7.31191	8.35668	5.79448	11.6583	10.2717	6.43496	15.3425	12.9576	0	0	0	0	0	0	0	0	0	0	0	0	0	0	0	0	0	0	0
798	TRINITY_DN114605_c3_g1	WHL22.138654	Fam162a	PL.PM.SP	TRINITY_DN310100_c0_g2	WHL22.138654	3.11582	2.89361	2.3485	6.53395	8.34664	8.22706	9.40012	8.28367	9.04163	5.9287	3.7591	3.80929	4.69068	3.93214	4.49006	4.78202	5.42921	5.32431	6.24373	7.14352	6.64513	5.28613	7.32374	7.94558	7.74383	7.42856	9.10847	11.0411	8.83367	16.3532	17.7236	16.2266	19.6778	13.9341	18.6713	19.4688	17.3527	22.869	10.4994	21.2489	27.4079	13.9205	19.5314
800	TRINITY_DN122460_c0_g1	WHL22.138666	NA	PL.PM.SP	TRINITY_DN349792_c7_g2	WHL22.138666	1.51718	1.87452	3.09197	1.92389	2.46826	2.27051	2.00855	3.2528	1.88401	2.47252	1.86137	1.89149	2.86095	2.1027	1.61514	2.34328	2.13924	2.33247	2.37033	2.08958	2.51066	3.25834	2.85043	3.17188	0.410466	0.866624	0.771757	0.74088	0.854831	1.32596	2.99442	3.52133	3.04523	8.61661	6.23346	7.08564	3.9731	4.63295	5.63927	5.66847	5.45332	6.02792	8.92015
803	TRINITY_DN110705_c2_g4	WHL22.138683	Slc25a15	PL.PM.SP	TRINITY_DN349064_c3_g1	WHL22.138683	45.8205	39.1783	51.6785	33.3453	29.1764	27.1845	33.4576	27.6762	27.2378	11.051	8.41796	5.87328	4.24433	6.50423	6.57796	4.35508	5.28354	4.32008	4.25716	3.92185	5.09398	4.35978	5.3998	5.95739	2.8698	3.13112	2.26791	7.32594	5.34399	4.36939	6.18115	4.37177	4.30921	3.99339	5.9212	7.72442	5.43031	5.28421	7.58969	5.88321	5.43915	7.47519	5.96704
804	TRINITY_DN120534_c1_g2	WHL22.138702	Tpte	PL.PM	TRINITY_DN353892_c8_g2	WHL22.138702	2.52919	4.92844	3.0718	1.36206	3.49892	1.2896	0.632349	0.682122	0.222446	0.302358	0.167475	0.192656	1.40019	1.39429	2.74071	2.34413	1.73059	3.47719	2.45235	1.49423	2.35394	2.43536	1.81783	3.39025	2.80179	2.2084	5.02756	2.88983	1.35542	6.92036	1.75201	1.6422	2.44772	2.52075	4.65542	2.406	4.37427	6.35713	3.40158	4.81514	5.15483	3.60449	4.7724
808	TRINITY_DN115339_c0_g1	WHL22.139065	Wee1, Wee1_1	PL.PM.SP	TRINITY_DN347285_c3_g2	WHL22.139065	13.1303	20.4419	20.2563	11.5205	18.224	14.5647	6.74588	6.00692	7.98881	14.3117	16.0176	17.6381	15.7234	11.6686	12.3425	7.51265	6.57682	5.86233	4.53623	4.00575	3.82322	4.95812	3.52123	3.37388	635.573	499.664	407.715	88.9929	97.2148	80.4038	115.996	122.118	94.739	166.352	109.545	112.771	105.298	86.7268	89.4291	47.7264	54.0769	55.4409	37.9783
809	TRINITY_DN116913_c1_g5	WHL22.139068		PL.PM.SP	TRINITY_DN343377_c1_g3	WHL22.139068	53.9558	44.4673	19.7726	134.088	155.014	135.799	373.431	463.873	533.713	939.193	1177.95	1007.82	498.744	451.383	599.806	348.936	279.258	372.962	308.712	267.928	321.999	239.454	256.616	313.769	158.114	190.143	118.461	306.374	416.998	339.58	856.245	891.248	965.247	885.935	639.523	701.509	451.146	426.472	517.98	370.857	302.952	453.943	356.874
810	TRINITY_DN114903_c0_g5	WHL22.139213	Ef1a, Ef1a(Cter)	PL.SP	TRINITY_DN298303_c3_g7	WHL22.139213	7.67547	7.79973	8.3417	16.8848	12.4172	61.7362	189.292	213.309	207.245	1301.3	2064.95	1738.21	2352.38	2463.99	1944.42	3811.87	3323.89	2251.83	3978.35	3708.61	2390.33	4103.28	3606.37	2406.72	0	0	0	0	0	0	0	0	0	0	0	0	0	0	0	0	0	0	0
811	TRINITY_DN120489_c3_g2	WHL22.139221	Adhfe1	PL.PM.SP	TRINITY_DN348978_c6_g2	WHL22.139221	71.3507	76.1354	91.4563	27.4551	24.7293	17.512	35.9981	30.5433	18.4476	39.5725	40.9715	32.4023	36.7652	42.7332	35.5281	38.9886	37.265	44.4852	42.5386	46.8318	73.2318	58.2232	56.3826	89.4123	13.9728	23.7124	25.2327	8.00661	10.6423	13.3718	19.776	13.3899	19.677	10.864	12.9774	4.88915	10.9883	12.5853	10.8641	22.2348	23.5012	16.0576	26.7489
817	TRINITY_DN117382_c2_g3	WHL22.139556	Dyrk1A, Dyrk1Ai2	PL.PM.SP	TRINITY_DN347330_c6_g1	WHL22.139556	27.3299	30.9201	18.7874	59.8853	74.6573	47.9792	37.3731	43.0794	34.6567	22.6056	16.7042	19.8264	14.2108	13.3663	16.8701	12.2977	12.5206	17.9599	11.0967	10.3118	13.3561	11.9449	11.173	12.779	23.1206	16.5719	12.8822	38.505	37.4372	32.3329	17.3933	18.1066	15.7914	15.0806	13.4647	15.2886	10.4451	10.7933	10.4873	9.0917	12.3267	10.3192	10.3376
818	TRINITY_DN123394_c1_g1	WHL22.139582	Skp1	PL.SP	TRINITY_DN303408_c3_g7	WHL22.139582	158.296	149.632	192.575	94.1738	94.3328	78.3636	130.838	127.734	135.896	128.052	128.267	115.245	96.9079	89.4656	95.2042	84.0963	81.2006	77.8375	73.167	82.7218	73.3045	72.2665	77.4392	83.8274	0	0	0	0	0	0	0	0	0	0	0	0	0	0	0	0	0	0	0
819	TRINITY_DN120203_c1_g1	WHL22.139825	Bicc1	PL.PM.SP	TRINITY_DN340412_c1_g1	WHL22.139825	3.16808	4.29325	4.09273	6.14681	9.52798	10.3157	4.41941	6.09745	2.06248	1.52269	0.520706	0.504191	1.22701	1.24636	1.86306	5.75112	6.20222	12.0827	6.66846	7.65725	6.26154	8.2099	6.58563	8.18131	3.23466	5.7208	6.98825	2.02562	2.4688	5.38505	6.58174	4.98522	5.85513	16.9068	10.6103	14.708	26.9819	17.8403	21.2217	26.6609	22.6147	31.8543	30.9413
820	TRINITY_DN123131_c4_g1	WHL22.139838	MsrL	PL.PM	TRINITY_DN336779_c1_g2	WHL22.139838	4.92945	5.21043	5.44617	8.7218	11.0995	11.0229	4.88157	6.99642	6.67403	3.85721	3.64084	1.80633	2.98915	2.56487	2.49189	3.23205	2.68852	2.04569	2.68924	3.22429	4.24536	2.36713	1.52001	3.17878	3.50859	2.23467	1.67596	3.01571	0.685781	0.822726	7.51639	2.90801	6.03804	3.50739	8.51564	12.5297	3.28666	8.75567	7.03031	4.66597	11.1053	4.93976	5.83895
821	TRINITY_DN117658_c3_g1	WHL22.139858		PL.PM.SP	TRINITY_DN346559_c2_g1	WHL22.139858	129.126	132.081	96.5871	77.3624	75.4619	85.0381	118.129	124.343	155.183	136.125	175.125	196.192	142.34	168.928	180.677	161.669	150.091	151.368	126.653	106.533	94.0899	113.278	90.4634	82.416	215.865	351.386	218.942	230.788	279.551	262.894	394.056	447.803	460.374	231.314	226.798	217.765	210	193.118	206.765	251.24	195.045	264.374	263.748
822	TRINITY_DN115477_c0_g1	WHL22.139860		PL.PM.SP	TRINITY_DN349016_c6_g1	WHL22.139860	11.3974	9.91429	9.37161	9.61772	6.74567	5.92695	6.74225	4.44204	4.49738	10.0578	16.4637	24.1446	19.8852	23.3629	25.0432	16.9181	18.404	14.4912	13.1351	13.9288	11.4314	10.9917	12.3258	14.4293	12.0636	14.4636	11.917	25.2576	15.8058	21.7071	39.5445	20.8649	29.7015	30.9217	31.4966	28.4919	29.2977	26.3089	27.9345	22.2767	25.9317	23.8545	20.8937
824	TRINITY_DN122849_c1_g2	WHL22.140308	TimL	PL.PM.SP	TRINITY_DN353589_c11_g1	WHL22.140308	59.8839	67.402	69.3828	59.4576	59.5408	69.366	63.691	45.6925	60.3363	34.8664	29.9797	25.8501	18.6205	19.3908	18.7185	13.8574	17.0655	17.6689	12.5728	14.0621	11.7268	12.0268	12.0595	10.5963	8.18777	15.0768	4.35042	4.53014	8.77531	4.49318	2.29813	3.09625	2.17996	3.28483	3.19724	4.57616	3.96192	3.07484	3.08915	2.22988	1.53072	1.65044	4.2359
825	TRINITY_DN109749_c4_g1	WHL22.140407		PL.PM.SP	TRINITY_DN345509_c1_g1	WHL22.140407	26.4647	38.5315	43.7884	18.6551	15.6443	26.5896	38.9789	62.8938	73.5245	55.4343	36.346	23.1813	26.1579	22.3975	19.7309	20.6443	18.9942	15.3176	19.5206	16.1625	13.7018	13.8134	16.3947	18.9022	33.0241	26.8425	61.9457	11.354	13.0974	18.0051	174.819	251.201	106.274	55.1786	61.8958	46.5454	51.0677	39.9225	48.0202	55.5005	35.6531	51.559	44.1052
826	TRINITY_DN119513_c0_g2	WHL22.140436	C14orf145L, My_hpp13sm	PL.PM.SP	TRINITY_DN351371_c9_g1	WHL22.140436	18.5871	15.3343	16.2851	15.4624	12.9654	16.2041	7.88303	6.12259	6.09339	5.66984	5.47006	4.22915	3.65921	4.14176	3.64292	2.50846	2.69971	3.5578	1.8802	2.40185	2.1077	1.92599	2.38772	2.29846	17.7121	25.6085	12.8685	42.6619	47.6921	41.8581	13.752	11.3103	14.736	11.202	8.70505	9.91408	9.09615	8.24168	9.15045	6.47926	7.00633	4.67211	7.21381
827	TRINITY_DN117450_c1_g2	WHL22.140451	Bivm, BivmL	PL.PM.SP	TRINITY_DN351967_c6_g1	WHL22.140451	1.35643	0.170854	1.35278	1.45686	0.503333	0.927332	0.760778	1.21377	0.596094	0.775672	1.99508	0.719788	1.14739	2.01845	1.00153	1.6322	2.31022	1.3914	1.61158	2.10788	2.22732	1.36651	2.34964	2.87882	18.0959	21.9605	9.06174	4.28783	4.03276	1.93407	5.77678	3.71336	2.87271	0.880056	1.70478	2.19624	1.9853	1.17691	1.46613	1.65106	2.84975	2.32253	1.29271
828	TRINITY_DN65705_c0_g1	WHL22.140607	Lrr1_1	PM.SP	TRINITY_DN247613_c0_g1	WHL22.140607	0	0	0	0	0	0	0	0	0	0	0	0	0	0	0	0	0	0	0	0	0	0	0	0	0.913901	0.328818	0.968335	0.471335	0.34056	0.356519	0.63499	0.275078	0.166139	2.19254	0.539866	0.762052	5.16232e-05	0.236637	0.131044	4.48732	0.668485	1.56976	5.36764
830	TRINITY_DN116064_c0_g2	WHL22.140635		PL.PM.SP	TRINITY_DN325645_c1_g2	WHL22.140635	45.8793	32.9893	39.6457	53.4281	42.0052	50.6815	78.893	70.0439	99.1175	95.1424	131.244	129.426	84.5503	112.01	102.551	58.3397	61.4465	42.8503	40.3366	40.0373	32.7789	38.6202	40.2759	38.0794	66.225	60.5412	68.6739	65.5414	55.1882	66.6286	89.1772	74.8316	72.7876	69.9854	79.1722	73.568	78.9729	89.3405	83.9268	93.684	95.6527	93.2582	81.1301
833	TRINITY_DN120604_c0_g1	WHL22.140863	Ccdc151	PL.PM.SP	TRINITY_DN353872_c21_g1	WHL22.140863	11.9962	7.12334	2.52505	8.50845	8.33007	11.1013	25.652	40.0224	46.0926	134.043	197.704	157.32	97.4131	103.45	110.861	76.4582	63.5037	77.9092	76.8406	59.9247	78.1086	59.2571	64.3938	86.7975	84.9912	146.59	73.9658	61.9482	90.9114	64.8933	125.17	149.13	126.534	142.133	111.286	107.975	89.8363	76.5607	94.9521	83.8824	57.6458	92.8059	80.683
834	TRINITY_DN110568_c0_g1	WHL22.140866	Hypp_2955, Smyd3_3	PL.SP	TRINITY_DN350591_c6_g1	WHL22.140866	4.85452	2.1322	0.514748	10.9946	6.38821	2.99435	6.67021	3.58672	2.46008	1.5644	0.677385	1.77552	0.295205	0.626624	1.22469	0.454358	1.75315	1.88512	0.982346	1.48929	1.95608	0.882634	1.19628	2.13038	0	0	0	0	0	0	0	0	0	0	0	0	0	0	0	0	0	0	0
836	TRINITY_DN111968_c0_g1	WHL22.141410	CcK/GLr	PL	TRINITY_DN339750_c1_g1	WHL22.141410	0.644701	2.90125	2.26846	1.65276	7.72394	5.01572	0.984711	2.93931	1.27548	0.133124	0.0591597	0.115077	0.0409865	8.57684e-06	0.119064	0.00701029	0.200418	8.58328e-06	0.045464	0.0851319	0.2305	0.128995	0.412764	0.598299	0	0	0	0	0	0	0	0	0	0	0	0	0	0	0	0	0	0	0
837	TRINITY_DN117210_c0_g2	WHL22.141641	Hsat	PM.SP	TRINITY_DN348767_c5_g3	WHL22.141641	0	0	0	0	0	0	0	0	0	0	0	0	0	0	0	0	0	0	0	0	0	0	0	0	24.3103	9.15519	25.8445	13.7908	8.20077	20.4955	9.62768	14.0758	17.1132	8.01965	13.1807	8.42494	8.95721	15.1359	9.40769	14.6229	16.0974	9.13212	18.5626
838	TRINITY_DN117210_c0_g1	WHL22.141663	Hsat	PL.SP	TRINITY_DN348767_c5_g2	WHL22.141663	1.32582	1.84053	3.02633	1.66797	2.11548	2.48358	1.63932	2.07691	2.77447	1.69063	1.27478	1.03404	1.68572	1.60493	1.42649	2.42158	1.97519	1.54747	2.84933	2.43856	1.67673	3.39551	3.03745	3.03283	0	0	0	0	0	0	0	0	0	0	0	0	0	0	0	0	0	0	0
839	TRINITY_DN103298_c2_g4	WHL22.141671	Hnrph2L	PL.PM.SP	TRINITY_DN344230_c1_g1	WHL22.141671	48.4266	43.9696	41.2269	33.0882	32.0409	31.2676	43.8348	46.3783	49.8578	55.9483	75.6685	78.758	70.8605	77.5085	84.3061	107.204	95.955	104.587	101.686	91.859	101.361	104.249	93.6889	69.9532	54.2165	39.6406	49.8805	64.711	45.4983	73.6377	120.955	85.6771	136.249	87.9921	92.1844	91.7217	88.3195	105.038	92.709	148.027	213.849	120.715	156.898
840	TRINITY_DN116084_c3_g3	WHL22.1417	Arf1l1	PL.SP	TRINITY_DN327461_c4_g3	WHL22.1417	30.5791	20.7566	24.322	75.7977	59.3231	76.3695	108.809	88.4523	126.289	88.4692	89.0555	101.669	83.2577	100.352	87.9052	141.805	154.806	120.415	156.339	201.166	155.573	154.027	209.265	161.515	0	0	0	0	0	0	0	0	0	0	0	0	0	0	0	0	0	0	0
842	TRINITY_DN127602_c0_g1	WHL22.141716	NA	PM.SP	TRINITY_DN324413_c2_g2	WHL22.141716	0	0	0	0	0	0	0	0	0	0	0	0	0	0	0	0	0	0	0	0	0	0	0	0	0.736611	1.27496	1.78048	4.16087e-05	4.40162	1.60666	6.65299	3.33307	1.16793	11.0448	0.814065	3.50294	11.0397	0.917538	2.26757	11.3024	0.648009	1.08044	10.8158
845	TRINITY_DN107805_c0_g3	WHL22.141945	Pofut1_1	PL.PM.SP	TRINITY_DN349817_c12_g1	WHL22.141945	1.63867	1.32301	4.90385	2.11558	2.23759	2.58162	2.5978	3.44443	2.83387	0.696525	0.972515	0.248762	0.565892	0.739269	0.514751	0.406462	0.250709	0.281725	0.295924	0.243401	0.199319	0.240444	0.229489	0.397968	21.6719	14.9666	12.9764	20.0742	13.0898	10.8032	17.8351	10.6585	12.2142	11.7788	14.9538	16.33	11.5631	11.9307	14.9966	9.59976	13.6273	12.7663	8.52734
848	TRINITY_DN109795_c3_g2	WHL22.142060	Pofut1	PL.SP	TRINITY_DN254587_c0_g2	WHL22.142060	0.00034255	0.273733	0.330007	0.00034255	0.222467	1.94919	3.50375	0.263686	0.17525	96.3209	25.4078	27.9822	624.684	66.9633	50.1503	1487.25	146.26	105.866	1766.29	191.669	99.0289	1676.95	142.288	65.7081	0	0	0	0	0	0	0	0	0	0	0	0	0	0	0	0	0	0	0
849	TRINITY_DN123635_c3_g2	WHL22.142086	Frem1L, Frem2, Frem2_2	PL.PM.SP	TRINITY_DN353866_c9_g1	WHL22.142086	0.00140029	3.93477	2.23186	0.00140029	5.23274	4.31941	0.00140029	6.96045	4.66665	368.065	2.87637	3.92941	375.531	3.62732	7.55032	753.534	5.1235	8.17364	912.456	4.56543	4.20853	835.221	6.23126	4.74684	99.6589	73.2653	65.9541	117.439	100.385	116.137	152.759	139.749	154.561	215.561	197.289	207.937	137.448	183.363	141.873	99.1409	182.837	108.566	164.624
850	TRINITY_DN114983_c1_g2	WHL22.142098	Naga	PL.PM.SP	TRINITY_DN352624_c7_g1	WHL22.142098	437.396	216.491	450.004	206.351	94.0927	140.192	25.5924	69.6164	24.5856	14.2328	39.6153	17.4616	11.4837	11.3052	9.64726	10.4741	11.3961	9.93575	11.525	10.3084	14.9417	15.8125	9.65883	18.5785	2.16778	2.98362	4.81143	1.30428	0.882911	2.12202	6.7777	4.99196	4.12726	6.50109	8.08665	5.71911	4.06131	4.90782	4.7813	5.76571	6.6434	5.65042	7.53347
853	TRINITY_DN109955_c0_g2	WHL22.142234	Zdhhc2	PL.PM.SP	TRINITY_DN234408_c0_g1	WHL22.142234	56.5349	52.7555	57.6861	27.1151	34.963	28.3086	40.717	40.2318	38.6742	24.284	16.5863	17.9634	14.9742	16.5915	14.5827	18.168	16.2507	14.4362	10.7741	14.6955	15.5	15.3805	14.0115	18.4588	3.18387	0.00125288	2.71573	2.13455	0.00125288	1.9997	2.98638	0.00125288	1.39774	2.19612	204.596	3.56198	3.08189	309.39	3.4911	2.93132	304.007	4.00222	2.4311
854	TRINITY_DN114693_c0_g2	WHL22.142273	Sfk3	PL.SP	TRINITY_DN230851_c0_g1	WHL22.142273	0.0387903	0.140561	1.1434e-05	0.0911521	0.0571241	0.190913	0.0465514	1.20495e-05	0.0708072	1.02011	11.8003	11.2665	3.34529	15.3593	11.2604	3.02439	7.3908	7.68173	2.18347	6.57741	5.89527	1.67321	7.28069	6.98908	0	0	0	0	0	0	0	0	0	0	0	0	0	0	0	0	0	0	0
858	TRINITY_DN121810_c1_g1	WHL22.142378	Gdap1L	PL.PM.SP	TRINITY_DN339497_c1_g2	WHL22.142378	1.18158	1.54634	1.24656	0.77942	2.94841	2.93492	0.995091	1.77603	2.36778	1.60582	1.47692	1.32302	2.02945	0.58554	0.684433	1.60643	0.595715	0.737463	6.00919	7.4389	5.89648	13.8513	12.8687	11.7074	16.0626	21.2035	4.48366	18.5923	16.1631	12.9701	18.6004	14.6161	7.69216	10.0625	7.7981	13.6519	10.254	8.301	14.9512	7.66813	10.3457	14.3952	8.38628
860	TRINITY_DN120576_c1_g1	WHL22.1424	Hypp_1016, Ppp1rs12B	PL.PM.SP	TRINITY_DN306459_c4_g1	WHL22.1424	7.89421	6.31195	4.96341	9.5526	10.2809	7.763	10.1583	9.8073	5.56953	4.30948	3.35724	4.65379	4.61631	4.43314	5.44767	6.57035	7.15544	8.6703	6.71513	8.02227	8.9817	7.77336	9.61283	12.3363	12.8343	9.13373	12.5968	24.8867	20.6761	18.873	13.6433	8.80158	12.2463	12.9325	12.655	10.6017	10.7401	16.1416	11.2927	13.313	17.0803	16.5531	15.2275
864	TRINITY_DN123928_c8_g1	WHL22.142776		PL.PM.SP	TRINITY_DN353231_c15_g2	WHL22.142776	12.0367	9.04749	22.7986	14.2063	9.4945	7.91144	12.377	13.6231	11.4829	7.95764	7.32298	4.81918	3.6908	5.0158	3.85294	4.25084	5.67485	5.07014	4.97726	5.04496	5.30926	5.68954	6.08041	7.22796	48.0338	47.4172	44.6521	27.8097	26.0747	23.2288	39.7231	38.5986	26.293	31.5737	24.3967	24.3803	14.8099	17.1131	18.7152	12.0062	11.2563	15.675	13.4412
866	TRINITY_DN112075_c1_g2	WHL22.143004		PL.SP	TRINITY_DN269999_c0_g2	WHL22.143004	4.91305	6.21156	5.22043	23.0191	26.7145	25.7197	21.1599	30.6166	34.9817	11.5052	7.23804	9.28487	9.97529	7.45448	8.03461	9.00556	10.4451	7.88642	7.12343	8.21718	7.39426	7.88255	5.90287	6.7969	0	0	0	0	0	0	0	0	0	0	0	0	0	0	0	0	0	0	0
874	TRINITY_DN122423_c1_g1	WHL22.143379	Srcr115, Srcr42	PL.PM.SP	TRINITY_DN352695_c5_g1	WHL22.143379	34.8364	32.5479	71.1313	24.3137	20.3192	19.7906	23.6444	20.242	19.2759	17.9327	17.8219	22.4137	20.1222	26.4164	25.9286	15.6378	20.3059	15.7554	10.8519	11.8089	6.60546	10.7559	8.72808	8.03713	63.5122	78.5965	56.5926	82.388	93.6207	73.4599	71.439	70.4669	63.8354	23.9208	23.0632	30.9236	28.2013	30.6761	32.9868	59.3076	63.0474	69.7707	68.7698
875	TRINITY_DN108538_c0_g1	WHL22.143401		PL.PM.SP	TRINITY_DN336642_c1_g1	WHL22.143401	2.22082	1.31617	2.58454	4.18178	1.81018	3.77571	8.91812	9.16756	8.90083	21.2392	32.8039	37.9212	47.148	67.5301	54.7326	97.2468	121.537	75.8611	104.269	134.343	82.4588	116.368	123.874	86.7798	44.5574	35.6562	58.0662	45.1199	55.108	58.5444	92.3911	118.274	125.843	196.264	186.064	179.636	225.796	227.808	203.375	232.464	208.196	202.897	197.511
876	TRINITY_DN109173_c0_g1	WHL22.143511	Z367	PL.PM.SP	TRINITY_DN345422_c5_g3	WHL22.143511	13.6422	10.1812	32.6838	16.3623	22.8091	14.4153	10.4494	12.1568	2.86854	2.07469	0.686664	1.55273	1.41797	1.29582	1.55785	1.51916	2.13259	1.87838	1.1301	2.00926	1.6211	1.65387	1.81012	1.95717	81.322	86.7743	86.2597	72.5086	94.1216	65.0091	35.7393	32.9964	27.3208	9.69656	13.8153	11.1689	8.56624	10.6729	9.5774	12.0276	7.27037	5.86723	7.1936
877	TRINITY_DN107906_c0_g3	WHL22.143520	Btg4	PL.PM.SP	TRINITY_DN353194_c8_g1	WHL22.143520	212.538	182.625	195.546	167.615	186.889	161.998	114.323	129.483	118.874	85.7795	97.7459	75.4229	48.5651	51.6547	55.2663	34.6633	27.5612	29.8341	22.8261	24.017	29.0187	25.6096	23.2763	25.2985	648.355	594.977	480.389	612.37	648.338	512.861	591.708	631.159	583.687	382.157	337.154	334.069	314.846	313.334	340.079	308.586	310.477	435.812	313.337
878	TRINITY_DN111473_c1_g1	WHL22.143533		PL.PM.SP	TRINITY_DN325001_c2_g1	WHL22.143533	6.78817	2.66695	2.71849	3.61579	2.0492	1.57205	4.22408	2.98944	3.33138	1.2407	0.917448	0.450828	0.562608	1.05026	1.11946	1.09684	1.74847	1.53167	1.12332	1.77412	2.09502	0.876499	1.60048	3.38976	7.18319	7.0082	10.9845	12.4364	10.2472	10.0082	5.34734	6.20767	5.13956	7.3859	3.91069	6.33053	6.40841	7.41689	6.75633	5.98357	6.14609	3.43385	3.6164
879	TRINITY_DN118075_c0_g1	WHL22.143536	Hyou1	PL.PM.SP	TRINITY_DN352739_c14_g1	WHL22.143536	22.8265	25.385	22.3635	15.1623	17.8212	14.4349	3.53354	3.98158	2.48296	4.69798	2.78988	4.31565	4.93742	5.29367	4.66931	7.22211	7.67548	7.47791	9.28895	9.67926	11.3022	10.1173	9.74226	14.1045	72.1026	39.0943	52.3554	40.6666	31.9633	35.3809	41.2947	43.3528	41.6013	39.7321	34.5537	35.0578	42.9368	39.5572	39.6178	37.3364	51.112	54.4924	34.0572
881	TRINITY_DN102910_c0_g1	WHL22.143613	So/Gpcr	PL.SP	TRINITY_DN297883_c9_g1	WHL22.143613	3.93567e-06	0.063652	0.0237079	0.0788232	0.025866	0.0127319	0.221388	0.0204398	0.037767	0.192466	0.025091	0.0408861	0.0938234	0.0731103	0.0634525	0.216606	0.0956319	0.0347284	1.36033	0.162476	0.360328	1.83812	0.700289	1.81501	0	0	0	0	0	0	0	0	0	0	0	0	0	0	0	0	0	0	0
884	TRINITY_DN123521_c2_g1	WHL22.143679	Aci, Aci_1, Aci_2, Aci_3	PL.PM.SP	TRINITY_DN354050_c14_g1	WHL22.143679	26.9107	17.165	17.063	17.3588	15.2099	12.4149	16.9976	17.6817	16.4157	11.8784	14.1758	11.5611	5.79036	9.40354	8.60052	4.71147	4.54777	5.11277	3.99864	3.83974	4.54224	3.81748	3.65518	4.89141	23.9911	24.8577	17.1941	41.8805	42.6765	35.122	53.5159	42.3227	41.069	17.0946	15.9515	16.2213	14.2389	14.3257	16.9992	15.7661	16.6399	20.2619	17.2276
885	TRINITY_DN121035_c0_g2	WHL22.143721	NfkbizL	PL.PM.SP	TRINITY_DN347999_c6_g1	WHL22.143721	10.084	13.4768	14.4581	10.1216	9.92223	7.53861	13.0163	12.3263	11.9839	9.21451	7.13538	6.25194	7.44191	6.40291	6.3564	5.42925	6.79638	8.62539	4.68693	5.91332	6.83344	6.82895	5.23091	5.17445	17.8614	15.3692	27.0638	5.67568	7.07468	10.7397	21.4354	39.5718	33.3634	50.9687	30.4052	40.4924	82.5875	58.0061	72.1476	86.8186	62.7227	147.836	133.629
888	TRINITY_DN121338_c1_g1	WHL22.143762	Scaper	PL.PM.SP	TRINITY_DN350267_c7_g1	WHL22.143762	19.5139	32.6383	51.6102	6.9422	12.641	12.2051	2.70949	4.62613	1.63974	2.99069	1.62255	1.41804	3.48871	2.12595	2.04317	3.76265	2.98525	3.51522	4.64864	3.59817	4.77194	5.30169	5.02175	7.07468	24.6817	38.4867	22.0702	59.3705	70.6399	51.0585	58.6572	75.4987	50.1359	8.70976	9.82057	10.8399	7.62514	5.8725	8.59937	11.0809	9.32653	8.05061	11.7308
892	TRINITY_DN117015_c1_g2	WHL22.143827		PL.PM.SP	TRINITY_DN348012_c4_g3	WHL22.143827	119.818	119.055	163.185	83.3819	93.1467	88.7102	105.97	118.5	125.013	93.847	110.981	117.926	73.4317	71.8388	93.0241	62.4541	61.0663	57.5441	47.2295	45.6463	34.6238	43.7509	32.2402	23.8042	623.902	467.666	451.26	414.594	403.31	361.384	679.349	653.65	597.873	514.477	507.946	381.049	357.662	463.856	290.608	177.659	213.438	139.317	146.686
893	TRINITY_DN104856_c0_g1	WHL22.143854	Isl	PL.PM.SP	TRINITY_DN336153_c0_g2	WHL22.143854	4.57097e-06	0.0628556	0.0110144	0.0686612	5.38826e-06	0.0532247	0.631118	0.605438	0.166676	1.73236	1.00335	0.208933	0.844475	0.711589	0.265302	2.99085	2.86432	1.60523	4.06634	4.86645	1.14899	3.70381	6.39625	1.30663	0.077726	0.248618	0.224168	0.0801685	0.269758	0.176854	19.0628	16.4901	18.1851	23.7288	18.3621	18.8382	24.7546	20.9974	17.1818	21.2291	15.2114	13.7571	16.7999
894	TRINITY_DN112991_c0_g1	WHL22.143856	Smc6-2	PL.PM.SP	TRINITY_DN333523_c0_g1	WHL22.143856	8.55122	10.3423	15.4507	2.37939	1.72558	1.81692	1.99256	1.68905	1.69138	2.86372	4.06587	4.00455	4.06712	4.36957	3.57341	5.34396	4.40434	3.80603	4.73477	4.76715	4.0316	4.38513	4.65952	5.02523	44.7487	36.4428	29.5013	115.609	86.0683	70.3208	52.6158	29.4474	35.0394	8.25849	8.46135	10.0456	8.32992	8.64277	9.02047	9.77162	8.69983	12.7504	9.0982
895	TRINITY_DN118904_c1_g1	WHL22.143878	Papd4	PL.PM.SP	TRINITY_DN354429_c16_g1	WHL22.143878	34.6965	32.2303	49.6178	14.9341	13.0121	6.74631	9.14469	7.67146	6.40251	3.97501	4.2156	5.44749	3.77008	4.55648	4.47955	3.93329	4.00922	4.3335	3.88491	4.13309	4.44614	4.07675	4.31976	4.39003	121.085	117.096	112.683	38.3083	27.9084	28.9093	16.6421	10.3114	14.4261	9.56307	10.9801	8.28172	9.13101	9.33118	8.0512	7.48617	8.56983	7.56056	7.12071
896	TRINITY_DN101665_c0_g1	WHL22.143883	Smc6, Smc6-2, Smc6-3	PL.PM.SP	TRINITY_DN314346_c7_g3	WHL22.143883	3.91275	3.16042	1.48873	9.62904	7.06328	11.3179	16.6696	14.5505	27.0246	22.9823	33.4153	40.2701	26.1457	25.6238	33.2765	25.3306	26.395	26.5718	24.2519	29.0265	19.5977	25.2608	27.4846	18.4303	22.7755	25.1769	20.4457	47.2287	30.0412	36.7779	31.9329	26.5979	22.1031	6.83033	6.32746	8.66954	6.55804	6.24027	7.61777	8.20343	8.29885	7.88366	7.40967
897	TRINITY_DN114527_c0_g1	WHL22.143911	Frmd3	PL.PM.SP	TRINITY_DN354528_c15_g1	WHL22.143911	8.3861	12.4855	15.2945	12.8158	14.8645	12.4252	9.70965	9.31963	3.10018	1.89156	0.505796	1.25859	0.988469	1.16304	1.57349	1.84686	2.3053	2.09351	2.16018	2.70355	2.374	2.31237	2.83847	3.10418	4.3727	3.23294	5.05604	4.02254	3.84445	3.98888	8.53961	11.7197	7.33173	31.6853	29.8165	25.8157	25.9789	32.8955	30.136	24.808	27.5075	29.1838	25.267
898	TRINITY_DN112632_c1_g1	WHL22.143963	Stoml2	PL.SP	TRINITY_DN267433_c0_g1	WHL22.143963	3.24638	4.6806	2.2341	6.4523	8.33239	6.14456	4.61312	7.72936	9.89607	5.69973	5.40311	7.80013	8.35792	5.99786	8.9455	13.8143	10.6042	10.5366	11.5977	10.2409	9.22398	13.5222	9.40016	10.825	0	0	0	0	0	0	0	0	0	0	0	0	0	0	0	0	0	0	0
900	TRINITY_DN116254_c0_g1	WHL22.143989	Fastkd5	PL.PM.SP	TRINITY_DN353855_c13_g1	WHL22.143989	2.08601	0.138078	1.702	1.94393	0.224426	1.59092	1.00712	0.709352	0.652757	0.739527	2.0681	2.10189	1.37492	4.03265	2.06223	2.8904	8.62032	2.27781	2.71014	7.79282	2.62778	3.51461	9.28317	2.493	6.91379	14.7544	10.2092	2.73874	8.93592	6.0194	2.43664	3.17391	3.38878	6.49073	4.46039	5.00692	7.88439	5.15736	5.1055	7.56465	4.91361	5.88741	6.59158
904	TRINITY_DN101009_c1_g1	WHL22.144546		PL.PM.SP	TRINITY_DN341709_c4_g1	WHL22.144546	7.68441	2.95276	14.5174	4.44676	4.04949	8.2944	5.3172	5.33318	12.3039	6.42221	4.14637	6.60998	3.48566	2.18028	1.76157	4.83504	9.4271	2.50947	6.68956	11.7768	3.41039	6.33849	13.0284	5.6479	58.3494	40.7628	48.348	29.9541	16.3673	27.7563	29.9891	20.7569	26.852	23.6514	24.572	20.8514	19.3011	23.1174	21.2903	15.6993	26.1224	17.7525	19.4052
909	TRINITY_DN110905_c2_g2	WHL22.144836		PL.PM.SP	TRINITY_DN334336_c4_g4	WHL22.144836	41.0934	24.0514	42.905	37.8818	38.6112	37.6185	63.1305	74.3935	81.9332	119.316	171.349	191.305	142.049	162.639	168.996	144.341	145.401	117.491	100.452	101.37	72.6703	87.2446	74.2498	57.7208	359.237	542.111	294.146	563.015	475.245	524.172	902.204	798.241	868.24	621.955	616.843	477.727	501.456	514.767	428.752	293.211	284.539	269.737	226.465
910	TRINITY_DN115620_c0_g2	WHL22.144842	Ptdss2	PL.PM.SP	TRINITY_DN339749_c1_g3	WHL22.144842	26.2539	13.0147	14.6632	24.5251	17.0618	18.8142	31.768	17.1638	14.5077	10.7607	11.451	10.9143	9.42675	9.3048	8.95135	8.03461	13.0358	12.2098	8.67367	15.3584	16.53	10.9823	19.5323	20.1226	8.92958	25.745	15.5238	11.2899	27.7371	17.2426	7.60518	8.91199	10.7879	2.07327	2.10539	3.09285	4.13741	0.958334	2.26019	2.12163	1.05283	0.868788	2.70705
913	TRINITY_DN95950_c0_g1	WHL22.145034	Dgcr6ll	PL.PM	TRINITY_DN345254_c3_g1	WHL22.145034	20.7764	12.58	18.3244	6.96181	6.40415	9.83973	5.45533	4.28341	5.98488	2.73107	3.29471	2.89	3.53205	3.54654	2.84546	4.65572	5.38407	4.47392	5.52813	6.77678	4.70582	5.38723	7.17321	5.64886	24.1549	15.183	20.0382	55.7933	47.7177	42.6474	14.8917	9.41663	18.2728	2.65275	4.01144	4.02525	4.24923	4.14455	3.54209	3.5499	4.96713	2.26138	2.79758
914	TRINITY_DN122721_c0_g3	WHL22.14504	Dgki	PL.PM	TRINITY_DN353729_c6_g1	WHL22.14504	10.0227	16.1459	11.2444	10.6482	11.2702	7.46715	7.56333	6.03524	3.43022	2.30974	0.64424	1.52152	1.73714	1.07273	1.84106	1.99703	2.92685	3.21992	2.03397	2.8024	2.93408	2.01988	4.26843	3.48621	2.85926	2.48871	3.1697	1.69057	1.31669	2.00945	1.16412	0.716519	1.20176	4.00888	4.13915	3.29608	3.18451	3.81462	3.16355	3.25285	4.31487	4.50351	4.03274
915	TRINITY_DN113536_c1_g3	WHL22.145103		PL.PM.SP	TRINITY_DN348711_c5_g2	WHL22.145103	1.91175e-05	0.0415086	0.0456454	0.095735	0.0337353	0.0735294	0.391064	0.0399852	0.0181811	0.467461	0.0981595	0.11808	0.227883	0.163442	0.447954	31.4474	12.1381	6.88678	160.97	81.7481	57.9785	333.049	144.211	99.7406	1.41989	1.00102	1.29697	0.915328	3.35472e-05	1.0346	2.00521e-05	3.34958	2.05821	1.06456	1.46089	0.467813	1.55176	1.08058	0.394885	6.10051	4.07006	0.334495	8.54829
916	TRINITY_DN51406_c0_g1	WHL22.145128	NA	PL.PM	TRINITY_DN354064_c5_g2	WHL22.145128	0.50601	4.20355e-06	4.28538e-06	7.91551e-05	0.0199281	4.28538e-06	0.809631	0.0472358	0.47761	1.45165	0.521828	1.75224	0.471809	0.434452	1.21854	7.91551e-05	0.147337	0.463579	7.91551e-05	0.0417235	0.207144	0.890891	0.0224812	0.068937	44.0221	30.4411	35.848	31.0983	21.6026	36.3236	58.3951	47.5362	74.0588	50.064	57.055	62.8476	55.585	67.4251	55.2389	55.6958	72.4689	40.3002	49.7334
917	TRINITY_DN123217_c0_g1	WHL22.145132	Dmc1	PL.PM.SP	TRINITY_DN354340_c11_g1	WHL22.145132	1.89791	2.70583	1.2944	3.75799	5.37061	2.1729	4.04919	4.25333	1.96199	3.59419	3.56916	7.37995	4.36785	3.99879	7.05262	3.99906	3.30658	6.82069	4.04605	3.14499	4.21989	3.83901	3.06995	3.40675	5.93806	7.1048	6.13812	5.01109	4.6306	3.09541	3.05824	2.9718	2.78395	1.36985	1.09019	1.57316	1.78932	1.6247	1.83781	2.8291	3.75728	3.82111	3.24388
920	TRINITY_DN102930_c0_g1	WHL22.145161	Wdrc1	PL.PM.SP	TRINITY_DN347090_c3_g2	WHL22.145161	17.1324	11.7446	32.7249	11.4596	6.91708	13.8165	7.47396	5.72544	4.37764	5.19191	4.44196	4.26529	4.24008	4.8685	3.16494	3.70991	5.42936	2.67141	3.53137	4.45037	4.00433	2.97933	5.18779	4.41129	3.67623	7.34878	7.21804	7.96266	8.45689	9.35029	15.8361	12.2954	9.63144	16.5373	13.9424	16.8307	14.9226	11.6349	10.5812	9.02565	6.97207	8.27352	7.77336
921	TRINITY_DN108126_c4_g1	WHL22.145164	Tob	PL.PM.SP	TRINITY_DN295900_c0_g1	WHL22.145164	4.30879e-06	1.0977e-05	2.28298e-06	0.0431501	1.0977e-05	0.0381188	0.110174	0.308359	0.0706796	0.158036	0.454237	0.474394	0.41086	2.52113	0.554165	0.711415	1.15423	0.415941	1.19632	4.08544	1.28743	2.71551	15.3196	3.5499	0.611514	0.327142	0.736906	0.270315	0.175688	0.429568	2.6403	2.28061	2.33884	27.299	24.7736	19.9589	23.2133	39.6827	24.0066	13.4585	22.2432	22.7515	15.5473
922	TRINITY_DN114105_c4_g2	WHL22.145176	Ell2, EllL	PL.PM.SP	TRINITY_DN348173_c4_g1	WHL22.145176	12.4148	10.3186	15.744	25.0806	27.4623	28.734	24.6603	22.7032	16.5718	15.1826	13.4981	13.1321	14.3198	12.4814	13.6708	11.178	14.2498	13.3164	8.74461	10.5844	9.0974	8.55841	8.54285	8.56526	10.6305	18.497	13.2508	19.6717	24.2501	20.2281	19.7684	19.5872	14.6934	23.8166	20.8442	20.1354	27.3358	24.7695	23.8347	20.534	19.3577	29.054	23.5065
923	TRINITY_DN105091_c1_g1	WHL22.145204	C2orf18L	PL.PM	TRINITY_DN349398_c6_g1	WHL22.145204	0.585831	0.658748	0.663669	1.43926	1.11191	1.52268	1.49132	1.04947	0.865049	1.528	2.42681	2.60136	2.28422	1.89574	2.47618	2.01263	2.00481	2.29794	1.27475	1.65996	0.917096	1.35969	1.30085	1.29014	109.538	42.7654	78.108	67.5409	58.8985	65.4324	63.7961	57.2607	57.8977	24.3413	33.549	29.2866	18.4659	24.0105	20.7941	20.6474	23.0759	18.7053	15.3286
925	TRINITY_DN121941_c0_g1	WHL22.145405	Dnl1	PL.PM.SP	TRINITY_DN351017_c6_g1	WHL22.145405	0.038463	0.0863766	0.570258	0.301249	0.315872	0.599114	2.9845	3.03677	1.89594	9.34189	6.89399	7.1197	21.8371	11.8619	10.3749	30.4278	28.1587	16.6348	37.3313	39.1329	19.0151	40.7631	43.7508	21.5833	16.5909	15.2406	18.8588	13.9037	16.2801	17.9812	11.7434	8.77483	14.8705	20.3377	17.2707	16.2684	18.844	20.3876	13.9865	23.1033	24.423	12.9877	20.4642
927	TRINITY_DN112674_c0_g2	WHL22.145534	Slc7a2	PL.PM.SP	TRINITY_DN335053_c3_g1	WHL22.145534	10.9699	13.9906	2.5112	23.6513	30.0906	3.1937	11.2843	9.3931	1.22386	1.29894	0.334248	0.0284955	1.63457e-05	0.278284	0.0294828	1.63457e-05	2.4231e-05	0.0242039	0.277872	0.120268	0.011417	0.0919935	2.4231e-05	0.0113982	38.6134	25.6069	12.9452	51.4501	26.5784	17.8534	59.529	27.1572	22.923	5.76518	8.19757	8.162	6.4166	3.3884	6.64637	1.42406	1.95922	2.17768	1.07074
928	TRINITY_DN108980_c0_g1	WHL22.145646		PL.SP	TRINITY_DN186831_c0_g1	WHL22.145646	6.49512	4.75999	3.82989	9.38523	7.38915	6.16965	5.29741	1.85472	2.05132	2.83448	3.5417	6.43446	6.29124	7.2137	8.30703	7.66202	12.4817	10.5921	10.1743	14.0617	9.44414	10.9921	16.8682	19.0393	0	0	0	0	0	0	0	0	0	0	0	0	0	0	0	0	0	0	0
929	TRINITY_DN95755_c1_g1	WHL22.145698	Hypp_2157	PL.SP	TRINITY_DN345529_c2_g1	WHL22.145698	4.17077e-06	1.33395e-05	2.5594e-06	4.17077e-06	0.126466	2.5594e-06	0.0213323	0.0749556	0.0316964	0.0254991	1.33395e-05	0.0171584	4.17077e-06	1.33395e-05	2.5594e-06	0.0510133	1.33395e-05	0.0145744	0.1418	0.264797	0.288664	0.258162	0.927283	1.92124	0	0	0	0	0	0	0	0	0	0	0	0	0	0	0	0	0	0	0
932	TRINITY_DN121854_c1_g1	WHL22.145770	Fbn3_2, VwdeL_1	PL.PM.SP	TRINITY_DN348821_c7_g1	WHL22.145770	0.171513	0.0644461	0.0519998	0.268698	0.0523763	0.488617	0.457396	0.217269	0.310635	12.3839	60.2378	47.0354	25	59.4774	35.9306	20.5383	24.2367	11.6349	15.4831	18.6972	12.4843	12.3561	21.5354	13.2348	1.62883	3.26726	1.05785	1.14547	2.43644	2.20696	24.7945	27.2232	42.6484	397.622	310.416	414.993	321.526	306.797	434.726	347.64	237.265	497.931	332.847
934	TRINITY_DN123125_c1_g1	WHL22.145784	NippbL	PL.PM.SP	TRINITY_DN353935_c13_g1	WHL22.145784	2.52893	9.742	2.10335	4.16531	3.53202	3.05255	2.60029	1.5088	1.53957	4.57048	4.76272	8.41942	7.28909	5.8716	8.71115	6.50414	5.94777	7.56769	6.4274	5.78485	6.45133	7.44952	5.68895	8.02881	22.4278	26.9552	21.6992	51.9066	50.2402	51.1272	31.0756	31.5614	30.959	16.3056	15.4204	17.5763	13.804	15.627	15.3145	14.6796	17.4939	12.4434	20.3016
940	TRINITY_DN117879_c0_g1	WHL22.145908	NA	PL.PM.SP	TRINITY_DN353482_c14_g2	WHL22.145908	8.62534	7.20922	7.72304	4.12095	3.71066	3.15263	2.98546	2.96304	5.17877	3.39321	6.08119	5.74242	5.64671	6.10391	6.29295	7.60835	7.60602	5.16612	7.80915	4.94819	4.51934	5.81629	6.34534	6.60475	50.7378	61.023	56.5106	42.4154	64.1598	66.7289	61.1685	78.0246	42.3646	54.0555	46.8062	44.8458	49.4817	50.6526	39.8408	43.6559	35.9493	37.0916	44.9062
941	TRINITY_DN116917_c0_g2	WHL22.145918	B3gtl	PL.PM.SP	TRINITY_DN353482_c14_g1	WHL22.145918	5.48839	9.05062	18.5551	2.90486	4.36729	2.47098	3.14495	2.64666	2.3648	1.63143	0.955588	1.02405	1.52139	1.67071	1.12576	2.51902	2.59009	2.17452	2.20263	1.78771	2.10253	1.99149	1.77815	2.40625	77.8289	65.4083	52.4663	76.6587	78.1333	60.9201	83.987	68.7617	68.6977	18.6726	21.8683	21.5398	16.5516	16.2871	19.6249	17.5588	17.5279	20.9018	16.5558
942	TRINITY_DN122439_c1_g1	WHL22.146002	Med13	PL.PM.SP	TRINITY_DN352238_c6_g1	WHL22.146002	6.88193	5.55203	6.33963	9.27114	8.23199	7.25805	5.41561	3.69368	1.35773	3.85795	4.53428	7.10437	4.70911	4.89019	5.53625	3.60469	4.71478	5.56342	3.11125	4.22637	3.55379	3.54427	3.34532	5.13624	2.12861	3.00783	2.85275	3.55462	2.38272	2.32797	1.94846	1.697	1.51367	8.24807	8.14984	8.15847	5.97135	7.88652	6.30776	5.35047	7.2052	5.69947	6.11239
943	TRINITY_DN111187_c0_g1	WHL22.146017	Galk1, Galk1_1	PL.PM.SP	TRINITY_DN352511_c13_g2	WHL22.146017	30.7767	37.9034	45.2735	35.5244	42.0858	29.2211	22.9296	34.4191	25.561	10.8236	7.27993	15.0455	6.68061	10.3393	9.20997	9.19184	5.44084	6.16371	9.67206	10.1683	8.60516	13.189	9.29659	8.55227	18.9535	22.9392	17.9309	20.7004	23.5077	26.112	6.74267	5.68199	8.12387	5.62945	8.1669	6.18326	8.19443	9.34551	8.94225	13.1435	12.7952	11.8479	13.5945
944	TRINITY_DN121909_c5_g1	WHL22.146031	Sfrp1/5	PL.PM.SP	TRINITY_DN346220_c3_g2	WHL22.146031	10.2489	9.71085	4.65629	33.1053	34.7982	27.1297	13.3879	12.9221	9.8905	18.9975	14.7947	26.2147	20.9191	20.0547	31.6117	24.7809	27.5963	30.2241	35.7151	40.8522	45.8169	37.4036	40.9139	41.6804	49.4754	33.7202	49.1982	70.322	61.7151	63.8899	79.0211	75.6348	76.0437	156.427	184.169	182.934	135.552	161.285	173.238	170.538	170.137	202.465	182.156
946	TRINITY_DN110711_c0_g1	WHL22.146088	Stx16, Stx16_1	PL.PM.SP	TRINITY_DN350867_c6_g1	WHL22.146088	1.51768	0.692876	1.02533	1.4327	1.31389	0.844216	1.74352	1.27132	1.90567	1.7492	2.53603	2.12201	2.03192	2.24132	2.19554	1.63817	1.65237	2.45327	1.58693	2.24588	1.3224	1.64446	2.35952	2.31038	15.4512	8.76324	10.2915	8.47504	2.92107	4.09142	10.1149	7.49952	7.64685	10.1247	10.8782	9.5535	4.90829	8.2637	6.47274	4.60482	6.00685	5.34044	3.56722
948	TRINITY_DN101412_c0_g1	WHL22.146204	Z101	PL.PM.SP	TRINITY_DN337466_c0_g1	WHL22.146204	0.113585	0.194697	0.168318	0.192775	0.348104	0.325373	0.136312	0.0937772	0.10726	0.126734	0.092095	0.145147	0.17651	0.0766748	0.0300388	0.398451	0.390023	0.345194	0.251733	0.38102	0.511695	0.533307	0.535515	0.789495	7.29912	7.59286	14.9236	7.14915	7.70568	12.9482	3.26299	3.36779	5.01207	6.88937	5.91245	4.31996	8.51586	7.55459	4.60792	7.46683	8.49519	5.37493	7.04565
949	TRINITY_DN112324_c1_g2	WHL22.146261	NA	PL.SP	TRINITY_DN282403_c1_g4	WHL22.146261	99.2778	119.344	110.508	73.051	66.4109	69.1132	95.6294	103.705	108.47	92.5385	123.261	90.2246	72.0531	106.925	87.7714	80.1118	77.9468	75.1312	92.6685	65.0026	76.3536	94.4357	59.0658	86.1424	0	0	0	0	0	0	0	0	0	0	0	0	0	0	0	0	0	0	0
950	TRINITY_DN115163_c0_g2	WHL22.146263	Fbxo15	PL.PM.SP	TRINITY_DN353586_c9_g1	WHL22.146263	2.10611	1.2443	0.375857	2.62022	2.69664	1.00909	1.63546	0.998862	1.79623	1.30332	1.38967	1.13435	0.404307	0.952807	1.84431	1.18529	1.3848	1.10114	0.768807	0.82347	1.2984	1.03615	0.887318	2.20362	25.4574	30.6905	21.6976	28.0391	27.9993	19.9302	17.8393	15.0122	18.9312	8.48531	8.35193	11.4254	11.4239	9.83401	13.0272	12.6566	12.3972	11.859	12.0476
952	TRINITY_DN111124_c0_g1	WHL22.146279	Kiaa1147	PL.PM.SP	TRINITY_DN342679_c2_g1	WHL22.146279	3.66894	3.40127	3.26973	3.9933	3.75351	2.66741	4.26403	4.13864	4.0069	5.5403	4.65713	6.83211	3.92506	4.89952	4.43205	2.6973	3.08404	2.85549	2.1912	2.43709	2.17227	2.48202	2.19932	3.03616	2.19014	1.70379	3.5718	2.03307	1.82999	1.33069	4.56509	7.91846	3.5016	5.91135	4.76588	4.09922	4.23998	4.01901	4.66065	4.03283	3.27139	6.6738	3.79488
953	TRINITY_DN123436_c2_g2	WHL22.146303	Pnkp_1	PL.PM.SP	TRINITY_DN352346_c11_g1	WHL22.146303	7.2625	7.13351	5.66463	8.25943	12.7697	5.60325	9.92799	11.8713	6.67915	4.32172	2.29805	3.63147	4.21342	2.93988	4.78807	4.1518	5.10362	6.46928	3.75169	4.03302	5.48457	4.12038	4.62819	5.32128	23.8761	39.2392	29.2405	67.7226	50.5748	58.6821	35.4401	29.2909	28.6236	24.0849	21.1446	22.4473	16.8083	19.5499	20.1329	19.7174	21.6821	10.6464	16.3187
954	TRINITY_DN115908_c1_g1	WHL22.146308	Cklf4	PL.SP	TRINITY_DN321321_c0_g1	WHL22.146308	4.52488	4.36353	3.20956	5.26071	4.12522	2.87242	6.47823	6.34793	4.33195	5.87622	4.73873	2.92148	2.04289	3.68225	2.54544	1.86835	2.94347	2.67736	2.91351	1.89429	6.96075	4.86414	4.40891	8.8557	0	0	0	0	0	0	0	0	0	0	0	0	0	0	0	0	0	0	0
955	TRINITY_DN110942_c1_g1	WHL22.146315		PL.PM.SP	TRINITY_DN324255_c0_g1	WHL22.146315	72.4506	67.9698	122.119	42.7546	40.5339	42.2322	52.134	51.2413	61.2707	34.8513	23.2973	25.2095	14.4469	13.7816	15.7854	9.0906	11.1649	8.45364	10.2421	13.2783	8.02217	12.405	13.9751	11.0123	5.90229	11.0909	13.9336	13.1901	16.9404	15.1267	20.5043	21.9304	18.0816	41.8917	38.7491	41.0027	46.3815	41.3594	43.9939	57.6617	38.2632	50.5458	53.1569
961	TRINITY_DN106836_c0_g1	WHL22.146744		PL.PM.SP	TRINITY_DN336805_c0_g1	WHL22.146744	36.4184	36.5018	68.0593	25.6785	27.6719	27.8987	32.0861	33.2391	27.2803	14.9	8.43048	10.1796	10.494	9.88254	9.68716	10.3917	13.0248	9.55374	7.84258	9.70572	9.26389	9.86513	10.6674	8.34386	29.5146	26.4069	23.0964	13.3698	15.7009	15.2625	22.7235	28.2274	20.5741	43.0606	37.7359	47.188	48.8193	39.5913	48.9837	41.8618	35.0447	69.0572	43.8078
965	TRINITY_DN113394_c1_g1	WHL22.147081	MettL5_2	PL.PM.SP	TRINITY_DN344976_c3_g1	WHL22.147081	5.33095	0.99988	2.30086	8.67294	0.928689	7.64675	9.96555	8.25564	12.4329	6.02978	7.93864	8.84805	8.31616	14.3437	9.37657	10.2496	33.1918	10.7037	8.8157	29.5331	10.8274	10.1987	24.8822	10.1232	21.7643	22.3041	19.9413	36.5688	27.4867	30.6909	31.4629	33.5385	20.1903	24.0027	24.9283	19.938	18.6338	22.3498	19.2427	18.3142	16.8367	20.2343	14.2268
966	TRINITY_DN120146_c0_g1	WHL22.147101	Mios, Mios_1	PL.SP	TRINITY_DN353770_c9_g1	WHL22.147101	1.74793	1.72774	2.37931	5.69761	1.76816	4.28917	2.12024	1.23283	0.812248	1.2942	1.43772	1.75866	2.31323	3.14995	2.19867	2.69726	5.96071	3.36098	3.24907	4.08354	4.28598	3.07765	4.10681	3.69276	0	0	0	0	0	0	0	0	0	0	0	0	0	0	0	0	0	0	0
968	TRINITY_DN119738_c0_g1	WHL22.147193	Wdr69	PL.PM.SP	TRINITY_DN351439_c9_g1	WHL22.147193	4.70886	3.22078	2.84591	5.77953	4.58715	4.78046	4.29529	4.42345	4.30129	5.10577	6.1466	8.40067	8.02602	8.53945	7.87791	12.9127	15.3315	13.1216	14.9961	17.0669	16.6129	19.0114	19.6473	20.8892	34.8186	35.6838	39.8986	28.5563	27.2537	29.1008	30.968	28.4788	25.5748	22.8521	22.8761	21.0381	24.4479	22.0158	21.2844	21.3152	20.047	22.1306	19.0056
969	TRINITY_DN105443_c0_g1	WHL22.147203		PL.PM.SP	TRINITY_DN322747_c0_g3	WHL22.147203	0.576707	0.575661	0.746703	0.865849	1.09162	0.473866	0.519077	0.369689	0.216291	0.206831	0.113459	0.409764	0.403293	0.346346	0.181703	0.597733	0.512528	0.646367	0.532559	0.707506	0.844233	0.465406	0.967612	1.03014	8.36676	13.5645	9.52073	28.8412	38.4764	25.4926	13.1561	16.5613	11.3842	10.0367	10.7008	18.1636	12.375	9.23414	11.9072	12.1628	8.19854	10.6295	13.4497
970	TRINITY_DN108361_c0_g4	WHL22.147236	Efcab1	PL.PM.SP	TRINITY_DN349052_c3_g2	WHL22.147236	50.1048	62.0483	46.5536	36.6222	30.3201	28.5647	50.0844	44.9503	49.4269	48.4434	52.3809	52.8384	39.7272	38.1727	52.8007	34.6988	31.8929	36.728	36.2589	31.3126	29.6847	29.4072	38.7525	32.7314	40.85	30.1251	40.4449	54.172	66.3019	65.9089	79.845	91.9854	96.1186	137.048	127.499	103.27	98.3986	109.482	99.1401	89.8226	82.9354	92.094	81.4731
971	TRINITY_DN105648_c0_g1	WHL22.147275		PL.PM.SP	TRINITY_DN352654_c3_g2	WHL22.147275	25.5046	13.5876	28.5534	19.5674	13.8604	16.9891	23.9891	25.0945	32.1405	16.4799	14.5162	13.3546	9.40685	12.5469	9.33753	8.64847	12.6711	7.44398	6.51114	8.93012	6.9802	5.36468	5.75634	5.54991	474.689	311.66	176.121	240.857	238.846	173.872	353.974	345.571	277.88	135.996	127.925	101.583	51.4702	55.1053	54.6681	35.0056	39.373	43.6249	33.09
972	TRINITY_DN102097_c6_g3	WHL22.147314	NA	PL	TRINITY_DN441561_c0_g1	WHL22.147314	2.57724	3.84419	2.7171	6.34476	4.94658	1.9665	8.24768	8.02329	3.85808	1.76058	1.89412	0.203757	5.76017e-05	5.49274e-05	0.210817	1.05677	0.962646	0.0865428	0.652828	1.09034	0.48975	2.59306	1.46858	0.651918	0	0	0	0	0	0	0	0	0	0	0	0	0	0	0	0	0	0	0
973	TRINITY_DN119104_c1_g1	WHL22.147317	Slc25a30	PL.PM.SP	TRINITY_DN261663_c0_g1	WHL22.147317	8.91719	7.79446	4.43541	12.8911	12.2823	4.1197	9.97643	9.25649	4.01044	5.6623	3.6587	7.7013	4.01074	3.80759	5.40123	3.44491	3.27779	6.62916	2.78503	3.46792	5.17663	3.06358	5.45519	7.31801	43.4264	33.8463	40.0526	15.563	19.9078	19.3392	11.2508	12.5843	12.3911	28.2543	23.3259	19.3771	20.2249	16.6895	15.5487	11.2943	17.4149	11.6118	13.8343
975	TRINITY_DN122802_c0_g1	WHL22.147372	Rab3gap2	PL.PM.SP	TRINITY_DN353610_c13_g2	WHL22.147372	4.29632	9.95265	11.6229	5.87056	3.88764	5.09653	3.81388	2.41321	3.09953	4.46666	4.66478	3.44307	4.39973	3.52657	2.49064	2.6787	3.05422	2.72622	2.86725	2.82602	2.77039	2.66677	2.92042	3.25597	2.24237	3.06666	4.33064	2.42125	1.89287	2.49531	1.02243	1.08837	0.996665	2.56383	3.69572	2.84007	4.06977	3.14321	3.21591	4.25803	3.18025	3.26892	4.03355
976	TRINITY_DN123674_c3_g1	WHL22.147393	Mark3	PL.PM.SP	TRINITY_DN350431_c8_g1	WHL22.147393	32.9839	28.6976	30.8381	46.7585	46.4565	50.1771	29.676	26.5973	17.3321	8.76531	6.4694	8.38313	8.84725	9.34159	9.11106	9.32569	11.3631	11.368	9.07137	10.8582	9.94092	9.1889	10.4349	11.9188	10.238	10.6165	9.04467	30.1869	25.9938	25.0983	25.3346	26.1083	22.6788	29.6799	29.8319	27.6406	21.4509	21.4653	24.2055	17.0303	17.5636	21.8828	17.6044
977	TRINITY_DN102950_c0_g2	WHL22.147403	Dlc2	PL.PM.SP	TRINITY_DN351911_c10_g1	WHL22.147403	1.41057	2.00232	1.72771	2.61694	4.03283	2.07941	5.52389	7.12826	5.40987	12.3541	18.7363	20.8066	17.3746	20.5273	26.0989	31.8914	17.8757	22.9965	40.2785	20.2964	22.8865	29.4767	20.6329	29.835	32.4671	34.4956	29.6923	28.7422	37.263	38.2201	74.0668	102.78	88.6665	172.661	154.204	136.526	131.668	141.196	117.515	78.5011	64.1685	78.2219	78.8273
978	TRINITY_DN107611_c0_g1	WHL22.147405		PL.SP	TRINITY_DN299907_c0_g2	WHL22.147405	3.30725	2.36762	1.13244	6.5355	8.28869	8.12625	10.2232	12.1053	7.79028	9.12941	9.33249	12.6949	7.7092	8.48704	11.5733	11.2902	11.2492	11.9139	10.2617	10.8475	12.9457	11.8449	9.29519	13.1374	0	0	0	0	0	0	0	0	0	0	0	0	0	0	0	0	0	0	0
979	TRINITY_DN111848_c2_g1	WHL22.147415	Vmd2l	PM	TRINITY_DN348998_c3_g1	WHL22.147415	0	0	0	0	0	0	0	0	0	0	0	0	0	0	0	0	0	0	0	0	0	0	0	0	0.315948	0.799231	0.394882	0.36661	0.321914	0.623068	0.164641	0.111438	0.241952	0.14213	0.243006	0.369952	0.838555	0.287588	0.458008	3.15123	2.43726	5.11277	3.89703
982	TRINITY_DN122036_c1_g3	WHL22.147492	Ubr2, Ubr2_2	PL.PM.SP	TRINITY_DN353941_c12_g1	WHL22.147492	1.98888	1.75124	1.50883	2.8311	3.0046	2.7489	2.38685	2.5721	1.31631	0.685169	0.549678	0.480176	0.448656	0.649207	0.929521	1.41178	1.35346	2.05242	2.18026	2.20753	1.96089	2.54171	2.23993	3.2958	8.02418	7.1003	7.54648	7.91791	4.78001	5.57445	3.35827	3.01942	3.56655	4.28231	3.86429	4.9648	4.00492	4.21556	3.90256	3.47086	4.69137	4.7638	5.12131
983	TRINITY_DN111848_c9_g1	WHL22.147493	Wdr74	PL.PM.SP	TRINITY_DN347181_c2_g1	WHL22.147493	2.02673	1.43432	1.23385	3.84195	5.23127	3.74338	4.15106	5.25707	4.76666	3.60523	2.15115	4.94756	4.6865	6.40611	5.88959	8.80319	8.6899	7.95287	7.54619	7.79874	7.37416	7.45823	7.34498	7.19178	27.1831	26.283	46.5316	38.2542	77.6812	65.238	56.3398	98.6751	71.6048	97.8255	77.4177	71.7582	102.718	74.0442	66.9721	68.435	52.3476	47.5867	56.5584
985	TRINITY_DN101047_c3_g3	WHL22.147545		PL.PM.SP	TRINITY_DN330653_c2_g2	WHL22.147545	2.77068	1.14682	3.44091	6.82104	1.19831	6.21026	8.07514	11.5205	10.3543	24.0372	52.1131	30.4963	50.9292	82.4193	44.5153	80.2807	101.574	59.227	86.2309	131.172	70.3322	88.5955	126.472	91.5777	133.612	125.004	140.217	76.4419	96.2078	81.5523	140.337	188.832	164.183	139.932	125.786	122.701	156.451	134.08	146.377	143.836	144.333	139.768	149.6
989	TRINITY_DN113220_c0_g1	WHL22.147698	Dimt1	PL.PM.SP	TRINITY_DN353700_c12_g2	WHL22.147698	6.63539	2.21972	6.28374	4.06641	2.50986	3.87533	6.71398	4.09054	7.68137	13.5503	15.1784	16.8462	15.6855	19.573	13.0447	13.5181	28.613	13.1241	11.9723	21.5146	13.7127	11.7176	17.5198	9.87058	23.4929	24.3681	22.7551	16.2475	10.7104	16.6859	15.4736	18.03	20.6532	15.7606	27.3076	16.5329	22.0069	30.505	16.0346	33.5068	40.3472	22.8203	31.9047
990	TRINITY_DN111862_c0_g2	WHL22.147711	Mier3	PL.PM.SP	TRINITY_DN350250_c6_g1	WHL22.147711	16.683	13.8039	14.9667	20.0535	17.9383	13.4528	10.9099	9.64657	10.7739	17.5187	23.4394	21.604	17.6339	18.8136	18.2885	17.8097	16.5179	18.0096	16.9307	17.5105	20.1681	19.7574	22.048	21.5776	81.6495	44.0709	71.2453	55.8428	43.998	55.9457	39.9809	41.6561	36.6116	74.0425	79.9102	67.5253	54.0251	63.9808	64.7209	55.9621	54.6888	56.9033	51.4975
991	TRINITY_DN123665_c4_g1	WHL22.147719	Wdr78, Wdr78_1	PL.PM.SP	TRINITY_DN352928_c10_g2	WHL22.147719	23.5852	10.6696	26.2846	13.5534	8.11325	10.1193	11.0007	5.75898	6.88455	7.5187	9.67416	8.06641	5.4287	8.7865	7.32097	5.74345	7.62123	6.61107	6.92576	9.29751	6.84103	6.39996	12.1689	7.47122	17.454	20.3238	16.38	9.50134	11.5433	8.76448	10.7795	9.8722	12.8143	28.1108	22.6763	24.3202	23.8589	21.9392	22.1207	19.958	17.1494	21.0015	17.7319
992	TRINITY_DN117398_c1_g1	WHL22.147738	Exosc3	PL.PM.SP	TRINITY_DN333174_c1_g2	WHL22.147738	2.96877	2.9999	0.508835	5.51632	6.73103	5.46454	5.30277	4.90007	6.71646	4.35789	3.00761	6.8951	6.24427	6.16369	10.5713	10.5025	15.481	14.2688	12.1799	12.4297	13.259	12.2171	10.4636	14.3402	19.6671	33.4337	35.4065	33.0735	42.1504	44.8712	28.6659	26.717	32.8137	28.4647	28.4024	32.6711	40.5841	35.9116	33.1045	56.1581	52.641	37.3647	54.7448
995	TRINITY_DN106131_c0_g1	WHL22.147868	Fn3/Igf_29, Tk8	PL.PM.SP	TRINITY_DN331198_c3_g3	WHL22.147868	2.29744e-06	7.0973e-06	1.43598e-06	0.011505	7.0973e-06	0.0599389	0.0352477	0.0797533	0.0266747	0.112352	0.587375	0.308015	1.87577	3.54538	1.46397	5.83035	14.4279	4.41487	6.45687	16.1306	2.46791	5.15816	19.5824	3.38008	8.46537	5.00655	6.74718	11.5456	8.73087	7.50405	3.79151	3.81242	3.30083	8.64431	6.04205	5.42736	9.78677	7.62171	5.70632	5.32475	8.35148	4.03954	2.95868
997	TRINITY_DN74597_c0_g1	WHL22.147906	NA	PM.SP	TRINITY_DN254596_c0_g1	WHL22.147906	0	0	0	0	0	0	0	0	0	0	0	0	0	0	0	0	0	0	0	0	0	0	0	0	0.583015	1.86249	3.58519	1.50329	1.07167	1.71107	0.810139	4.41455	1.70856	15.7352	14.7232	9.40474	16.3832	9.38235	11.3199	29.6996	14.9353	17.3183	25.6816
998	TRINITY_DN118232_c0_g2	WHL22.147912	Prmt3	PL.PM.SP	TRINITY_DN354595_c15_g2	WHL22.147912	50.1051	53.7503	40.6632	52.1926	76.2481	62.187	54.1197	67.2872	64.6586	24.9992	11.5955	20.5918	16.714	16.507	21.7818	24.5926	26.5549	26.8781	21.2028	25.3909	20.0305	22.0342	19.0907	17.2084	9.2739	22.0999	32.9441	10.4621	21.0394	16.2054	4.4299	5.88253	9.80911	14.6014	9.77365	7.85637	11.2211	11.0848	10.1316	14.2305	7.48822	5.81806	10.8942
999	TRINITY_DN121554_c1_g1	WHL22.147938	Parg	PL.PM.SP	TRINITY_DN351617_c9_g1	WHL22.147938	28.0476	22.6807	42.5957	17.3699	16.2333	12.8634	16.2041	13.0345	12.7608	17.2701	16.0008	15.6223	18.5262	19.2211	19.5032	16.9616	21.0395	17.1624	15.8627	19.9014	17.0688	17.7823	19.5541	19.3643	6.95669	9.86426	12.5377	2.67651	5.25575	5.67108	6.21447	6.43272	8.97263	7.08678	7.14138	5.2153	9.17159	7.32246	6.64086	10.4376	7.57952	7.12689	11.4151
1004	TRINITY_DN105534_c1_g1	WHL22.148069		PL.PM.SP	TRINITY_DN336561_c0_g1	WHL22.148069	10.4101	14.9124	7.40959	6.75421	9.16337	5.89955	6.14138	6.4234	7.73375	4.62597	1.86379	2.64397	3.82373	3.46149	2.0517	3.5211	4.49313	4.11718	4.19485	4.53899	7.591	5.46181	5.33555	10.7509	14.4065	9.13439	15.5393	26.7001	23.2876	21.9648	28.6211	31.3497	25.112	11.2062	15.04	16.469	14.1981	12.8101	16.8969	16.9942	13.3325	17.9933	14.2793
1005	TRINITY_DN111962_c0_g1	WHL22.148153	H6pd	PL.PM.SP	TRINITY_DN338040_c2_g1	WHL22.148153	0.148326	1.61533	0.373079	0.154916	1.08643	0.163912	2.41289	1.30921	2.13423	1.74949	0.434725	0.497201	1.15247	0.394837	0.907811	0.875079	0.758761	1.11788	1.97234	1.00476	1.92155	2.13278	1.36865	3.25189	4.87234	4.53824	4.56035	5.13314	4.94956	8.03612	3.33692	3.14939	4.01218	3.71563	3.98898	4.14098	4.56415	4.56493	4.82599	5.81026	5.76643	4.33686	6.29601
1006	TRINITY_DN117791_c1_g2	WHL22.148162	Sf3a1_1, Sf3a1_2	PL.PM.SP	TRINITY_DN350952_c8_g1	WHL22.148162	107.086	170.303	172.32	61.7579	86.9062	78.1052	89.5778	128.822	132.397	102.978	113.954	116.187	101.846	71.9611	99.2692	108.452	75.5476	87.109	95.9308	74.606	63.9367	89.7457	65.8321	50.6813	158.259	203.8	119.838	325.685	304.934	253.361	547.031	500.623	457.465	213.662	247.952	254.106	210.772	211.727	216.532	179.768	164.216	173.813	142.487
1009	TRINITY_DN122354_c0_g1	WHL22.148247	Sara	PL.PM.SP	TRINITY_DN352446_c11_g3	WHL22.148247	1.81358	1.87511	1.27387	3.20837	4.60115	3.472	1.85856	1.98081	1.15307	4.45306	4.69179	5.44259	4.88296	5.14582	4.89068	4.49374	3.67465	5.40038	4.61553	4.0465	5.33429	5.39084	4.2855	6.72343	12.5621	12.253	9.26035	14.7648	13.3241	9.11915	6.59682	7.6754	6.79045	13.7552	14.3836	15.9171	13.1814	11.7572	13.6425	11.207	10.8306	15.133	13.3842
1013	TRINITY_DN119401_c1_g1	WHL22.14834	Snap47	PL.SP	TRINITY_DN22566_c0_g1	WHL22.14834	14.8898	12.1517	5.79902	24.3061	25.1478	25.0711	14.7823	18.8057	12.9692	5.56093	5.02542	4.93659	4.5602	5.03381	5.4393	4.15928	4.32316	5.55443	4.19123	3.503	5.03409	3.68379	3.95725	6.15402	0	0	0	0	0	0	0	0	0	0	0	0	0	0	0	0	0	0	0
1014	TRINITY_DN117034_c0_g1	WHL22.14836	Grtp1	PL.PM.SP	TRINITY_DN254769_c0_g1	WHL22.14836	2.78204	1.83597	1.05853	4.32546	3.77684	2.53196	3.70968	3.20554	2.45283	2.29784	2.98521	2.65542	2.82979	3.21966	5.06556	3.62954	2.64348	3.10127	3.02683	3.51488	5.31901	3.33985	5.36548	7.30157	7.64535	12.2424	4.11303	2.75999	2.95861	5.04763	5.31196	3.58457	3.23416	0.458605	1.34005	0.899137	0.954938	1.32159	0.695725	2.34633	2.07412	1.26282	1.79626
1015	TRINITY_DN122733_c2_g2	WHL22.148385	Polr1b	PL.PM.SP	TRINITY_DN349206_c5_g1	WHL22.148385	7.93448	7.66892	4.50204	38.2762	34.8643	26.9833	28.5349	29.5076	18.2468	14.876	12.5963	18.298	20.9003	19.5559	22.2695	28.9616	32.7951	35.2787	33.336	38.7181	52.2625	41.5889	43.8416	64.9636	9.22631	15.2052	14.5023	18.3601	12.6406	16.7062	11.2182	9.61641	11.2665	18.8273	23.3004	20.4121	24.425	26.3058	19.2075	20.8668	23.9468	16.8358	22.6191
1017	TRINITY_DN96038_c0_g2	WHL22.148519	Rdh7	PL.SP	TRINITY_DN346431_c2_g2	WHL22.148519	0.0128685	2.1304e-05	0.0986839	0.030238	0.201974	6.34733e-06	0.0205901	0.239396	0.0393069	0.0369174	2.1304e-05	0.0425529	2.01303e-06	2.1304e-05	6.34733e-06	0.344677	2.11566	0.686635	1.49423	18.6065	10.9087	2.31077	38.5036	14.226	0	0	0	0	0	0	0	0	0	0	0	0	0	0	0	0	0	0	0
1018	TRINITY_DN118858_c0_g1	WHL22.14855	FragileX	PL.PM.SP	TRINITY_DN341699_c0_g2	WHL22.14855	6.4149	9.44206	4.34791	16.2934	19.7375	21.6116	18.1043	20.4476	23.5689	6.18102	2.31789	2.91986	3.48409	2.68285	3.15835	4.69506	5.84202	5.94654	5.03289	6.71193	5.84871	5.01215	5.19414	6.79455	61.8817	88.201	63.3543	91.281	81.7627	80.8853	105.591	101.615	94.9584	105.891	100.662	86.0003	80.1314	88.7323	70.5193	62.5587	58.7371	74.0408	58.7964
1019	TRINITY_DN108380_c0_g1	WHL22.148672	C10orf67L	PL.PM.SP	TRINITY_DN347343_c2_g1	WHL22.148672	2.3607	8.76323	2.16653	9.36152	11.1116	6.74753	7.55481	7.29246	5.52235	7.22462	7.32441	8.66197	5.69538	5.19458	9.27842	6.80388	3.95215	6.20324	6.22602	4.09906	5.63386	5.37756	3.57557	6.90164	307.447	173.118	230.385	59.6527	56.6319	61.561	112.247	160.508	110.322	57.1837	60.4914	51.2083	44.0965	45.9555	47.4333	47.2188	40.8923	47.0275	43.8949
1020	TRINITY_DN118292_c0_g1	WHL22.148732	Serrp8	PL.PM.SP	TRINITY_DN352805_c11_g1	WHL22.148732	8.50006	8.8836	7.93618	11.9502	13.6332	10.6031	9.15417	8.32395	4.8164	2.21962	0.938417	1.54797	0.978624	1.21533	1.13799	0.735442	0.88318	0.934218	0.642149	0.675231	0.685425	0.624686	0.869059	1.30341	7.45428	17.7812	12.5975	25.306	19.5106	22.9242	12.0734	6.80332	7.83444	4.20456	3.65449	4.25984	4.00777	4.95981	3.94201	4.57533	4.98182	2.8718	4.26237
1021	TRINITY_DN109628_c1_g1	WHL22.148927	Gcnt2	PL.SP	TRINITY_DN194655_c0_g2	WHL22.148927	1.16977	0.592144	0.428799	1.59263	0.653104	0.890311	0.913606	1.2223	1.50284	2.18418	0.975305	2.21859	1.66201	1.62399	1.40279	1.46556	2.90196	2.26132	1.95057	3.72478	3.02193	1.83898	4.01359	2.66202	0	0	0	0	0	0	0	0	0	0	0	0	0	0	0	0	0	0	0
1022	TRINITY_DN121610_c0_g1	WHL22.148946	Rac	PL.SP	TRINITY_DN327896_c2_g1	WHL22.148946	61.2292	42.9753	78.2652	41.2504	38.4186	35.3835	46.8449	49.8953	56.1076	79.3004	82.9152	92.31	90.6285	85.9555	82.9693	102.984	106.48	80.2558	95.1884	109.892	85.3584	89.8144	108.976	91.8354	0	0	0	0	0	0	0	0	0	0	0	0	0	0	0	0	0	0	0
1025	TRINITY_DN107801_c0_g1	WHL22.14902	Maeal	PL.PM.SP	TRINITY_DN333545_c1_g1	WHL22.14902	5.54102	5.563	6.26173	11.9002	14.032	14.1541	16.6464	15.1237	14.9632	8.56304	6.38344	5.9654	8.14315	7.911	5.21436	11.3047	10.6075	12.1431	13.175	14.691	15.946	14.4406	17.7192	20.6092	162.401	186.177	109.463	114.608	138.034	82.3606	115.248	134.684	72.286	42.7759	37.8614	46.5757	40.2007	37.8887	48.6393	38.5274	32.3173	42.0899	32.0052
1026	TRINITY_DN122556_c3_g1	WHL22.14903	Pus1	PL.PM.SP	TRINITY_DN350834_c6_g1	WHL22.14903	57.8522	56.4198	49.1284	56.8454	47.9958	55.6821	56.219	44.5175	65.4345	15.5338	8.67869	13.801	9.50588	13.0586	15.3369	16.5893	21.5937	16.6513	15.8699	22.3117	14.3583	16.9143	18.4693	13.4206	12.4521	13.2858	20.1947	21.8096	19.7231	21.9335	14.365	15.6991	17.8428	30.7204	34.4166	25.8255	41.9628	41.8304	29.5131	30.5718	37.7018	27.9758	29.3935
1028	TRINITY_DN123785_c10_g1	WHL22.149141	Prpf31	PL.PM.SP	TRINITY_DN353103_c10_g1	WHL22.149141	4.84405	4.67793	2.53047	19.9967	21.5123	19.7025	21.8092	22.9927	19.4424	7.60961	7.36665	11.3197	5.3581	7.43617	11.7119	10.0795	8.89104	9.92366	10.6296	10.2129	8.70546	10.2803	8.24311	8.54564	153.105	115.449	73.6504	64.602	66.3921	46.843	95.4259	109.129	80.4076	51.645	51.9855	64.4246	50.2781	48.4844	58.6682	39.6163	44.614	52.7739	35.386
1032	TRINITY_DN136285_c0_g1	WHL22.149268	Hypp_1975	PM.SP	TRINITY_DN320246_c1_g3	WHL22.149268	0	0	0	0	0	0	0	0	0	0	0	0	0	0	0	0	0	0	0	0	0	0	0	0	8.68952e-06	2.03248e-06	3.08779e-06	8.68952e-06	2.03248e-06	3.08779e-06	8.68952e-06	0.0761024	0.153716	0.645851	0.177016	0.205657	2.20946	0.240043	0.666825	0.566501	0.143843	0.429137	0.451761
1033	TRINITY_DN119776_c2_g1	WHL22.149371	C17orf28, C17orf28L	PL.PM.SP	TRINITY_DN351360_c9_g1	WHL22.149371	34.4858	31.5722	41.0522	21.8937	19.7083	22.2047	16.0697	13.7466	9.77315	18.7727	20.7353	17.3133	17.3735	17.5388	19.3938	20.1694	22.468	22.4171	23.7476	23.9473	25.1124	24.8253	28.113	27.9422	1.89087	1.91101	1.8882	2.85578	1.78311	2.0276	1.50145	1.7283	1.38832	6.44026	6.40708	7.87201	6.91637	7.13651	7.66518	6.75629	8.85522	10.6835	9.91627
1034	TRINITY_DN98057_c0_g1	WHL22.149379	Trpt1	PL.SP	TRINITY_DN217097_c0_g1	WHL22.149379	1.83154	3.10045	7.9759	3.74266	5.71138	7.56334	3.24924	5.17684	5.81247	1.49776	0.586619	0.512194	0.618744	0.569793	0.15142	0.660284	0.496882	0.87009	0.588291	0.633144	0.351763	0.911375	0.758039	0.877942	0	0	0	0	0	0	0	0	0	0	0	0	0	0	0	0	0	0	0
1035	TRINITY_DN107318_c0_g1	WHL22.149389	Fyve1	PL.PM.SP	TRINITY_DN346795_c4_g1	WHL22.149389	3.47832	3.66624	4.43522	6.74815	7.048	5.5815	5.18671	5.81519	3.80461	2.96886	1.67148	1.49063	1.59253	1.40609	1.42053	1.72951	2.03518	2.31566	2.06676	2.43045	2.90728	2.59025	3.05088	3.96935	45.2446	52.4321	45.1272	17.578	23.6488	21.1594	10.0979	13.9724	7.75455	11.1559	8.94798	10.3749	9.99465	8.26679	11.5915	12.2657	10.7455	14.8266	14.888
1036	TRINITY_DN111675_c1_g1	WHL22.149403	Racl1	PL.PM.SP	TRINITY_DN337493_c2_g1	WHL22.149403	1.5401	1.2344	2.2695	3.04221	1.47528	2.80292	5.41084	9.72245	8.67721	13.8324	11.5916	10.5681	14.7969	12.8675	9.31442	13.197	13.8912	10.0292	10.8037	13.0361	10.9764	8.60671	13.3146	10.6452	38.7746	64.2278	37.7647	71.7825	84.9635	63.5446	90.4922	85.3801	79.3415	105.252	86.9484	91.3259	87.3384	71.0967	84.7378	61.0239	51.7874	77.8296	56.6447
1038	TRINITY_DN112918_c1_g1	WHL22.149463	UbiadL	PL.PM.SP	TRINITY_DN340352_c1_g2	WHL22.149463	18.2117	9.88364	11.7531	10.0721	5.14899	5.40954	8.87233	8.44671	6.99102	3.61143	5.69395	4.34363	3.07523	4.64074	5.85599	3.88718	5.07675	5.14281	5.00025	4.65768	4.69307	4.3344	5.66941	5.58029	13.0941	28.0948	14.3084	15.3472	20.7968	16.9325	9.92476	15.4569	10.5203	24.2752	17.546	18.3202	15.8588	14.0255	17.2872	17.2916	11.3205	22.3417	14.2166
1040	TRINITY_DN117994_c0_g1	WHL22.149487	CycF, Hypp_819	PL.PM.SP	TRINITY_DN251384_c0_g1	WHL22.149487	5.28633	6.56501	6.87375	7.18862	9.9509	6.92068	7.37607	9.93777	7.39159	13.5088	13.8013	12.8923	15.1024	12.4137	13.1857	10.5198	9.81128	10.6987	6.48596	4.96531	6.76774	7.29736	5.25476	6.57878	8.25129	5.81375	5.35173	16.2474	8.53024	8.75703	55.7657	58.3623	58.1486	26.0951	32.3477	23.9828	22.4853	25.6262	25.9496	15.1935	23.1462	16.4311	12.3365
1043	TRINITY_DN121161_c0_g1	WHL22.14951	CntbL, Hypp_1605	PL.PM.SP	TRINITY_DN352983_c13_g1	WHL22.14951	8.353	5.32639	11.0628	5.67532	5.48076	3.16692	4.05939	3.06198	3.79325	2.903	2.43815	2.36916	2.39642	1.86074	2.25515	2.37416	2.79659	2.87092	2.00348	3.36251	2.50569	2.59429	4.33211	3.23434	5.14663	10.7864	7.15256	29.9543	29.3349	33.5886	33.2043	31.352	28.6322	24.0584	17.79	15.7952	17.1416	14.7725	15.8677	17.0983	14.5074	12.226	14.155
1045	TRINITY_DN4792_c0_g1	WHL22.149548	Tssk4	PL.SP	TRINITY_DN340900_c1_g1	WHL22.149548	0.259001	2.46923e-05	3.43362e-06	2.02594e-05	0.117061	3.43362e-06	2.27923	2.08087	1.02048	2.22915	2.38413	0.391272	0.241495	0.283582	0.261949	0.123908	2.46923e-05	0.0391018	2.02594e-05	2.46923e-05	0.0922084	2.02594e-05	0.132058	0.0736457	0	0	0	0	0	0	0	0	0	0	0	0	0	0	0	0	0	0	0
1046	TRINITY_DN115167_c2_g1	WHL22.149578	Nob1	PL.PM.SP	TRINITY_DN351444_c5_g1	WHL22.149578	0.948232	2.09296	1.04754	1.48554	4.66387	3.4875	3.64146	3.44693	4.92301	11.6076	7.42485	14.3628	22.103	12.5626	13.2717	21.5004	16.7031	16.0359	21.3514	15.0509	16.2849	20.4522	15.6608	13.8013	18.4645	16.2894	34.8204	23.2346	22.4948	29.1906	49.7766	50.1723	46.2759	60.2474	61.0534	41.8114	58.5776	51.1536	45.459	40.7996	43.6534	38.6674	37.3078
1047	TRINITY_DN114673_c1_g2	WHL22.149647		PL.SP	TRINITY_DN275983_c2_g2	WHL22.149647	4.08385	4.85135	2.85971	10.1129	15.9782	11.7506	14.0179	17.2993	13.2711	13.8588	15.6	16.6188	20.6356	18.602	20.8555	26.8457	21.568	21.2191	28.8461	20.0599	28.4351	25.5149	19.4304	35.0779	0	0	0	0	0	0	0	0	0	0	0	0	0	0	0	0	0	0	0
1048	TRINITY_DN116304_c0_g2	WHL22.149720	Z450	PL.PM.SP	TRINITY_DN351186_c6_g1	WHL22.149720	5.66346	11.8598	6.51703	6.90603	11.8582	12.7321	3.92386	5.50454	4.38115	3.48992	1.99743	2.19215	3.26636	2.08756	1.89696	3.77054	2.5918	3.21613	4.52899	3.33315	5.39699	3.7523	4.01994	4.27222	15.1005	10.7361	15.9165	29.5637	23.2874	23.6524	33.1267	29.1216	25.3559	30.0229	32.0493	31.0304	25.6711	27.6274	27.4716	22.4846	29.6167	20.9832	20.6953
1052	TRINITY_DN120547_c1_g6	WHL22.150097	Rtf1	PL.PM.SP	TRINITY_DN352892_c3_g2	WHL22.150097	37.6494	51.284	35.9328	47.9714	60.533	43.7635	56.7273	69.1034	57.3225	26.3328	17.8483	19.4988	16.4523	14.3255	18.4201	20.159	17.9037	21.0265	19.1091	18.4126	23.2648	20.2571	19.156	21.8701	384.2	383.958	330.034	189.847	189.157	167.091	257.086	232.221	219.574	62.7617	65.0138	61.8659	69.2831	67.8253	62.8735	66.1602	65.3059	60.3823	62.5713
1053	TRINITY_DN121754_c0_g2	WHL22.150127	Trpc4	PL.PM.SP	TRINITY_DN351258_c10_g1	WHL22.150127	56.31	45.9888	38.842	82.4146	87.4346	80.0438	78.7181	76.199	55.2312	20.9529	7.97156	6.89036	5.04673	5.96413	6.97069	4.20115	6.09818	7.57581	3.6534	5.59376	5.88884	4.35165	5.19226	7.01208	151.639	197.773	151.665	109.47	129.685	96.1644	89.4843	127.95	90.6481	47.9606	42.2959	45.241	41.6263	35.2956	36.3685	31.5125	28.7042	26.0099	31.0406
1055	TRINITY_DN119178_c1_g1	WHL22.150172	Hypp_2592	PL.PM.SP	TRINITY_DN341304_c0_g1	WHL22.150172	12.074	10.5156	23.3468	3.7245	2.76044	3.65241	2.55085	1.90491	1.17145	1.68369	0.990392	1.18895	1.97755	2.19881	1.78781	2.87794	3.47204	3.00268	2.77731	3.84026	3.79778	2.91672	5.5458	3.67739	1.59986	4.10813	1.9605	3.1824	5.8224	2.16538	1.27038	1.44704	1.34538	3.29001	3.62885	4.62851	5.13825	3.89005	6.63217	4.20843	3.07701	6.06733	6.84631
1056	TRINITY_DN118627_c0_g1	WHL22.150223	C6orf97L	PL.SP	TRINITY_DN350362_c5_g1	WHL22.150223	29.7341	36.5222	26.3065	13.8973	13.9539	10.5919	15.4891	20.7645	27.5896	31.6016	40.7178	29.3008	19.6163	20.0452	19.5285	17.6324	12.638	15.4257	15.728	11.6025	14.0445	12.5144	10.8727	14.4494	0	0	0	0	0	0	0	0	0	0	0	0	0	0	0	0	0	0	0
1058	TRINITY_DN117452_c0_g2	WHL22.150230		PL.PM.SP	TRINITY_DN339346_c4_g1	WHL22.150230	185.952	204.402	153.727	149	165.021	152.1	217.573	235.008	255.415	162.233	148.144	137.307	88.6781	72.7341	85.8768	68.4902	73.998	70.4995	67.1121	76.8866	79.4235	84.2472	69.1087	85.1731	59.8405	79.1438	30.3734	113.991	126.204	92.075	181.899	214.751	215.434	176.768	206.518	263.705	191.99	213.3	303.039	308.066	241.888	483.696	365.538
1059	TRINITY_DN99040_c0_g1	WHL22.150232	Fibp	PL.PM.SP	TRINITY_DN354194_c13_g2	WHL22.150232	1.33871	0.499221	0.462542	3.52724	2.43426	4.22228	2.40174	1.74322	3.42113	1.70706	1.54961	2.849	2.38294	3.37893	1.9455	2.75561	4.37518	2.51669	3.16473	5.73431	3.69799	2.92853	4.23371	3.41842	3.73233	4.82244	6.64027	2.05313	7.65846	8.0133	9.50838	9.88394	10.2529	19.4014	14.2519	15.3867	24.7067	15.4437	14.9757	28.4064	17.8107	20.8766	24.4067
1060	TRINITY_DN95731_c0_g1	WHL22.150242	Uba/Ubx	PL.PM.SP	TRINITY_DN351376_c9_g1	WHL22.150242	11.4262	5.79268	11.3452	8.4851	5.19471	10.3772	10.5115	9.18784	13.1342	7.51903	5.84607	5.59642	5.44093	8.55444	6.00479	7.58874	11.5541	6.51406	8.3018	11.4722	7.53982	7.47524	10.7135	7.69319	71.0998	70.5768	81.2925	127.001	114.747	118.854	208.537	191.959	198.133	231.362	233.583	166.704	199.222	228.077	151.793	116.094	121.774	116.485	90.8665
1063	TRINITY_DN120094_c2_g1	WHL22.150322		PL.PM.SP	TRINITY_DN256315_c1_g1	WHL22.150322	8.83893	8.55865	7.68024	9.21506	8.06657	9.26763	12.5663	11.9087	17.7343	9.24387	5.48208	6.99502	6.04767	7.60689	6.69844	8.57816	10.0608	7.83766	7.4412	8.49601	7.27411	5.9901	7.46549	6.48828	30.621	27.5028	13.7029	19.2658	17.4075	7.91369	10.2122	11.0246	6.91435	1.10201	0.83625	1.05728	1.91231	0.824726	1.63614	1.87951	3.10634	1.18795	0.359746
1065	TRINITY_DN120520_c2_g2	WHL22.150420	Balz1b, Baz1b, Baz1bL	PL.PM.SP	TRINITY_DN353526_c10_g1	WHL22.150420	95.159	71.9479	171.099	65.0329	53.9123	61.3025	17.1001	13.8225	6.70119	8.04501	8.40058	8.90573	7.52325	7.88807	6.83308	5.09163	7.35806	7.06858	6.68119	8.37996	7.336	8.29741	8.25256	8.15101	157.095	242.357	164.725	97.7394	84.6343	76.5892	47.8855	32.0832	42.3867	27.8459	27.8534	30.8193	27.7139	27.3393	23.9151	19.9412	23.993	16.9625	22.3678
1068	TRINITY_DN119650_c1_g1	WHL22.15048	4Ehp	PL.PM.SP	TRINITY_DN345369_c2_g1	WHL22.15048	10.9472	11.3062	12.8606	23.5658	24.3569	25.029	26.6705	24.8942	23.2524	28.1026	25.0949	24.7034	19.1481	20.9812	19.0026	15.8285	17.0317	15.7993	11.3831	12.5214	12.694	12.2463	10.6128	11.5935	79.8096	89.9808	84.3413	178.93	163.028	169.328	228.446	227.931	252.305	145.615	185.818	166.365	140.718	166.55	155.902	163.531	130.126	138.415	146.245
1070	TRINITY_DN116017_c0_g1	WHL22.150512	Hypp_839	PL.PM.SP	TRINITY_DN349004_c2_g1	WHL22.150512	1.10023	1.08117	1.01158	3.29873	3.13809	1.90117	4.76547	4.43374	4.63315	4.49914	5.8811	6.28068	3.89115	4.5314	5.46038	5.29938	4.88861	4.33445	4.2714	4.28426	4.57798	4.47561	3.65351	5.05888	75.944	74.2902	51.6592	80.9556	79.9754	54.0744	53.3314	34.9011	44.9267	36.3918	42.4603	43.8427	45.9011	39.3732	46.4413	34.1165	34.7202	35.0362	29.8971
1074	TRINITY_DN116180_c4_g1	WHL22.150852	Dnajc25	PL.PM.SP	TRINITY_DN314292_c2_g1	WHL22.150852	1.8716	2.05526	1.5326	4.75871	5.07278	5.66099	3.55939	2.93307	4.03227	3.69725	3.96062	4.52551	5.66436	4.64639	5.96685	5.66539	5.41333	4.66029	5.43997	6.4445	5.06996	5.59137	5.82753	5.12567	35.0129	36.0888	29.2201	70.0153	70.3867	57.7327	57.4906	45.3669	48.8821	27.7293	27.7948	28.8236	22.3117	22.9051	24.0767	22.4991	22.4876	24.9261	19.9776
1076	TRINITY_DN121204_c2_g2	WHL22.150931	Mak	PL.PM.SP	TRINITY_DN351028_c6_g1	WHL22.150931	57.5235	50.5412	34.3788	48.9233	50.4224	37.0895	27.7841	20.9213	18.3949	24.1601	24.9624	23.4285	15.9103	15.92	18.4599	11.6701	12.4016	16.0729	10.8136	11.2259	12.1294	10.0345	12.9028	19.2453	36.7423	49.7714	44.3486	29.2157	35.1514	31.9487	28.0025	33.6664	23.023	20.7757	10.6881	15.8641	15.7687	13.4063	17.0682	14.4054	14.8406	14.5994	14.4507
1077	TRINITY_DN183353_c0_g1	WHL22.150955	Slc6a2L	SP	TRINITY_DN296248_c5_g1	WHL22.150955	0	0	0	0	0	0	0	0	0	0	0	0	0	0	0	0	0	0	0	0	0	0	0	0	0	0	0	0	0	0	0	0	0	0	0	0	0	0	0	0	0	0	0
1079	TRINITY_DN120794_c1_g2	WHL22.151079	Vinph	PM.SP	TRINITY_DN338987_c8_g2	WHL22.151079	0	0	0	0	0	0	0	0	0	0	0	0	0	0	0	0	0	0	0	0	0	0	0	0	21.7314	17.0589	24.2553	11.1097	12.7385	13.845	9.84711	7.29398	8.58863	2.72023	3.78053	3.79174	3.1863	5.09249	3.62565	10.7868	8.90572	8.52076	12.7642
1080	TRINITY_DN119939_c0_g1	WHL22.151151	Hypp_289	PL.SP	TRINITY_DN341269_c10_g1	WHL22.151151	2.45409e-05	9.36295e-07	4.22978e-06	2.45409e-05	0.00443876	4.22978e-06	0.752995	0.27353	1.02139	2.25022	2.09215	4.19618	1.90132	1.63432	4.66426	1.80086	1.60255	3.37151	2.36396	1.71447	3.86189	2.0714	1.60209	3.67408	0	0	0	0	0	0	0	0	0	0	0	0	0	0	0	0	0	0	0
1082	TRINITY_DN120794_c1_g1	WHL22.151276	Vcl	PL.PM.SP	TRINITY_DN346615_c1_g1	WHL22.151276	6.67328	6.15846	6.8626	5.62588	3.99005	3.00757	6.8726	5.48423	4.55277	5.68054	4.5606	3.39577	4.04883	4.37554	3.82043	4.21108	4.7459	5.50258	5.40196	7.21939	9.3643	5.82287	8.53125	12.5135	16.834	18.3445	20.1223	9.97082	12.1564	13.151	7.93255	7.20969	10.3668	3.04908	3.59362	3.78711	4.52778	3.8099	4.22935	9.92325	8.84391	7.45753	13.9993
1086	TRINITY_DN104212_c0_g1	WHL22.151614	Fam44a, Hypp_283	PL.SP	TRINITY_DN189905_c0_g1	WHL22.151614	3.77769	2.66963	1.34463	6.62212	5.72775	4.72521	5.20341	4.27463	6.48059	7.5382	11.7716	12.2704	9.377	9.60198	10.4784	8.09784	8.75867	9.83633	7.72072	8.38942	10.1019	7.73016	8.19139	8.45331	0	0	0	0	0	0	0	0	0	0	0	0	0	0	0	0	0	0	0
1087	TRINITY_DN110267_c0_g1	WHL22.151633	Ap2	PL.PM.SP	TRINITY_DN353041_c11_g1	WHL22.151633	3.35415	2.96348	2.18116	5.9846	4.94276	4.6849	3.55511	3.54505	1.43624	0.87735	0.206142	0.275867	0.294032	0.209764	0.207583	0.548552	0.989429	0.873354	2.78288	4.64753	10.4085	3.25575	8.86146	11.9762	6.74866	5.75709	5.59895	9.2981	11.2985	9.45216	6.6787	5.7138	6.57098	5.97463	4.75814	5.60822	6.59394	7.27645	7.40673	11.2956	14.5289	13.4853	14.1881
1088	TRINITY_DN102830_c0_g1	WHL22.15174	Nr2e6	PL.PM	TRINITY_DN323117_c0_g1	WHL22.15174	2.47737e-05	1.96303e-05	3.55752e-06	2.47737e-05	1.96303e-05	0.0297016	0.12671	0.110304	0.0881115	0.302896	0.541549	0.333852	1.91935	1.35258	0.44411	3.93884	3.44018	1.27605	4.63237	4.48102	1.52852	6.4125	11.0215	1.96472	0.445175	0.664204	0.17974	0.306112	0.0416961	0.110294	1.44341	2.72771	3.9315	1.06804	1.23372	1.70914	0.926694	1.65126	1.39847	1.00188	1.43217	3.31099	1.83032
1089	TRINITY_DN123916_c6_g3	WHL22.15177	Smarca3, Swi/Snf	PL.PM.SP	TRINITY_DN353770_c9_g2	WHL22.15177	11.9288	22.2001	38.1791	6.11705	10.9932	12.5502	4.82111	10.4575	11.7945	4.11642	1.79995	2.42021	6.47855	3.47778	3.23802	5.00041	3.99847	3.18986	3.87025	3.71435	2.40723	4.4389	3.39673	2.36988	34.7669	64.3688	46.5709	15.8677	26.121	19.264	22.5715	43.2993	30.4651	15.4383	13.1312	10.1272	11.646	7.70148	8.10966	11.2545	6.26674	8.01584	9.33884
1090	TRINITY_DN116197_c0_g1	WHL22.15187	Prss16, Prss16L	PL.PM.SP	TRINITY_DN347270_c3_g1	WHL22.15187	10.8788	43.9637	41.4334	9.77676	16.3456	7.10219	10.4242	16.94	6.77273	3.99229	4.0781	3.4333	2.90935	1.86609	3.13081	4.2762	2.45225	3.3116	3.99972	2.21757	4.10299	4.30611	1.88265	3.25836	22.941	21.8463	36.5716	11.9798	9.94193	16.0088	29.3724	26.9983	34.1687	25.0102	26.2672	24.2895	16.3089	18.4016	16.8637	24.6194	27.5903	17.5078	29.7459
1091	TRINITY_DN107833_c0_g1	WHL22.152063	Nk1	PL.PM.SP	TRINITY_DN348600_c6_g1	WHL22.152063	5.35564e-06	0.0191493	3.03841e-06	0.0536337	0.0233435	0.558023	0.602523	0.212117	0.131693	0.982137	0.362281	5.11203	13.9159	2.66743	10.2622	38.9726	9.67565	24.4436	35.4749	10.9891	21.4587	33.2101	11.1477	17.6763	0.131493	6.61358e-06	0.0802594	7.4276e-06	0.272519	0.196989	9.04421	15.3529	2.61608	37.3029	42.5517	9.6055	40.892	46.9358	12.4891	61.0123	46.2704	13.8383	76.5344
1093	TRINITY_DN93136_c0_g1	WHL22.15245	Hypp_1337	PM.SP	TRINITY_DN336503_c0_g1	WHL22.15245	0	0	0	0	0	0	0	0	0	0	0	0	0	0	0	0	0	0	0	0	0	0	0	0	3.91178	20.7572	6.22442	1.00869	15.3345	2.77775	2.4461	17.9111	5.01573	20.647	5.50791	15.0911	52.522	8.46139	33.5632	44.4182	9.44325	81.1677	41.5868
1094	TRINITY_DN123339_c2_g1	WHL22.15250		PL.SP	TRINITY_DN143644_c0_g1	WHL22.15250	20.6603	13.9072	19.0962	14.1405	7.5881	8.13019	15.5584	12.3649	17.5897	8.10112	24.2988	12.0625	6.38108	7.75107	6.05325	4.57096	5.31082	5.66006	4.67046	4.87607	5.3392	5.27472	4.15749	4.3908	0	0	0	0	0	0	0	0	0	0	0	0	0	0	0	0	0	0	0
1096	TRINITY_DN119224_c0_g1	WHL22.152622	Haspin	PL.PM.SP	TRINITY_DN353902_c10_g2	WHL22.152622	15.6331	10.4614	15.1584	18.4163	17.1602	14.2067	13.6445	14.1157	13.0805	12.6986	10.5515	8.16974	8.93507	11.1702	10.8947	8.62435	9.70786	10.1776	6.2275	7.78861	8.3884	7.1853	7.61673	8.03572	40.6596	17.0214	19.3446	55.1057	31.2454	35.1426	21.3571	11.1137	19.5366	8.58438	11.5119	11.9989	8.12539	10.7557	10.5738	7.28725	10.8316	6.60053	6.49587
1097	TRINITY_DN121492_c1_g2	WHL22.152637	NA	PL.PM.SP	TRINITY_DN352768_c15_g2	WHL22.152637	0.836183	0.233412	0.28983	0.426856	0.294025	0.170454	0.653965	0.786952	0.549671	3.42342	7.57653	4.96287	3.25879	5.29679	5.83672	3.35281	3.27304	5.46888	3.76472	3.34645	4.01456	3.17619	4.39772	6.04523	35.7425	38.1624	31.2578	8.15105	8.69843	8.35871	8.1564	10.5774	9.6506	16.0885	13.8733	13.2008	9.25611	12.3205	9.71026	10.0232	12.9777	10.7546	15.4853
1098	TRINITY_DN121992_c2_g1	WHL22.152751	Kntc1_1	PL.PM.SP	TRINITY_DN354681_c16_g1	WHL22.152751	3.07606	3.09075	3.20609	10.4852	12.0011	9.66072	7.85295	6.89339	8.27687	2.88836	1.61341	1.51165	2.54654	2.10169	2.56212	2.58624	3.15154	3.09166	2.28899	3.18264	2.65345	2.50291	3.17412	3.3889	4.32983	3.77884	3.55707	3.76884	5.76933	4.14923	3.48586	3.74059	3.76121	3.33901	3.88901	3.84558	4.2634	4.5505	4.07466	4.71054	4.54008	3.41258	4.17134
1099	TRINITY_DN122644_c2_g3	WHL22.152872	Dixdc1L	PL.PM.SP	TRINITY_DN349330_c11_g1	WHL22.152872	9.24522	9.76664	4.22139	20.6493	17.7052	14.2109	7.21598	4.68672	2.69002	7.72535	9.2479	15.037	11.9735	11.7975	15.7898	9.16945	9.58393	13.4382	8.94714	10.1194	13.5065	9.28301	11.317	13.9546	16.5521	16.5574	12.9546	35.9889	34.5538	34.1963	24.7343	22.2366	20.338	16.563	13.3283	15.5087	13.9208	12.2362	14.5117	11.1294	11.774	14.2736	13.3861
1100	TRINITY_DN114100_c6_g3	WHL22.152875	Hmx	PL.PM.SP	TRINITY_DN323289_c0_g2	WHL22.152875	0.388275	0.273837	0.103989	0.208101	0.222547	1.04976	3.94025	1.56071	1.39154	10.7295	22.6668	47.9022	32.0678	38.5291	41.3233	46.7272	43.5642	32.4767	32.0475	37.5706	23.0055	29.2349	35.2742	21.3465	1.38867e-05	0.175023	0.110273	1.38867e-05	3.91042e-06	0.27065	0.512409	0.0488088	7.60022e-06	84.9283	36.0153	36.8074	166.106	63.3967	70.2774	199.167	66.1819	82.307	168.79
1101	TRINITY_DN122644_c2_g1	WHL22.152885		PL.PM.SP	TRINITY_DN271472_c0_g1	WHL22.152885	6.03541	5.7426	4.06552	11.504	12.3209	7.069	4.42632	2.87656	1.38789	3.65565	3.93863	7.84637	5.72121	5.54059	7.94552	3.84951	5.17672	5.95559	5.70715	4.98394	5.35045	4.87061	6.00218	8.68013	8.99994	7.87654	2.07785	11.8355	11.5169	12.7498	10.3176	9.30242	7.48593	5.39813	1.3524	9.81109	3.37228	6.00184	4.2175	3.86684	5.96567	5.81808	4.7576
1103	TRINITY_DN120533_c2_g3	WHL22.153019	Ilkap	PL.PM.SP	TRINITY_DN344563_c4_g1	WHL22.153019	0.775366	1.44719	0.772652	3.40119	4.53646	6.3616	6.26536	4.87921	4.41066	2.52119	0.488963	0.888378	2.67489	2.646	2.06809	3.4865	4.03796	3.20689	3.9867	5.36521	4.80456	2.25259	3.88574	5.6849	4.5568	7.34894	7.13925	8.48043	9.69745	9.11195	11.15	8.88021	9.30857	10.9326	13.8236	14.1395	15.3421	14.3382	12.0758	15.4437	11.5097	13.2568	10.8223
1105	TRINITY_DN123424_c1_g1	WHL22.153041	Hypp_1936	PL.PM.SP	TRINITY_DN339019_c3_g1	WHL22.153041	0.373883	0.101853	0.0670072	8.35634e-06	0.0473019	0.129531	0.256399	0.0981147	0.213493	4.75047	3.5788	4.12558	26.4439	4.89907	4.02939	24.0679	5.65459	2.21834	15.7672	3.35505	2.4074	12.7427	3.09492	2.95807	0.514412	0.369095	0.29221	0.0994863	0.331306	0.645489	8.13105	8.18238	6.1661	14.5399	16.6985	13.3375	16.8253	13.4935	20.1261	23.3645	17.1584	26.7421	21.49
1106	TRINITY_DN117130_c0_g3	WHL22.153386	Atp6v1g3	PL.SP	TRINITY_DN322818_c1_g1	WHL22.153386	10.9769	10.8486	12.2043	20.7284	14.436	11.4487	29.9535	23.4272	20.2624	40.0545	47.7901	49.3241	52.1488	60.0928	56.0184	64.6366	57.5548	63.1118	71.3613	82.8736	89.6059	72.3626	94.5458	107.411	0	0	0	0	0	0	0	0	0	0	0	0	0	0	0	0	0	0	0
1108	TRINITY_DN120305_c1_g1	WHL22.153693	Abc, Abcb6	PL.PM.SP	TRINITY_DN337519_c0_g1	WHL22.153693	3.58578	3.77243	1.6545	9.31817	6.72127	2.54681	17.0765	15.3045	23.546	10.2335	8.66454	11.3187	11.8345	11.7134	13.4823	14.7571	16.1314	20.3588	16.2473	18.7652	29.5691	21.346	29.6651	38.8026	3.67612	10.3097	5.16083	14.4082	14.0735	9.42304	14.3032	12.5901	10.7975	12.0829	8.21486	12.3823	8.90742	9.03974	10.0494	14.5309	13.6519	19.8488	22.1103
1111	TRINITY_DN116756_c0_g1	WHL22.153756	Ccdc97	PL.PM.SP	TRINITY_DN351347_c9_g1	WHL22.153756	3.69558	2.97188	2.07636	3.81415	5.56067	2.60819	1.55826	1.46469	1.24044	0.859707	0.245195	1.63065	1.42022	1.36087	2.3157	2.65176	3.5305	3.23177	3.58608	5.93946	3.22789	2.94572	4.43563	2.83893	3.33874	4.29557	4.13822	12.7778	8.59111	5.07854	4.39529	3.4696	4.08761	6.11306	5.51244	7.15474	6.91352	6.39585	7.46629	7.44208	6.92612	8.87066	4.74778
1113	TRINITY_DN118852_c0_g1	WHL22.153936	Prdx6	PL.PM.SP	TRINITY_DN329406_c1_g1	WHL22.153936	4.70394	2.9656	13.2651	5.16758	2.67794	4.27383	2.93733	2.06321	0.954383	4.11467	2.9224	3.0258	8.8254	7.46134	6.49035	20.6909	31.354	19.8709	34.1235	66.5875	50.9116	43.3311	106.342	73.7917	204.515	180.723	226.656	69.5118	80.2591	90.7416	206.474	218.99	232.964	370.24	345.374	343.014	429.782	387.613	417.419	494.339	435.698	685.989	518.788
1114	TRINITY_DN21344_c0_g1	WHL22.15401	Dnahc5_1	PM.SP	TRINITY_DN283611_c0_g1	WHL22.15401	0	0	0	0	0	0	0	0	0	0	0	0	0	0	0	0	0	0	0	0	0	0	0	0	13.7295	10.3204	6.74449	12.3908	7.41104	5.2276	4.7696	5.52557	5.48094	11.6661	8.73589	15.83	5.71603	5.05048	10.0871	3.86238	7.55336	7.58542	7.39215
1115	TRINITY_DN123625_c3_g4	WHL22.15404		SP	TRINITY_DN318265_c0_g4	WHL22.15404	0	0	0	0	0	0	0	0	0	0	0	0	0	0	0	0	0	0	0	0	0	0	0	0	0	0	0	0	0	0	0	0	0	0	0	0	0	0	0	0	0	0	0
1116	TRINITY_DN117883_c0_g1	WHL22.154126		PL.PM	TRINITY_DN346742_c3_g1	WHL22.154126	0.897471	1.49393	1.05046	1.72696	1.83852	1.2172	1.40485	0.657877	0.308277	1.7726	0.656171	1.81169	1.96466	1.68091	1.87447	2.0346	2.56517	3.80655	1.7469	3.3776	3.36157	2.18138	3.40468	3.4323	3.67609	1.34947	1.6081	4.98896	1.94119	1.5418	2.82299	2.3519	1.55186	1.39258	1.64121	3.6911	0.845797	1.53766	3.67205	3.08762	3.65797	4.81383	3.52289
1118	TRINITY_DN118339_c2_g1	WHL22.154262	Ddx23, Ddx23_1, Unk_5	PL.PM.SP	TRINITY_DN350978_c4_g4	WHL22.154262	4.36891	2.68253	3.19875	11.4921	6.91613	6.4927	10.8746	6.86112	8.20439	6.31902	5.90673	6.06847	5.73318	7.86222	8.39067	8.28234	12.9093	11.8552	9.87398	14.1671	11.802	8.9746	13.428	11.9591	42.7855	36.4178	44.605	45.4528	28.7723	37.4176	64.2334	48.5303	66.9993	83.8403	98.8876	81.6472	74.1884	86.4368	75.8299	70.6976	86.0609	68.3011	60.9433
1119	TRINITY_DN109677_c3_g3	WHL22.154299	Dnah1_1	SP	TRINITY_DN238510_c0_g1	WHL22.154299	0	0	0	0	0	0	0	0	0	0	0	0	0	0	0	0	0	0	0	0	0	0	0	0	0	0	0	0	0	0	0	0	0	0	0	0	0	0	0	0	0	0	0
1120	TRINITY_DN99961_c0_g2	WHL22.154302	NA	PL.PM.SP	TRINITY_DN303663_c5_g1	WHL22.154302	0.518172	0.812436	0.314394	0.4059	0.660268	0.844091	3.66196	2.84584	6.07272	9.1677	8.82103	11.7253	16.9096	12.2885	16.5494	27.183	25.078	21.2426	36.0592	30.1644	20.4728	29.0429	27.1537	24.9931	5.02308	8.70354	11.0849	14.2476	16.557	15.0085	17.45	15.3051	16.4335	6.73454	4.92533	9.71912	7.74999	6.0079	9.53795	15.5062	16.7314	10.0325	16.9212
1121	TRINITY_DN108621_c0_g1	WHL22.154305	Dnah1_1	PL.PM.SP	TRINITY_DN244075_c0_g1	WHL22.154305	0.152989	0.316449	0.452761	0.17976	0.325759	0.219968	0.265199	0.16258	0.171737	6.2182	7.63374	5.29869	7.94051	6.25167	6.9827	7.95255	5.74752	6.67986	9.26759	7.09036	5.98836	6.93622	5.64789	7.27234	1.20791	6.55277	4.89675	1.24587	2.26229	1.80287	5.87461	9.31905	5.8806	10.8672	6.69428	8.34939	7.16602	5.65889	4.63831	7.78448	5.77281	5.77315	12.7703
1123	TRINITY_DN122369_c1_g1	WHL22.15432	Fmo3	PL.PM.SP	TRINITY_DN352973_c7_g2	WHL22.15432	12.7014	7.70488	3.19271	12.538	11.2649	8.92826	19.5912	19.3943	15.3249	29.2067	44.5485	70.5459	47.1114	43.3024	67.2191	74.6634	64.4536	103.259	81.5375	91.8478	102.705	61.308	83.3501	72.9334	6.28747	7.39001	5.66667	3.86759	6.03602	5.96083	1.21055	1.58325	1.90964	2.45355	1.05222	3.11899	6.90687	4.79941	7.87338	11.066	5.49658	49.2864	21.4017
1124	TRINITY_DN109838_c0_g1	WHL22.154338	Wdr43	PL.PM.SP	TRINITY_DN348440_c5_g1	WHL22.154338	7.33441	3.52751	2.63617	9.87134	6.6611	4.16087	4.60549	3.34806	3.18155	3.29465	3.40455	6.54422	3.91666	5.87325	6.48588	5.7625	8.20955	9.21549	5.89124	7.76846	7.78237	5.83086	8.4897	8.0175	7.3472	9.24315	11.0387	14.3811	14.5621	14.2079	10.2096	11.871	10.5083	26.7413	19.9495	17.9216	22.6287	17.8008	17.3054	16.706	17.6445	12.7962	15.9868
1127	TRINITY_DN120845_c4_g1	WHL22.154446	Reptin52	PL.SP	TRINITY_DN324016_c0_g7	WHL22.154446	18.3702	11.8774	4.98457	29.1278	21.5817	18.9639	35.874	31.4765	36.4096	38.9627	46.7971	58.9881	35.0855	47.1824	58.6665	45.8281	53.6649	60.3573	46.5358	52.7373	58.4745	50.1697	55.685	66.7909	0	0	0	0	0	0	0	0	0	0	0	0	0	0	0	0	0	0	0
1128	TRINITY_DN122980_c1_g1	WHL22.154464	Hypp_942	PL.PM.SP	TRINITY_DN337901_c1_g1	WHL22.154464	11.5032	12.483	11.8833	6.98584	7.95261	8.64631	20.8883	24.7121	24.4686	17.429	11.9467	11.7333	10.0025	7.75918	8.48198	7.8522	8.63574	9.22621	11.057	8.50616	8.99056	8.70471	13.2393	10.6561	0.327893	0.277409	0.406817	0.394562	0.574621	0.499255	10.0238	10.3268	15.1216	4.32663	3.44117	7.73683	3.54926	3.49357	5.22958	4.89714	4.32367	7.39411	8.73065
1129	TRINITY_DN123466_c4_g1	WHL22.154474	Galnt10	PL.PM.SP	TRINITY_DN351972_c6_g1	WHL22.154474	20.6219	23.2342	24.1079	20.9726	22.6771	23.4355	14.9464	14.1952	9.68979	4.93413	1.47975	1.86385	1.83724	1.89394	1.40924	1.45346	2.11392	2.31379	1.84015	2.54267	2.87188	1.74796	2.43159	2.86714	61.5934	35.0153	49.1792	55.1806	45.038	43.995	42.6576	29.6813	39.7437	19.1822	16.2803	13.9193	11.7121	15.61	12.3464	14.904	19.3191	14.6861	16.6973
1133	TRINITY_DN122716_c0_g2	WHL22.154813		PL.PM.SP	TRINITY_DN295772_c0_g2	WHL22.154813	1.16963	3.42771	5.36062	3.12584	3.25785	4.28087	1.65137	1.34315	0.547448	0.592204	0.343511	0.474134	0.705663	0.400388	0.367926	0.526604	0.698299	0.402724	0.487954	0.543769	1.13965	1.02971	0.852257	0.663707	4.54079	16.9648	5.28196	2.76752	11.7138	3.46207	1.72088	4.94399e-05	1.75057	3.21874	10.2265	2.20434	0.773395	9.02392	1.9493	3.80056	11.4965	3.98054	4.84923
1135	TRINITY_DN122716_c0_g1	WHL22.155100	Ank1_3	PL.PM.SP	TRINITY_DN350555_c10_g1	WHL22.155100	2.83091	5.74179	13.8579	5.53236	7.65433	11.3329	3.08213	4.44593	1.95648	1.33974	0.499522	0.627581	2.28579	1.37086	0.946932	1.70323	1.94315	1.6658	1.65584	1.7705	1.3409	2.31239	2.09425	2.36362	14.2755	18.6041	20.769	12.8059	17.4916	16.1172	6.42365	6.93112	7.48301	14.2564	11.3222	14.6079	14.8214	11.4191	13.1142	16.6327	14.445	22.0841	24.3431
1136	TRINITY_DN91659_c0_g2	WHL22.155316	Clect/Pan_7	PL.SP	TRINITY_DN328750_c2_g1	WHL22.155316	0.26609	0.25707	1.86934	0.104224	0.267963	0.780741	0.425771	0.312234	1.65447	0.0636279	0.0726939	0.179135	0.124057	0.0275105	2.67204e-05	1.04073e-05	0.00559847	2.67204e-05	1.04073e-05	9.58217e-07	2.67204e-05	0.117135	0.0051247	0.143298	0	0	0	0	0	0	0	0	0	0	0	0	0	0	0	0	0	0	0
1138	TRINITY_DN109209_c2_g2	WHL22.155370	C14orf45	PL.PM.SP	TRINITY_DN346668_c1_g3	WHL22.155370	18.0889	21.804	42.6423	10.9105	9.02926	13.6896	13.9114	14.6224	19.5421	27.6578	32.9682	17.7846	16.5499	18.429	12.6072	16.7005	13.7065	10.3833	14.0916	12.3522	9.33651	11.0678	11.054	13.201	43.4198	60.8805	96.493	39.4051	28.1835	60.3141	50.8977	50.7374	56.4166	36.3729	33.1506	26.9179	27.57	26.3874	23.5484	26.2038	22.3475	23.5238	26.5004
1139	TRINITY_DN114281_c0_g2	WHL22.155374		PL.PM.SP	TRINITY_DN348479_c8_g1	WHL22.155374	9.29852	10.9314	14.7516	6.49105	7.93149	7.6343	5.43288	6.54801	6.47559	2.0619	0.907134	2.13934	4.12985	3.69227	2.8094	3.50796	3.94852	2.85147	2.83443	3.89818	2.86124	3.35709	3.18451	2.60641	10.5327	18.3237	8.47511	17.7327	19.3395	14.1	3.97081	3.2222	5.50571	7.76229	6.93108	8.51147	6.4007	6.35116	6.76581	6.23293	6.38609	6.19273	7.43492
1141	TRINITY_DN120569_c0_g2	WHL22.155742	NA	PL	TRINITY_DN332095_c1_g2	WHL22.155742	1.70576	5.8152e-05	4.26122	1.28758	0.275686	1.48248	1.76173	6.8608	2.12739	2.52116	16.4432	2.6395	2.02422	22.7051	2.35612	1.83966	13.9278	1.14296	1.73213	10.9658	0.829358	1.14676	11.5051	0.910789	0	0	0	0	0	0	0	0	0	0	0	0	0	0	0	0	0	0	0
1142	TRINITY_DN114168_c0_g1	WHL22.155787	NA	PL.SP	TRINITY_DN293916_c0_g2	WHL22.155787	1.57408	3.09696	3.67717	1.9376	3.71395	4.26757	2.61868	4.40216	5.48013	6.33224	1.47382	1.48319	3.44787	1.93351	0.952504	1.86454	2.23191	1.56389	3.03453	3.47063	3.68807	4.70723	4.15525	6.62758	0	0	0	0	0	0	0	0	0	0	0	0	0	0	0	0	0	0	0
1144	TRINITY_DN112289_c0_g1	WHL22.156055	Col4a3bp	PL.PM	TRINITY_DN350728_c9_g1	WHL22.156055	1.31539	0.792057	0.728822	3.42835	1.99548	1.12515	2.60229	1.52596	0.725675	0.663312	0.280989	0.157127	0.111501	0.181955	0.44706	0.0686478	0.317339	0.500466	0.0848116	0.157256	0.251787	0.294775	0.242067	0.282792	6.66047	5.01788	6.91718	7.97233	7.58938	6.49491	7.88417	12.0336	12.4247	35.8063	29.7462	38.5741	31.4783	25.7251	34.865	30.3327	29.4707	38.1078	29.4132
1145	TRINITY_DN116980_c1_g1	WHL22.156106	Dullardh	PL.PM.SP	TRINITY_DN344126_c5_g3	WHL22.156106	52.3976	39.8183	58.0854	89.4351	83.4169	89.1593	25.176	22.2793	12.5816	11.1166	8.00121	7.08498	7.39417	7.87263	7.67142	6.13205	8.50232	9.74986	7.09445	7.78094	9.19715	7.96981	10.9033	10.5878	81.1201	98.2317	76.9652	65.0406	88.6252	64.4829	51.6291	62.812	52.4781	63.6358	64.1013	64.9263	71.9285	58.6261	66.761	55.4916	47.4629	71.1332	54.1936
1147	TRINITY_DN119548_c1_g1	WHL22.156125	Hypp_697, PtpN12/18/22	PL.PM.SP	TRINITY_DN338649_c1_g1	WHL22.156125	10.5682	7.9364	11.8671	4.24716	2.64935	2.50149	3.55366	1.71968	2.20723	4.32116	4.56627	4.10376	3.99866	6.24697	5.5717	4.13231	5.34486	5.00053	4.64369	5.79523	5.75759	5.08347	8.41505	6.23287	58.9547	48.4655	48.9641	29.4411	28.2396	28.3016	11.22	10.3953	13.9722	13.9204	17.3973	16.3805	14.8991	15.2564	14.1053	18.1052	18.1016	20.0119	24.1893
1148	TRINITY_DN106671_c0_g2	WHL22.156127	Rpl23	PL.PM.SP	TRINITY_DN475248_c0_g1	WHL22.156127	5.82463	4.49935	3.03128	14.1854	11.8404	17.5793	24.7407	21.4645	25.3044	52.5651	57.8925	72.8773	100.422	109.792	122.137	283.898	309.133	239.699	405.482	498.87	386.457	495.347	548.943	553.43	0.000112362	5.80929	0.000163606	10.258	1.90361	5.82615	1.3821	4.1185	4.07238	17.8956	4.2391	15.5666	27.3277	3.75553	28.9076	39.0676	5.73836	50.7223	50.2369
1149	TRINITY_DN119262_c0_g1	WHL22.15613	Dr1	PL.PM.SP	TRINITY_DN351415_c8_g1	WHL22.15613	6.27449	3.24404	4.85565	7.97736	8.8766	10.3269	13.2064	14.1635	15.3406	12.7862	14.903	12.8439	12.5107	13.1428	12.6804	13.1373	12.2725	11.1491	10.8681	11.8949	10.7621	10.9415	14.1652	10.989	69.9261	110.118	69.9356	39.0478	67.48	47.5578	56.0112	48.3634	43.6298	41.1399	36.7622	36.1355	42.8342	35.8594	37.4853	38.5457	34.5135	30.1166	33.7469
1159	TRINITY_DN115607_c0_g1	WHL22.156714	C6orf165L	PL.PM.SP	TRINITY_DN331493_c0_g1	WHL22.156714	6.88616	9.05814	3.38259	15.4383	16.0048	13.0351	32.7522	37.1619	46.4912	111.684	131.884	137.038	85.8154	85.1973	97.5225	54.1141	39.6936	56.9358	47.3216	33.9947	43.7181	35.1199	36.7417	44.012	9.34486	16.9568	13.3131	14.7081	21.1863	18.1195	58.9407	85.1968	76.3339	85.458	63.6354	66.3019	60.1016	46.4151	61.427	55.1227	34.4733	55.9093	53.3198
1162	TRINITY_DN98808_c0_g1	WHL22.157150	Drd2	PL.PM	TRINITY_DN346327_c7_g1	WHL22.157150	0.349116	8.3753	0.710331	0.48519	7.62591	0.597573	0.148668	3.13752	0.141454	0.080779	1.32968e-05	0.0204196	0.0210019	0.152709	0.0105643	8.80979e-07	0.0776879	0.034687	0.00998457	1.32968e-05	1.52304e-06	0.0148727	1.32968e-05	0.00816785	0.11134	0.339992	0.130606	0.574189	2.13515	1.18207	1.93394	1.59819	1.84853	22.2212	13.6571	21.2843	22.3889	17.605	25.5374	18.5538	12.5075	20.8594	18.7523
1165	TRINITY_DN122702_c1_g1	WHL22.157208	Ngdn	PL.PM.SP	TRINITY_DN350153_c3_g1	WHL22.157208	11.3647	11.2246	16.2785	10.8718	11.7629	15.6996	10.9431	12.1642	16.8054	8.46422	6.63666	7.75761	11.628	17.9575	12.7085	24.9212	26.7017	17.6496	24.4294	22.3059	16.945	25.0571	17.8065	16.0306	10.494	4.90472	7.12854	70.1286	30.1712	53.4408	28.8608	16.0394	36.4233	18.6204	21.7995	12.602	16.9297	22.7826	11.7431	9.12482	25.6837	8.45007	10.5297
1166	TRINITY_DN113027_c0_g2	WHL22.157255	Rdh11	PL.SP	TRINITY_DN333025_c1_g3	WHL22.157255	12.7989	2.95262	6.41335	10.7236	4.19926	4.55075	10.3695	9.48071	5.10853	7.82458	10.7654	7.11059	4.90943	8.23612	5.92645	4.80503	7.147	8.22058	6.10404	10.6771	12.5022	6.48965	13.0841	16.1155	0	0	0	0	0	0	0	0	0	0	0	0	0	0	0	0	0	0	0
1167	TRINITY_DN90085_c0_g1	WHL22.15727	Hypp_1685	PL.SP	TRINITY_DN282241_c2_g2	WHL22.15727	3.70465e-06	4.53592e-06	1.76736e-06	3.70465e-06	4.53592e-06	0.0147556	0.227338	0.178386	0.0218875	0.475562	0.406677	0.189549	0.640269	0.44276	0.294174	0.498396	0.609436	0.171062	0.818671	1.10295	0.284761	0.833847	0.727634	0.208481	0	0	0	0	0	0	0	0	0	0	0	0	0	0	0	0	0	0	0
1168	TRINITY_DN117414_c1_g1	WHL22.157411	Syt12	PL.PM	TRINITY_DN339616_c4_g1	WHL22.157411	2.96221	1.26797	1.30289	3.62885	4.2691	4.5825	4.49043	5.1765	5.24094	4.6648	1.92779	1.51677	2.03513	2.19944	2.32492	2.28001	4.05196	3.53093	2.90245	3.90449	3.73586	3.0196	4.87153	6.29105	1.69969	0.894687	0.496923	1.60024e-05	0.290712	0.182954	1.77141	0.176111	0.767269	1.5292	0.230425	0.423652	1.946	0.49237	0.840526	2.60811	0.49931	1.09849	1.99666
1169	TRINITY_DN101053_c0_g1	WHL22.157421	Mon1a	PL.PM.SP	TRINITY_DN353157_c15_g1	WHL22.157421	0.53746	0.810822	0.296327	0.718184	1.43557	0.731941	0.278239	0.251058	0.236039	0.665188	0.924567	1.07322	1.85711	0.997829	2.43231	2.26853	1.71128	3.51606	2.74665	2.0697	2.4159	3.31212	2.86737	2.41191	8.04519	12.5809	9.58709	11.5143	10.7264	10.4687	8.55796	7.08265	8.22382	8.43521	9.19965	8.37634	10.3795	9.946	8.70392	10.5651	8.9904	9.14078	8.95633
1170	TRINITY_DN102535_c0_g1	WHL22.157424		PL.PM.SP	TRINITY_DN345658_c2_g2	WHL22.157424	1.72557	0.375414	1.46617	0.415911	0.305103	0.821531	0.902683	0.843787	0.91399	0.634731	0.887839	1.37427	1.29952	1.47834	1.30814	1.7779	2.1307	0.840448	1.23556	2.44884	1.32134	1.81129	3.21234	0.967384	84.4622	87.8625	40.4921	58.9456	65.8477	40.539	74.6306	88.8914	64.5933	21.2001	20.3117	17.9363	12.04	16.1996	14.6595	12.6787	15.4186	13.0864	10.7848
1171	TRINITY_DN116327_c1_g1	WHL22.157457	Myto/Isoleu/Synth	PL.PM.SP	TRINITY_DN353053_c12_g2	WHL22.157457	1.04344	0.718991	0.329122	2.75856	2.20743	3.55979	1.87834	2.94995	2.02235	2.6611	0.850219	1.21633	1.13506	1.46814	1.71991	1.66382	2.16046	2.03181	1.48389	1.85796	2.209	1.37792	2.36823	2.49724	2.95881	15.7652	9.90356	9.63219	9.53366	11.1297	6.55274	4.91338	8.78165	6.4332	4.21063	4.01366	9.00786	6.45136	4.59256	7.4913	5.23706	5.24768	7.16878
1172	TRINITY_DN122827_c3_g2	WHL22.157483	Ears2	PL.PM	TRINITY_DN353071_c11_g2	WHL22.157483	15.8302	14.9616	8.4272	65.9772	72.3624	81.1614	90.4459	118.463	137.609	70.0203	74.653	64.2314	44.521	44.7285	44.0217	38.6863	38.0128	39.6236	31.7283	29.2643	33.1513	32.1902	24.4237	33.2841	3.30687	4.22558	2.42531	4.84487	5.39324	1.98427	2.24538	2.08884	2.80281	0.90157	0.887665	2.96016	1.78353	0.875433	2.94	2.30649	1.73549	2.68068	2.25134
1174	TRINITY_DN117280_c0_g1	WHL22.157722	Enox1	PL.PM.SP	TRINITY_DN347311_c3_g2	WHL22.157722	6.30711	5.26057	2.4827	12.1122	9.10989	6.43717	15.7894	14.1131	12.713	14.7393	12.3251	17.0661	8.44173	9.77735	12.7843	4.42833	5.41683	7.22186	4.64441	6.35851	8.13575	5.82127	6.40077	6.89909	8.23005	13.8611	3.97259	23.1417	31.7345	22.1953	12.5256	19.4075	11.8372	18.335	11.2858	18.0996	14.1952	8.50519	14.7121	11.3057	9.88764	11.863	12.4303
1175	TRINITY_DN121493_c0_g1	WHL22.157791	Ttc14L	PL.PM.SP	TRINITY_DN353496_c9_g1	WHL22.157791	4.96146	4.07806	2.41703	7.52996	7.29353	4.30927	6.86201	4.84806	4.60768	3.22847	3.54017	4.00465	2.2079	2.49085	3.07727	1.76656	1.99452	2.95392	1.5057	1.67112	2.27045	1.48286	1.70066	1.81712	7.88049	7.03588	6.86707	21.2179	15.8184	17.0498	12.9661	9.25961	9.84034	11.3962	11.3953	9.24123	10.9598	12.8129	11.2797	7.06252	9.50694	7.13676	5.87815
1176	TRINITY_DN115153_c1_g4	WHL22.157821	CapZB, CapZB_1, CapZB_2	PL.SP	TRINITY_DN269296_c0_g1	WHL22.157821	24.0437	23.3921	23.5569	43.5832	44.0463	30.1239	48.9252	46.3215	23.0199	38.4131	28.4908	29.1794	31.5326	29.7366	36.4742	40.8654	43.8999	54.3718	50.3511	54.5112	75.5639	50.2878	66.4072	89.9576	0	0	0	0	0	0	0	0	0	0	0	0	0	0	0	0	0	0	0
1179	TRINITY_DN119267_c0_g1	WHL22.158312	Deaf1L, Samd11	PL.PM.SP	TRINITY_DN341287_c2_g3	WHL22.158312	0.425207	0.0562791	0.127935	0.0876542	0.0228718	0.0686996	0.608764	1.11128	0.937517	5.11525	12.5438	7.81068	4.42367	5.9281	2.32852	3.27586	4.96017	8.7145	2.34105	5.09945	3.14677	3.68426	5.39165	3.52986	315.953	318.186	195.192	191.506	200.578	135.823	53.9077	41.4746	37.6116	7.71468	7.06587	14.1791	15.1579	18.6755	19.7432	16.6806	16.7986	15.7088	13.4036
1180	TRINITY_DN120501_c0_g1	WHL22.158334	Noc2L	PL.PM.SP	TRINITY_DN349452_c5_g1	WHL22.158334	3.61663	2.10561	3.64126	4.11458	1.11602	6.41501	5.6952	5.0561	6.58298	12.5177	24.6466	16.7936	22.9092	33.4383	21.0258	33.7775	51.3806	29.1577	29.9752	44.1408	26.0066	33.4316	37.0434	19.9808	23.0191	22.5782	31.8335	21.8027	22.591	23.424	20.9066	19.5667	22.2081	59.6487	49.3281	48.6833	60.884	53.4158	47.098	49.497	52.0403	46.7192	41.0918
1182	TRINITY_DN120179_c1_g1	WHL22.158406	NeurlsnL	PL.SP	TRINITY_DN256623_c0_g3	WHL22.158406	12.5467	6.13559	9.92612	15.6431	11.9875	7.73384	12.5058	14.567	9.53443	18.1489	20.667	20.0564	16.5242	18.0607	15.9759	23.3074	26.4444	27.8699	29.2899	34.0129	40.6116	29.041	40.5708	54.977	0	0	0	0	0	0	0	0	0	0	0	0	0	0	0	0	0	0	0
1187	TRINITY_DN122678_c2_g1	WHL22.158600	Hypp_3032, Hypp_3060	PL	TRINITY_DN267513_c1_g1	WHL22.158600	0.977065	1.03874	1.23622	1.23148	1.47933	1.00224	0.652408	0.676604	0.849551	0.365343	0.0935883	0.125419	0.184944	0.155834	0.173018	0.105428	0.178359	0.142038	0.0976903	0.185185	0.167482	0.116416	0.126983	0.117045	0	0	0	0	0	0	0	0	0	0	0	0	0	0	0	0	0	0	0
1188	TRINITY_DN122274_c1_g5	WHL22.158627	Rtel1	PL.PM.SP	TRINITY_DN354505_c13_g1	WHL22.158627	0.794133	0.506546	0.774997	1.17235	0.926252	1.15598	0.684231	0.487953	0.583026	1.43133	2.28367	2.45045	2.22134	3.24153	2.18962	1.81176	1.5538	1.51372	1.16432	1.88563	1.33867	1.85538	1.59644	1.39586	4.05151	4.64038	4.44598	1.24856	1.65824	1.29634	5.32098	1.83883	4.24654	6.54935	5.97029	6.34838	5.80086	4.54051	5.95218	4.51863	5.24108	4.53074	3.9178
1189	TRINITY_DN112794_c0_g2	WHL22.158686	Eif3s3L	PL.SP	TRINITY_DN230161_c0_g1	WHL22.158686	9.80107	2.9862	2.50997	18.6653	10.2933	7.48769	43.5956	48.505	56.9798	73.9554	119.087	155.117	91.5528	111.008	151.285	120.782	166.26	174.752	120.048	176.546	167.447	120.958	163.705	128.793	0	0	0	0	0	0	0	0	0	0	0	0	0	0	0	0	0	0	0
1193	TRINITY_DN121105_c2_g6	WHL22.158782	Tektin1-2	PL.PM.SP	TRINITY_DN353026_c9_g2	WHL22.158782	93.7599	133.148	52.5618	62.5059	74.716	69.7951	184.981	226.05	284.745	488.028	506.171	433.934	230.087	224.99	230.12	113.942	86.2863	113.01	88.6898	62.9204	82.3927	60.0635	53.1397	76.0735	43.0396	70.2277	48.2821	25.9975	48.5783	32.8936	225.117	259.085	196.813	145.286	96.8443	99.1768	76.5937	62.5042	78.8259	60.1485	44.0947	63.0886	56.3804
1198	TRINITY_DN123454_c2_g3	WHL22.158867	Chtf18	PL.PM.SP	TRINITY_DN353974_c12_g1	WHL22.158867	0.764043	0.305188	0.298	2.82332	2.24993	2.24024	2.68432	2.51985	3.30734	2.50981	3.42842	6.15025	5.00223	4.89318	6.61151	5.5777	7.64198	5.70411	5.78675	8.0313	5.29839	6.43393	8.47414	5.56373	6.78835	4.89722	7.45156	5.52354	13.6752	7.88443	6.07906	13.4869	6.76073	14.0245	9.17107	10.588	12.9063	10.0427	10.7942	11.435	9.54493	7.81378	9.6579
1199	TRINITY_DN116103_c0_g1	WHL22.158880	Hypp_632	PL.PM.SP	TRINITY_DN351159_c4_g1	WHL22.158880	6.46021	6.21207	4.57783	3.19065	3.40161	2.1761	2.10247	1.78792	1.9129	1.27756	1.1198	1.35902	1.28638	1.39845	1.7409	1.61326	1.74524	1.48414	1.43662	1.48257	1.76297	1.36883	1.47597	1.91536	28.3435	2.04675	3.36316	7.3086	0.835092	1.03186	8.00556e-05	0.0778319	2.31809e-05	8.00556e-05	0.407331	1.98504	2.65514	0.73648	3.64075	12.1778	0.504374	7.18671	22.4746
1201	TRINITY_DN120951_c2_g1	WHL22.159299	Cnot3, Cnot3_1	PL.PM.SP	TRINITY_DN352973_c5_g1	WHL22.159299	4.14511	3.88715	2.12131	16.0609	16.6878	13.267	16.7002	15.7394	11.828	7.75152	5.99898	8.74285	7.02238	6.57283	7.93246	7.25874	8.62277	10.9448	7.46419	8.10981	8.90181	7.07038	8.23524	10.3074	6.14618	6.84827	8.14644	13.8251	12.1591	11.374	17.5356	19.9151	16.2041	43.1393	37.995	38.0943	34.0545	37.2367	34.6682	25.8452	27.3295	31.6669	26.3455
1203	TRINITY_DN120081_c1_g4	WHL22.159327	Lrrc23	PL.PM.SP	TRINITY_DN345200_c1_g2	WHL22.159327	2.96399	1.1774	0.529569	2.81929	1.84538	1.59242	10.2477	14.3391	14.2574	25.8156	61.2601	50.1406	21.418	31.1314	40.4441	25.5216	21.6484	31.8833	24.2114	23.0414	26.1975	21.7139	21.4353	31.1952	11.5605	10.1168	23.732	9.34935	11.3513	12.3863	47.828	65.0621	48.6704	105.427	87.2041	72.0933	81.5476	79.1768	88.7734	93.2114	75.8431	107.737	92.7478
1207	TRINITY_DN121081_c0_g1	WHL22.159452	Ack2	PL.PM.SP	TRINITY_DN353354_c15_g1	WHL22.159452	7.80298	5.47248	3.303	7.03589	6.25427	2.83781	2.71912	1.81213	1.14011	0.961841	0.707812	1.13933	0.54971	0.42093	1.27704	0.72995	1.11341	1.61287	0.860839	1.45513	1.3693	0.94647	1.56795	1.36704	8.91578	11.1128	6.66142	11.247	13.7271	9.34995	8.50245	9.41026	7.73296	11.6914	9.22506	12.6088	8.51559	7.67944	9.85069	6.92095	5.84962	9.46438	7.54712
1209	TRINITY_DN101785_c0_g1	WHL22.15960	Pu1	PL.PM.SP	TRINITY_DN332240_c2_g3	WHL22.15960	0.407998	0.146775	0.750776	0.175263	0.0695836	0.268772	0.273776	0.117824	0.531583	0.100697	0.101247	0.287749	0.049088	0.144502	1.07316e-05	0.0125938	0.0367549	0.183311	0.0116696	0.0312234	0.17292	0.127456	0.0897142	0.172635	2.63186e-06	1.38353e-05	3.40217e-06	2.63186e-06	1.38353e-05	3.40217e-06	0.0323731	0.172688	0.338729	0.0558915	0.150633	0.161855	0.349147	1.38353e-05	0.400755	0.772103	1.25891	2.94607	1.14934
1212	TRINITY_DN114498_c0_g1	WHL22.159708	Eif4A	PL.SP	TRINITY_DN141721_c0_g1	WHL22.159708	54.8573	28.2815	16.9468	56.6778	39.5193	60.1792	64.0201	49.6073	71.6728	70.1146	83.9577	103.254	89.3172	103.893	115.292	120.303	155.927	134.989	129.703	176.277	141.345	136.901	200.316	160.386	0	0	0	0	0	0	0	0	0	0	0	0	0	0	0	0	0	0	0
1213	TRINITY_DN118359_c3_g2	WHL22.159717	Eif4A	PL.SP	TRINITY_DN314557_c1_g4	WHL22.159717	46.3158	20.5115	12.2139	49.7853	31.5775	54.9587	55.6418	39.9028	62.8572	71.5427	88.5414	112.285	99.2663	129.766	125.494	128.882	175.983	147.157	131.511	192.66	147.914	138.189	211.971	164.911	0	0	0	0	0	0	0	0	0	0	0	0	0	0	0	0	0	0	0
1215	TRINITY_DN120417_c0_g2	WHL22.159861	Gpr177	PL.PM.SP	TRINITY_DN349791_c8_g1	WHL22.159861	4.16331	2.98799	4.68399	6.41047	6.07819	4.18367	6.93343	5.63451	3.80489	3.22976	2.52688	2.47949	2.3158	3.19131	2.60678	1.7779	2.63006	2.20794	1.02963	1.49462	1.85848	1.57307	1.22863	2.01536	16.0781	9.91172	15.4507	7.93886	5.46187	9.77397	16.2415	20.0916	22.3398	40.1474	53.8974	39.6427	38.2403	44.9929	38.3123	38.7043	41.0117	35.094	31.3449
1216	TRINITY_DN122062_c1_g1	WHL22.159865	Faf1	PL.PM.SP	TRINITY_DN354550_c14_g1	WHL22.159865	37.134	26.8931	56.1353	42.0182	36.3595	40.3924	29.9465	23.3818	23.2357	15.4262	12.8185	11.1799	11.173	13.9308	14.0575	13.1649	18.5933	15.0354	11.8644	15.1377	11.8503	13.584	14.8699	11.5823	17.2697	14.5007	14.5604	29.7017	27.9737	23.0954	47.1995	51.6536	50.0007	40.243	42.6099	41.1911	28.9691	32.3165	32.3712	28.9696	26.6096	33.7123	24.7515
1217	TRINITY_DN115666_c1_g4	WHL22.15992	Hypp_2317	PL.SP	TRINITY_DN339114_c0_g1	WHL22.15992	0.0964602	0.158622	0.101479	0.0755612	0.257815	1.96146	6.75222	10.6187	13.3357	70.3363	102.5	93.7102	71.991	64.1003	63.3708	39.0341	22.0028	21.0323	22.4454	10.8639	6.44978	37.7018	12.0698	3.84949	0	0	0	0	0	0	0	0	0	0	0	0	0	0	0	0	0	0	0
1220	TRINITY_DN115043_c0_g1	WHL22.160026	Spsb3	PL.PM.SP	TRINITY_DN349978_c8_g2	WHL22.160026	0.131378	0.019992	8.99568e-06	0.0343063	0.0162482	0.563227	0.875901	1.65593	2.67353	4.2509	11.5821	10.3714	3.42982	5.86436	11.3546	6.34734	7.44782	23.2011	7.04612	8.46985	20.7264	9.04061	10.0979	30.3389	0.630065	0.529324	1.59349	0.162471	0.609141	0.183341	0.729609	0.836422	0.768883	47.2383	35.6639	42.2578	75.0217	58.536	61.4533	51.2406	36.3886	64.2861	34.7251
1222	TRINITY_DN121201_c4_g1	WHL22.160152	Pka	PL.SP	TRINITY_DN328347_c0_g3	WHL22.160152	22.7973	17.6292	32.6406	12.4689	13.0609	9.41371	5.7048	5.18898	2.70028	4.65827	3.10597	3.09035	4.07333	3.76927	2.5061	8.59944	9.54233	12.4859	11.574	16.0987	21.3478	15.6935	22.3673	28.0605	0	0	0	0	0	0	0	0	0	0	0	0	0	0	0	0	0	0	0
1224	TRINITY_DN121261_c0_g1	WHL22.160158	Zcchc11	PL.PM.SP	TRINITY_DN320561_c10_g1	WHL22.160158	23.8462	27.4089	24.3318	48.2643	51.7891	43.5923	47.1554	48.2739	43.2891	12.2282	6.26682	6.47599	4.35834	5.01611	5.73999	3.39877	3.81814	4.69384	2.81781	3.35424	3.21704	2.98822	3.00056	3.21174	107.253	113.543	73.3384	59.6261	58.4507	42.3207	52.542	42.0455	40.5082	15.9274	13.3851	19.7663	22.8058	20.659	22.6843	25.0686	27.6268	30.9267	28.6547
1226	TRINITY_DN115727_c0_g1	WHL22.160340		PL.PM.SP	TRINITY_DN352355_c9_g1	WHL22.160340	4.05518	2.08432	2.2712	3.7401	3.34206	4.8783	3.38395	3.55437	3.43268	1.20935	0.599535	0.552414	1.42298	0.80418	0.623514	1.04294	2.22876	1.02373	0.985718	2.58833	2.41422	0.959697	1.26539	2.69144	8.80035	13.1877	8.50214	4.36117	7.78078	5.18522	2.81838	2.49338	2.31246	0.907229	1.48966	1.59793	1.97505	1.58667	1.47319	3.20716	2.49016	1.71903	2.0999
1228	TRINITY_DN105893_c1_g1	WHL22.160395		PL.SP	TRINITY_DN327038_c2_g1	WHL22.160395	3.66426	3.03884	1.73989	3.8646	4.14265	3.08311	4.19627	4.65062	4.24085	2.29045	1.7098	2.16053	1.5408	1.73716	1.45921	1.94762	1.7428	2.65072	2.31423	2.73162	3.41408	3.24699	3.70736	4.72863	0	0	0	0	0	0	0	0	0	0	0	0	0	0	0	0	0	0	0
1229	TRINITY_DN121682_c0_g2	WHL22.160761	ClvhH2b	PL.SP	TRINITY_DN410704_c0_g1	WHL22.160761	4.86996	7.42645	10.6269	96.227	149.733	62.2176	303.86	383.896	366.169	266.349	155.706	250.529	178.224	135.549	172.807	110.773	145.677	115.751	79.8693	88.536	75.4375	71.6524	36.875	46.8194	0	0	0	0	0	0	0	0	0	0	0	0	0	0	0	0	0	0	0
1231	TRINITY_DN114713_c1_g9	WHL22.16099		PL.PM.SP	TRINITY_DN338439_c0_g1	WHL22.16099	5.10196	3.10111	4.02877	8.11052	9.42763	7.95802	9.24427	26.1109	11.3082	5.59691	5.0253	4.1359	2.9382	1.69617	3.03824	2.79952	2.1858	2.88063	4.58946	3.22501	3.31382	2.51003	4.4228	4.66477	11.9367	13.1202	8.01562	17.8969	7.82783	7.97136	15.0492	6.07403	8.53549	6.9699	8.55151	8.06631	7.15823	8.25032	9.81797	8.92774	15.279	9.36878	8.63623
1232	TRINITY_DN104493_c0_g1	WHL22.161068	Rpl3	PL.SP	TRINITY_DN219438_c0_g1	WHL22.161068	6.81791	6.47052	5.58413	28.3177	23.4398	32.2465	53.4692	45.8856	48.6364	100.46	134.878	179.59	208.451	183.248	236.044	620.737	604.043	516.024	905.004	1117.22	839.01	1142.25	1195.01	863.011	0	0	0	0	0	0	0	0	0	0	0	0	0	0	0	0	0	0	0
1235	TRINITY_DN113425_c2_g1	WHL22.16108	Ckip1	PL.PM.SP	TRINITY_DN345931_c3_g1	WHL22.16108	1.32897	0.863638	0.718405	1.24513	0.762039	1.8398	6.7548	5.51454	3.27938	44.0357	71.5759	79.2726	48.8605	78.4667	60.0539	58.6867	56.0542	57.7399	57.6134	62.9023	64.3367	56.8473	64.3182	60.3044	33.9299	24.5654	28.7142	10.5172	5.38377	12.3336	84.4593	72.0319	113.142	82.0984	99.6616	86.1721	75.0241	104.986	78.8509	69.9657	70.1115	64.2111	54.3997
1236	TRINITY_DN101496_c0_g1	WHL22.16112		PL.PM.SP	TRINITY_DN353691_c10_g1	WHL22.16112	0.761395	1.12259	0.289996	2.31549	1.11507	0.9862	5.44659	4.98635	6.3136	5.99668	7.37485	7.41855	5.22	5.03479	9.74542	4.28497	4.87241	5.31	3.69253	3.76763	4.80862	3.78525	4.23129	5.40078	1.64441	8.10111e-05	1.62948	1.97876	12.5178	1.57123	3.8084	5.05547	4.79233	3.12329	10.5833	3.66384	4.45	15.6562	5.51239	2.52328	12.2857	2.91598	3.05855
1237	TRINITY_DN117063_c0_g2	WHL22.161140	Pet112l	PL.PM.SP	TRINITY_DN349854_c5_g1	WHL22.161140	0.291718	0.227365	0.433441	1.44717	0.461928	1.5516	1.63368	1.20452	1.2659	2.88276	5.51125	7.22595	8.25021	10.7436	8.37864	11.8145	21.0636	9.62968	16.0331	16.7327	10.082	12.8404	15.1119	7.97258	114.135	105.695	104.143	53.6177	51.8949	50.0196	41.8254	32.2469	37.3357	26.8043	28.4027	29.2891	32.0335	34.898	34.2617	39.4872	39.7842	42.0464	38.0908
1238	TRINITY_DN117063_c0_g1	WHL22.161143	Pet112l	PL	TRINITY_DN428011_c0_g1	WHL22.161143	0.109844	2.5937e-05	2.50385e-05	0.372841	0.368832	1.67219	0.263638	0.87432	1.3953	0.910403	4.47196	6.88124	2.28724	10.2759	8.16158	4.55372	19.8483	10.6917	4.44669	18.1481	10.0856	3.96464	13.0368	5.10163	0	0	0	0	0	0	0	0	0	0	0	0	0	0	0	0	0	0	0
1239	TRINITY_DN114244_c0_g5	WHL22.161146	Pgk1	PL.SP	TRINITY_DN302998_c0_g2	WHL22.161146	2.31701	2.4358	2.84875	2.9415	3.25215	3.23938	3.57966	3.29612	1.80198	4.39362	4.73203	4.11838	7.0771	5.5384	5.53193	7.41465	7.37731	6.68931	8.25161	7.69801	9.84143	7.70209	9.19882	14.3332	0	0	0	0	0	0	0	0	0	0	0	0	0	0	0	0	0	0	0
1240	TRINITY_DN110692_c0_g1	WHL22.161160	Slc25a24	PL.PM.SP	TRINITY_DN255282_c0_g1	WHL22.161160	9.46245	8.05538	3.21766	9.7649	8.06432	4.03153	9.8247	6.49774	4.92499	2.28782	2.40613	2.33945	1.56134	2.41486	4.84102	3.43303	3.12687	4.89841	3.51094	3.91323	6.53875	3.76743	4.90664	6.35389	10.8173	8.25626	10.0066	9.29774	9.12117	12.2803	11.9001	4.14415	13.3523	5.94753	7.22963	6.56239	7.88132	10.1008	3.00905	7.74614	8.95203	9.83128	6.3537
1241	TRINITY_DN121470_c5_g4	WHL22.161518	Hypp_2766	PL.PM.SP	TRINITY_DN350173_c3_g3	WHL22.161518	8.72819	9.75019	15.0129	7.50403	8.27772	5.11431	6.42956	7.21195	4.24333	2.44314	0.720625	1.53128	1.68719	0.257136	0.864194	1.17112	1.83114	1.53712	0.84926	3.62957	1.67306	1.35877	3.27247	2.11571	7.54022	6.6728	4.54733	9.23537	9.94227	5.23182	3.27435	8.22642	5.36347	2.26133	4.86923	4.47326	0.588655	1.51648	2.6921	6.94212	1.666	0.41888	2.21445
1242	TRINITY_DN117299_c1_g1	WHL22.16156	Alpl_1	PL.PM.SP	TRINITY_DN319265_c0_g5	WHL22.16156	0.0474292	1.61014e-05	4.11737e-06	7.41935e-06	1.61014e-05	0.0515617	0.189709	0.452309	0.178458	0.362829	0.888375	0.248395	0.30952	0.369821	0.228447	0.181487	1.22277	0.28131	3.19504	17.0989	4.55533	7.84876	42.3595	12.3851	2.10166e-05	0.0291276	1.58866	0.383755	0.0201125	0.0324977	0.258514	0.487311	0.0908536	1.56207	0.871389	0.347287	7.20255	1.6978	1.03904	10.961	3.8291	5.07268	9.83356
1246	TRINITY_DN114374_c0_g2	WHL22.16165	Lrrc50, Lrrc50-2	PL.PM.SP	TRINITY_DN353087_c10_g3	WHL22.16165	7.28911	6.80671	4.46137	7.29089	6.72875	5.88643	8.4336	9.27931	10.6103	56.7337	96.3062	81.0657	61.2718	55.1779	74.094	62.4951	48.2823	59.006	62.3321	50.6344	55.7931	44.821	49.2686	49.3704	10.3975	2.72115	4.86561	15.8481	5.54271	9.94031	19.2644	30.3901	25.0424	27.6133	42.8901	29.2061	14.5015	25.3109	22.6955	17.7628	20.9299	22.4396	17.1677
1247	TRINITY_DN122894_c1_g1	WHL22.161798	Hypp_356	PL.PM.SP	TRINITY_DN345449_c3_g2	WHL22.161798	2.35368	1.84164	3.03678	3.12457	2.19828	3.86037	3.74635	3.96387	5.06001	6.56338	10.3444	8.23026	7.25362	8.244	6.746	6.58957	6.7444	4.76635	6.04003	5.6069	4.08936	5.2566	5.30292	4.27499	5.94604	6.66926	3.51364	9.78341	7.9701	4.64373	21.8367	25.3212	23.4164	11.3785	11.0435	15.9526	10.2557	9.59913	13.3493	8.6895	7.12699	12.9453	9.81216
1248	TRINITY_DN117286_c1_g1	WHL22.161803	Pgls, Pgls_1	PL.SP	TRINITY_DN243548_c0_g1	WHL22.161803	5.48298	4.90024	1.49354	12.4301	11.3086	2.10522	20.5402	16.3432	20.5215	21.962	27.8251	33.9686	15.6377	21.664	34.4794	15.4286	15.6506	29.6728	14.3534	14.2391	25.6689	14.4811	12.6729	26.7856	0	0	0	0	0	0	0	0	0	0	0	0	0	0	0	0	0	0	0
1252	TRINITY_DN119343_c0_g1	WHL22.161858	Eif3L, Mov34L	PL.PM.SP	TRINITY_DN329550_c3_g4	WHL22.161858	8.42037	9.55164	9.4772	15.405	16.0545	15.184	18.1737	20.3364	20.1204	15.7581	16.1724	15.0775	18.4672	18.4601	18.6716	22.2678	20.1942	22.0148	20.807	19.0481	18.0407	20.4905	18.1864	20.1189	23.7577	18.2806	14.1361	18.6445	17.096	17.7679	23.5041	23.0361	26.99	36.2439	33.6022	42.6145	38.5429	41.9652	47.9756	41.2103	39.5169	49.7295	37.161
1253	TRINITY_DN114046_c1_g1	WHL22.16190	Akap14	PL.PM.SP	TRINITY_DN291178_c0_g1	WHL22.16190	0.799959	0.399645	1.31553	0.313327	0.324798	1.22015	9.28003	8.27631	10.2881	34.6816	41.8204	21.7601	23.3704	37.7685	24.9682	35.5877	30.8199	16.3804	34.1576	32.8117	17.3523	23.5921	31.5088	21.2009	155.054	174.168	98.0591	53.0864	102.392	51.7643	82.3163	183.724	117.514	94.1657	81.3391	87.714	53.3682	53.4788	60.4914	49.0752	27.8772	45.16	48.8637
1254	TRINITY_DN100355_c0_g1	WHL22.161910	C6orf170L	PM.SP	TRINITY_DN266772_c0_g1	WHL22.161910	0	0	0	0	0	0	0	0	0	0	0	0	0	0	0	0	0	0	0	0	0	0	0	0	3.56457	6.72739	4.3156	1.31308	0.844598	4.23698	1.76905	2.04653	1.85098	5.1923	6.69416	5.66039	4.13412	6.60191	4.6718	6.25107	2.90117	4.134	5.98194
1255	TRINITY_DN122671_c0_g1	WHL22.161913	C6orf170L, C6orf70	PL.PM.SP	TRINITY_DN352627_c12_g1	WHL22.161913	2.42153	2.69962	2.92054	3.4581	3.28307	2.50345	3.29354	2.22635	2.60379	3.38474	4.3866	3.37338	2.5531	2.88726	3.15558	2.17419	1.75079	2.04103	1.43665	1.55338	1.48102	1.88586	2.06557	2.2918	13.8607	14.5306	12.5553	3.95182	4.45508	5.92105	7.55552	8.95223	9.17091	16.3568	14.7372	14.2744	14.8841	14.4964	14.9492	15.8046	12.9397	13.3723	15.3558
1257	TRINITY_DN121755_c0_g1	WHL22.16192	Mccc1	PL.PM	TRINITY_DN349775_c6_g1	WHL22.16192	12.9358	14.6929	9.82047	19.3447	16.7172	16.724	3.50686	4.48197	3.12899	5.00992	4.70563	5.72635	4.78469	3.61634	4.9234	4.50041	4.96689	4.79536	7.86631	7.65732	9.30551	9.12948	9.54201	10.5159	11.9615	12.0452	21.6496	7.60526	4.44859	6.48219	12.7508	16.1694	13.0892	26.4374	24.8355	21.8956	28.7541	28.2227	23.0306	23.534	22.0203	23.7369	20.7884
1258	TRINITY_DN123057_c1_g1	WHL22.162145	CopineE	PL.PM.SP	TRINITY_DN345432_c3_g1	WHL22.162145	8.87278	8.54671	10.2355	5.73092	5.20942	4.81783	4.43007	3.86549	3.57337	2.04166	1.63309	1.08941	0.539095	0.487418	0.253038	0.212757	0.456739	0.415455	0.689987	0.809249	1.28259	1.42914	1.02728	2.00963	7.55642	9.37315	8.73307	8.06264	7.26983	7.64279	10.6814	8.48571	6.26318	6.3296	5.80906	8.35609	7.64799	8.4087	10.3644	13.1944	13.2259	16.0349	12.9324
1263	TRINITY_DN114511_c0_g3	WHL22.162414	Ccdc25	PL.PM.SP	TRINITY_DN349190_c5_g1	WHL22.162414	0.714639	0.425359	0.658916	1.72602	1.92594	1.76909	2.14407	2.86816	2.20438	3.70203	3.80831	9.09119	10.9943	11.7851	11.3462	20.0555	24.1016	15.2025	23.3877	24.0933	17.4364	21.7577	17.939	15.6351	26.3135	25.8109	25.4942	36.1142	60.7828	35.1379	52.8815	63.9193	53.4948	19.1768	15.9657	17.7482	32.1586	23.7415	25.3428	36.817	31.16	38.2939	32.7391
1264	TRINITY_DN104829_c1_g1	WHL22.162582	Nec2	PL.PM.SP	TRINITY_DN337573_c0_g1	WHL22.162582	0.205863	0.295346	1.02411	0.21501	0.15002	0.920278	0.686252	0.35563	1.34849	1.18126	1.1787	0.504646	0.799764	0.690574	0.186477	0.459557	0.48071	0.12247	0.973312	0.942364	0.722032	1.05719	2.33548	1.2831	1.1891e-05	0.0575978	0.223859	1.1891e-05	3.86043e-06	0.0196253	0.146265	0.0481848	0.0548663	2.39887	0.294193	0.0419469	1.44603	0.165795	0.0216391	7.10607	4.68357	1.0604	12.9821
1265	TRINITY_DN121927_c1_g1	WHL22.162585	Hypp_1283	PL.PM.SP	TRINITY_DN341551_c3_g2	WHL22.162585	23.5315	31.5886	30.4566	21.3464	24.7428	15.5746	17.38	19.7738	12.3176	15.2667	10.4076	13.978	15.0768	11.1256	13.9371	15.569	13.5827	17.3347	16.5559	16.7647	19.8502	14.5765	18.5277	19.276	0.778313	2.19113	3.8504	5.0172	5.04304	5.9629	8.38169	8.55404	5.19023	13.0708	8.92711	6.85388	12.151	9.06689	8.06348	9.5541	9.89904	11.619	10.057
1268	TRINITY_DN67263_c0_g1	WHL22.162699	Gatm	PL.PM.SP	TRINITY_DN341672_c4_g1	WHL22.162699	0.137676	0.22708	0.131158	0.251636	0.184549	0.516459	0.807748	1.31242	2.43761	2.10666	5.84019	3.76991	1.47622	1.90021	2.18431	0.856157	0.341167	0.352236	0.366149	0.193217	0.241652	0.383813	0.260244	0.0904734	76.6016	53.45	68.4887	43.5726	30.5221	43.5355	43.5587	37.4633	41.3359	17.0583	17.9203	16.5407	16.5941	17.6734	16.6486	15.0353	17.4255	18.4339	15.8511
1271	TRINITY_DN121755_c1_g1	WHL22.16289	Mccc1	PL.PM.SP	TRINITY_DN349775_c6_g2	WHL22.16289	8.53108	9.84292	6.78026	13.5561	11.5487	9.89043	2.21014	2.70007	2.59408	4.04058	4.04682	4.3276	2.49996	3.27295	3.19144	5.36357	3.62363	3.71489	4.53774	4.63124	6.27085	5.93688	5.46844	6.6656	15.8343	14.2372	28.1662	4.59923	3.3666	6.91328	16.8186	17.9471	12.9866	31.5487	32.448	26.2066	33.4163	34.1062	27.9898	31.5026	34.7597	29.9644	27.0462
1273	TRINITY_DN122553_c2_g1	WHL22.162932		PL.SP	TRINITY_DN352916_c10_g3	WHL22.162932	8.25466	9.43489	4.73713	6.33322	5.39019	2.2013	3.21166	2.06968	1.59642	2.43324	2.70639	6.20604	4.79723	5.97792	6.7462	7.1402	8.14026	8.74103	6.91687	7.94838	10.5744	7.06806	6.20939	10.6198	0	0	0	0	0	0	0	0	0	0	0	0	0	0	0	0	0	0	0
1274	TRINITY_DN109432_c0_g1	WHL22.162939	Ada_1	PL.SP	TRINITY_DN304875_c1_g3	WHL22.162939	0.375078	0.370698	0.721379	0.44071	0.36152	0.563438	0.450127	0.857003	0.417902	1.61416	3.76976	4.411	5.85765	3.94141	4.62235	4.66487	3.86139	2.73793	5.81873	5.48806	3.71548	7.5945	4.01037	4.11648	0	0	0	0	0	0	0	0	0	0	0	0	0	0	0	0	0	0	0
1278	TRINITY_DN110587_c0_g1	WHL22.16305	Gtf2F2	PL.PM.SP	TRINITY_DN347718_c3_g1	WHL22.16305	1.21778	3.32704	0.220734	3.84214	1.77151	0.829659	2.35455	1.16041	1.31861	1.29405	1.22099	2.85503	2.36553	1.92013	5.71096	5.92249	7.18196	12.0442	7.55697	9.32236	14.5639	7.59397	10.6763	16.5953	13.0939	9.00209	10.2565	12.2776	16.0572	11.3284	11.9923	24.4751	15.3966	51.0487	46.8035	42.0393	50.5493	45.0788	48.229	36.1658	39.907	43.4564	36.7062
1282	TRINITY_DN142740_c0_g1	WHL22.163274	Ttrhde	PM.SP	TRINITY_DN327878_c0_g1	WHL22.163274	0	0	0	0	0	0	0	0	0	0	0	0	0	0	0	0	0	0	0	0	0	0	0	0	14.6506	3.48982	8.6201	8.32795	2.02916	6.71778	12.228	3.53407	9.85912	3.0695	1.94343	2.21832	1.08154	1.12355	1.30426	0.344755	1.24471	0.348415	0.641496
1283	TRINITY_DN109024_c1_g1	WHL22.163280	Wrb	PL.PM.SP	TRINITY_DN340635_c0_g2	WHL22.163280	18.6987	17.5994	10.853	12.8351	17.743	15.9919	7.86563	12.1249	8.11229	2.76539	1.71235	2.92744	3.11548	2.92436	3.16655	4.36482	3.6074	4.10652	3.75964	4.5809	4.33573	4.35586	3.71057	5.00271	4.78697	9.58391	7.96769	5.29008	8.40595	10.1154	4.75138	4.11713	4.7136	7.58817	10.7738	9.36944	13.8796	9.69324	9.10865	15.5303	8.60113	10.5275	14.46
1284	TRINITY_DN59880_c0_g1	WHL22.163286	Slc22a3_8	SP	TRINITY_DN310238_c0_g1	WHL22.163286	0	0	0	0	0	0	0	0	0	0	0	0	0	0	0	0	0	0	0	0	0	0	0	0	0	0	0	0	0	0	0	0	0	0	0	0	0	0	0	0	0	0	0
1287	TRINITY_DN114015_c0_g3	WHL22.163663	Pigb	PL.PM.SP	TRINITY_DN350482_c12_g1	WHL22.163663	2.65371	3.36881	9.98249	2.57761	4.47672	11.4864	0.67941	0.877076	1.89327	0.659867	0.323008	1.2298	0.197954	0.268924	2.54477	0.304674	0.273597	1.04458	0.470516	0.542303	6.11533e-05	0.327082	0.166963	0.655852	2.77842	5.2894	9.08738	4.29859	8.35577	14.6877	2.79913	4.42491	7.87554	7.08254	4.73695	3.90137	6.76694	5.47912	4.24684	8.9531	5.59394	3.41711	8.48604
1289	TRINITY_DN115980_c0_g1	WHL22.1638	NA	PL.PM.SP	TRINITY_DN352819_c12_g1	WHL22.1638	6.51298	5.13875	9.39796	6.78124	4.62774	9.64235	6.82905	8.02722	10.8724	7.46683	7.33578	5.69223	5.99727	5.51494	4.14259	3.9864	4.77611	3.03205	4.19589	4.4118	2.66691	3.24086	4.4992	3.8973	4.16652	8.28064	6.80957	5.37181	6.0968	7.11884	4.0454	3.49898	5.00679	4.7418	4.13108	4.32399	5.03717	4.95587	4.04659	6.45895	4.63811	4.88497	6.14949
1291	TRINITY_DN118782_c0_g3	WHL22.164035	Kat5	PL.PM.SP	TRINITY_DN347989_c8_g1	WHL22.164035	3.93525	3.27813	3.35851	3.57022	3.00724	3.31893	3.96669	2.72719	2.9225	5.78353	8.89819	10.2704	8.39569	8.21508	11.1299	12.4861	12.7855	11.0181	11.6879	13.2912	10.8225	11.8418	14.003	10.5321	17.7057	11.0637	12.094	29.4706	36.1312	21.0644	26.7842	22.8468	18.8333	15.0026	15.1283	20.1639	15.562	14.7764	20.5196	14.95	13.4753	17.549	12.6832
1292	TRINITY_DN119687_c3_g1	WHL22.164042	NA	PL.PM.SP	TRINITY_DN354367_c15_g3	WHL22.164042	32.5011	43.6409	22.3979	45.7041	46.2293	62.5046	43.8481	43.0828	35.8171	91.9625	97.3043	80.9893	64.5695	70.759	62.0708	89.4908	77.4149	79.9765	121.025	95.3672	129.372	99.3664	94.2073	159.591	22.8059	25.3109	23.4035	46.9137	62.9616	48.1191	155.356	205.64	190.169	402.418	292.175	310.896	268.573	226.78	264.026	177.789	141.096	217.581	168.563
1293	TRINITY_DN106023_c0_g1	WHL22.164085	Hypp_2023	PL.PM.SP	TRINITY_DN338971_c0_g1	WHL22.164085	2.10899e-06	1.1394e-05	1.34675e-06	2.10899e-06	1.1394e-05	1.34675e-06	0.0970651	0.192049	0.0583719	0.257837	0.471493	0.0902751	0.0879829	0.130856	0.037362	0.0128988	1.1394e-05	0.0766783	0.0836527	0.169637	0.173594	0.308552	1.09667	0.686006	0.0330388	1.281e-05	1.64022	0.0170394	0.26393	3.76839e-05	0.0459097	1.281e-05	3.76839e-05	0.0198173	1.281e-05	3.76839e-05	1.86625e-06	0.412619	0.369947	0.0811124	2.84926	2.01435	0.291071
1296	TRINITY_DN113658_c0_g2	WHL22.164289	Zcchc17	PL.PM.SP	TRINITY_DN351069_c3_g3	WHL22.164289	16.1657	16.8002	29.6815	9.88678	9.20695	11.2704	8.99854	9.42488	10.8347	12.4513	20.8941	18.9149	15.7811	15.0191	12.0155	15.6393	12.7334	10.7217	14.4273	12.6791	10.674	11.6211	10.0327	7.8603	5.17509	4.35028	4.68124	9.72225	12.2295	6.03219	9.50271	9.35812	7.22803	6.65141	4.98841	10.2844	6.46366	4.69605	6.17616	5.67214	2.94806	5.86402	2.17119
1298	TRINITY_DN122393_c2_g1	WHL22.164297	Vcpip1	PL.PM.SP	TRINITY_DN354330_c11_g1	WHL22.164297	2.02286	1.08343	0.933951	6.37124	4.36059	3.89881	2.93338	2.63401	3.55167	4.03042	7.32101	4.93617	4.49263	4.75761	5.80609	3.46748	4.3752	4.67817	3.25034	3.8923	4.16318	3.36386	3.5161	3.59522	6.41076	6.23492	7.13272	6.08875	6.00913	6.74647	9.57644	7.86007	9.70165	8.42726	8.15153	7.62386	8.24054	8.69355	7.49215	7.80408	8.36241	7.95634	8.25256
1299	TRINITY_DN58898_c0_g1	WHL22.164300	Vcpip1	PM.SP	TRINITY_DN354330_c11_g2	WHL22.164300	0	0	0	0	0	0	0	0	0	0	0	0	0	0	0	0	0	0	0	0	0	0	0	0	3.06645	5.6463	5.63428	1.74787	1.79937	2.24256	1.23348	1.21116	0.914379	4.25929	3.16936	4.49392	5.94654	4.48015	4.32723	6.63702	5.49421	8.30337	6.73045
1301	TRINITY_DN116336_c0_g5	WHL22.16436	NA	PL	TRINITY_DN311853_c0_g1	WHL22.16436	0.368002	0.319137	0.626677	0.329446	0.648392	0.288443	0.504724	0.0768661	0.0713211	0.100562	0.094356	0.386008	0.294109	0.471285	0.319509	2.5148	3.19642	2.22945	3.26231	5.63432	3.58758	3.70253	4.31566	4.3227	0	0	0	0	0	0	0	0	0	0	0	0	0	0	0	0	0	0	0
1302	TRINITY_DN116336_c0_g3	WHL22.16439	Ddx1_1	PL.PM.SP	TRINITY_DN310111_c1_g1	WHL22.16439	0.614952	0.616199	0.837823	1.08382	0.500789	1.07973	0.492005	0.445193	0.800838	0.294073	1.27514	0.433501	2.72348	2.12323	1.64452	9.56023	6.9432	4.78649	8.72226	10.8789	7.75679	11.2333	8.7565	12.8296	7.27021	8.71109	4.79032	20.4509	14.1949	5.71552	21.1236	7.57886	4.79401	10.3069	10.9333	23.5614	13.6207	12.5379	41.5936	17.4437	7.79228	56.0845	11.2579
1305	TRINITY_DN98148_c0_g1	WHL22.164432	Zcchc11	PL.SP	TRINITY_DN329125_c0_g1	WHL22.164432	0.332784	5.20355e-05	0.0570529	0.335157	0.246688	0.122541	0.19018	0.292391	0.166628	0.272799	0.717788	0.0983956	0.132985	1.49394	0.356311	0.59128	0.911962	2.27042	2.44438	24.2728	6.22803	3.76672	47.0229	7.25406	0	0	0	0	0	0	0	0	0	0	0	0	0	0	0	0	0	0	0
1307	TRINITY_DN121751_c0_g1	WHL22.164575	C8orf41L	PL.PM.SP	TRINITY_DN354448_c21_g2	WHL22.164575	6.27904	6.17335	7.89854	8.9708	5.8881	7.77009	3.35908	2.02355	1.7868	0.591548	0.532302	0.326941	0.856345	1.07627	0.986611	1.79324	2.42611	1.99015	2.40935	2.91818	3.55819	2.29366	3.18375	3.79205	4.25358	6.97009	11.2746	5.86794	15.6412	13.5849	7.9056	15.873	10.1989	4.71986	4.66231	4.83968	6.37524	5.01607	2.63521	12.8581	9.18443	5.73994	11.8673
1308	TRINITY_DN111618_c0_g1	WHL22.164635	NA	PL.PM.SP	TRINITY_DN345683_c4_g1	WHL22.164635	7.72578	7.34895	6.96706	5.18302	5.93796	4.81735	2.35951	3.27362	1.46342	0.879895	0.435353	0.205754	0.54056	0.404278	0.298036	1.08521	1.2339	2.00976	2.391	2.6506	5.35778	3.35084	4.75154	12.0475	3.08335	2.61316	5.25301	2.78271	3.25715	3.24555	4.71815	4.37214	4.25743	16.4682	13.1003	13.2096	17.7196	17.9998	17.697	18.1817	17.5706	18.9533	18.52
1310	TRINITY_DN96057_c0_g1	WHL22.164725	Arsj	PL	TRINITY_DN350443_c0_g1	WHL22.164725	4.35573e-06	2.86289e-05	6.84878e-06	4.35573e-06	2.86289e-05	0.0285936	0.0222783	0.160867	0.254439	0.0266299	2.86289e-05	6.84878e-06	0.0778791	2.86289e-05	6.84878e-06	0.106547	0.501743	0.467927	0.0493657	3.26758	0.625315	0.147063	3.8271	0.991506	0	0	0	0	0	0	0	0	0	0	0	0	0	0	0	0	0	0	0
1311	TRINITY_DN113805_c0_g2	WHL22.16475	Pmm2	PL.PM.SP	TRINITY_DN337920_c2_g2	WHL22.16475	3.56534	2.08026	4.38013	2.63592	1.63332	4.02511	5.64089	7.70993	8.66848	15.3631	23.7655	22.5071	29.1345	37.6631	21.8768	54.7687	65.0869	35.1914	61.0478	62.3111	38.8748	50.6442	42.2509	39.0287	1186.58	843.569	737.902	497.442	527.749	491.014	814.57	860.935	674.48	358.741	461.854	353.818	278.238	341.798	315.922	257.91	246.746	273.649	249.485
1314	TRINITY_DN120161_c2_g2	WHL22.16487	Gdpd5-2	PL.SP	TRINITY_DN347827_c0_g1	WHL22.16487	0.691845	4.98071	2.59254	0.957425	3.08064	1.28504	0.571971	1.63468	0.291232	0.70577	0.18243	0.315286	0.967614	0.216976	0.415176	1.78715	0.905047	2.19105	4.17061	2.23148	4.59298	4.83201	4.64735	7.2908	0	0	0	0	0	0	0	0	0	0	0	0	0	0	0	0	0	0	0
1316	TRINITY_DN120102_c0_g1	WHL22.165193	AtripL	PL.PM.SP	TRINITY_DN352966_c9_g1	WHL22.165193	1.38081	0.842084	0.673471	3.31578	3.56587	3.53598	3.35041	3.62893	3.99355	6.14817	8.25445	7.38848	8.168	7.33045	8.81286	7.16836	7.74638	8.11176	6.82283	6.7502	6.90223	6.935	7.57834	7.53606	1.25205	0.188926	1.31077	3.29303	1.17397	1.8767	1.21788	5.21526	1.12438	2.55329	2.89491	3.00861	2.2675	4.48644	3.54736	2.536	6.14501	2.09267	3.82408
1318	TRINITY_DN119378_c1_g1	WHL22.165536	Bcl9, Hypp_1117	PL.PM.SP	TRINITY_DN326430_c0_g3	WHL22.165536	6.50666	4.89533	5.46596	11.2391	10.1474	10.912	6.92528	5.77523	2.36392	7.44291	10.7925	13.3886	8.23549	9.90244	10.2922	6.61947	7.49385	8.81765	5.62032	5.59869	5.93135	5.49499	4.93344	6.2454	10.1434	11.2034	10.1338	16.2481	13.1628	12.3999	8.38237	8.88168	7.15876	10.0478	9.63057	9.65597	8.97394	9.49785	8.9133	6.03723	9.26174	7.4672	8.21461
1319	TRINITY_DN114089_c0_g2	WHL22.165796	Notchh1_10	PL.PM.SP	TRINITY_DN354012_c11_g1	WHL22.165796	4.13052	4.26675	3.94278	4.23967	4.52477	6.24008	3.93143	3.15779	9.50445	16.8909	26.9503	14.0026	14.1436	12.5508	9.34995	16.2841	15.6353	12.9575	21.0235	20.8972	17.994	22.3199	18.6532	17.6064	53.9676	46.3873	29.6867	38.9718	39.759	33.3009	25.8037	23.5018	23.1823	20.2309	21.0534	31.4342	17.2771	18.7765	22.4432	16.2099	19.4697	22.3198	21.5819
1320	TRINITY_DN122122_c0_g1	WHL22.16586	Agfg1L, Hypp_2005	PL.PM.SP	TRINITY_DN320919_c1_g2	WHL22.16586	14.693	14.6255	20.5295	19.9925	19.7357	15.3885	25.3652	21.9421	14.8173	13.6296	9.41804	9.09199	7.13576	8.31152	9.84216	7.07555	8.47045	8.98133	6.76281	7.51594	7.86245	6.79155	7.46143	7.96162	14.0283	4.61331	12.3266	13.3561	10.0111	11.913	17.6191	16.5399	19.8259	25.2422	34.866	22.6348	23.2493	29.8798	21.267	15.2337	17.8645	16.5765	15.2117
1323	TRINITY_DN122054_c1_g1	WHL22.166045	Hypp_90	PL.PM.SP	TRINITY_DN341958_c3_g1	WHL22.166045	3.10339	4.85003	6.38755	2.63509	3.50133	3.04556	2.57767	3.62826	3.15805	1.78985	1.03723	1.09215	2.49601	1.7271	1.91607	5.64357	5.06461	5.16257	8.27456	7.59497	6.98147	9.38518	9.72128	8.90712	80.669	84.0954	117.067	71.9758	95.8396	76.7083	30.0606	37.634	42.8579	28.6291	24.0843	23.7174	33.9918	31.8867	33.8039	46.2583	36.9203	42.5149	51.4806
1324	TRINITY_DN108588_c0_g1	WHL22.166098	Hypp_1316	PL.PM.SP	TRINITY_DN341986_c1_g1	WHL22.166098	0.345119	1.40225	0.115135	0.0901268	1.6461	0.123648	2.48494	1.68847	5.6853	3.30046	2.25697	6.7505	8.47337	3.60471	7.60068	11.7761	5.65708	10.8773	11.4216	5.20336	10.2607	12.1527	3.78549	7.62325	18.9481	15.9366	11.0753	18.3591	30.4052	15.683	5.58519	5.26263	5.11564	1.72199	1.8362	1.67617	1.43434	3.31995	3.45853	2.11459	1.70525	2.19721	2.3608
1325	TRINITY_DN107203_c5_g1	WHL22.16616		PL.PM.SP	TRINITY_DN337745_c2_g1	WHL22.16616	43.208	36.3282	36.1052	68.67	51.6393	56.5144	97.6128	87.0965	96.641	111.249	165.048	154.792	96.8756	106.034	121.421	68.3399	65.1991	66.3811	39.8543	38.3797	37.1669	31.9924	38.0124	29.745	38.571	38.0199	37.0914	116.305	120.472	120.597	204.187	208.313	209.738	112.71	138.855	129.473	99.0931	134.639	121.128	136.064	122.128	113.406	126.336
1326	TRINITY_DN113782_c0_g1	WHL22.166189	Atl	PL.PM.SP	TRINITY_DN349852_c6_g2	WHL22.166189	2.98505	3.57234	1.69802	4.43614	3.35374	2.66784	1.29455	1.45362	0.85161	1.70755	1.34743	1.84389	2.36707	2.09202	2.02	2.29539	2.89952	3.68509	2.3495	2.33211	3.95416	2.35778	2.6541	4.20792	12.7243	10.7959	11.8558	12.2864	10.748	9.58158	18.9983	18.4829	16.3711	18.0244	21.3435	20.9549	18.5977	23.0369	17.706	16.7001	18.9706	17.8983	18.6844
1327	TRINITY_DN120063_c2_g3	WHL22.166195	Dhx15	PL.PM.SP	TRINITY_DN353780_c10_g1	WHL22.166195	1.43977	0.488647	0.998741	1.42202	3.34711	5.14212	10.5173	11.633	13.9453	36.3991	27.1575	37.3881	61.8686	48.9315	44.6067	90.1339	103.129	66.6548	84.5728	108.693	62.8763	78.8067	102.784	58.1933	21.5246	20.6926	23.7922	29.8592	27.7165	29.7544	40.295	48.8418	52.9822	86.3689	85.7568	80.547	91.1041	91.302	80.3541	73.5986	69.6283	67.9783	63.1568
1328	TRINITY_DN112068_c3_g1	WHL22.166204		PL	TRINITY_DN273354_c1_g1	WHL22.166204	2.83387	1.54328	1.45765	2.67133	0.836151	1.15106	1.03757	0.419312	0.682992	0.137815	0.0935938	0.0739452	0.0895769	0.0779233	0.229511	0.183821	0.47563	0.188415	0.042588	0.202026	0.148113	0.126864	0.25397	0.177441	0	0	0	0	0	0	0	0	0	0	0	0	0	0	0	0	0	0	0
1329	TRINITY_DN102617_c0_g1	WHL22.166206	Bub3h	PL.PM.SP	TRINITY_DN332989_c0_g2	WHL22.166206	16.196	20.197	14.3751	40.3778	40.1712	42.6654	48.5294	47.3306	54.1293	38.8722	48.3252	46.0536	37.0268	38.9544	37.3111	37.993	32.6514	35.2246	31.4079	28.0889	28.8335	31.8758	26.206	29.9879	53.8638	38.0894	41.9148	48.6453	46.4286	47.5963	33.5197	42.6635	48.7727	51.5982	69.6668	55.0167	55.5591	59.0081	51.2224	49.5117	48.4036	38.0585	40.1689
1330	TRINITY_DN123022_c0_g2	WHL22.166211		PL.PM.SP	TRINITY_DN329361_c0_g1	WHL22.166211	28.6394	21.554	17.2333	32.1856	34.377	37.0969	16.8237	18.3406	9.79644	10.302	5.68171	7.79052	7.93884	8.35547	8.19593	10.1825	13.5381	14.4576	15.039	16.8878	18.4113	13.2881	17.4973	24.2461	20.1658	26.019	35.412	52.3115	74.2849	45.8489	34.659	34.4214	31.7941	50.2911	51.4838	56.2781	65.6186	51.6453	60.1378	58.2579	44.5317	70.6271	56.1059
1331	TRINITY_DN118630_c3_g1	WHL22.166213		PL.PM.SP	TRINITY_DN354271_c14_g1	WHL22.166213	49.7638	31.5315	27.511	44.9964	50.0864	43.8691	35.4209	34.2695	23.912	10.257	5.32666	5.98502	3.83999	5.89619	4.99869	3.89915	4.46054	6.55353	4.1454	5.22648	6.75977	4.4566	5.67865	5.88342	2.13403	2.41774	2.37455	2.78805	2.62332	2.03989	1.68041	1.82996	2.34243	3.15728	2.26832	3.1145	3.55386	3.56272	4.01647	4.54077	3.43289	4.63675	3.92746
1332	TRINITY_DN100869_c4_g1	WHL22.166232	Wdr54	PL.PM.SP	TRINITY_DN353030_c14_g1	WHL22.166232	6.39271	10.0873	13.3164	9.30753	6.21456	5.69297	11.1186	7.75794	7.22101	7.90804	7.69574	7.24327	7.12676	6.12682	6.48892	5.85018	6.43699	5.43954	5.4824	6.16036	5.55583	5.44443	7.1601	8.373	21.6421	29.9841	19.2698	44.6445	53.3533	36.0616	30.1841	24.9143	23.9395	13.4334	11.5921	12.952	12.5731	11.1653	12.2384	10.7732	9.87395	10.9894	9.23643
1333	TRINITY_DN91327_c0_g2	WHL22.166312	NA	PL.PM.SP	TRINITY_DN352434_c1_g2	WHL22.166312	0.733199	0.608919	0.384038	0.717916	0.782209	0.297873	0.628506	0.264904	0.475849	0.375649	0.255506	0.588743	0.146497	0.483459	0.266503	0.300634	0.236095	0.281291	0.255355	0.267414	0.294828	0.253587	0.360184	0.500377	0.341148	1.05112	0.993496	0.439834	0.611179	0.406418	1.8962	1.80494	1.51506	3.52963	1.85698	3.80065	3.99456	2.98597	4.18248	4.71125	4.1989	6.50726	4.20786
1334	TRINITY_DN110891_c0_g1	WHL22.166330	Bbs1	PL.PM.SP	TRINITY_DN328711_c4_g1	WHL22.166330	1.72215	1.70892	0.615739	5.53286	5.33313	2.72287	7.02891	8.05536	9.34761	8.61695	12.3944	12.306	6.02731	6.84196	10.0502	5.73089	4.42756	6.12825	5.19964	3.33466	4.95502	4.72416	5.32715	8.31969	49.905	49.9185	35.1118	82.9914	94.5827	79.0278	95.7298	97.0304	100.844	55.8529	65.4598	57.7062	55.4431	46.807	57.1302	49.9419	42.3848	51.3261	44.6056
1337	TRINITY_DN122512_c2_g1	WHL22.166439	Pea	PL.PM.SP	TRINITY_DN352426_c8_g2	WHL22.166439	7.91763	6.99482	6.20394	17.7242	13.551	18.6528	18.5296	14.348	15.9084	16.8107	18.1211	15.8262	23.6392	28.3464	25.238	29.5404	35.7376	33.1558	29.3266	32.9431	28.9763	27.4957	29.9281	34.8429	74.5666	93.2214	76.995	103.995	114.255	113.765	113.48	92.2782	99.5626	85.1919	90.8845	79.8649	71.9097	77.276	79.6525	86.959	85.8334	87.3131	89.1742
1340	TRINITY_DN114651_c1_g1	WHL22.166580	Dgkb	PL.PM.SP	TRINITY_DN353027_c11_g1	WHL22.166580	23.4761	26.2355	25.1771	13.686	14.9647	9.31511	11.3889	10.7012	7.79586	3.6556	2.01548	2.88036	7.36011	8.44993	8.97253	8.74314	8.76443	9.74664	9.41271	9.42643	10.7451	8.36764	11.4688	13.7003	28.2079	31.5016	20.6825	31.7282	35.9765	28.387	8.84398	8.96388	11.2676	6.26802	5.70482	5.8562	6.32989	5.19596	6.23666	9.79014	10.7829	10.8676	12.9223
1344	TRINITY_DN101012_c0_g1	WHL22.166763	Hypp_1884	PL.PM.SP	TRINITY_DN311851_c0_g1	WHL22.166763	6.18332	8.23902	5.46681	8.12902	9.17704	6.31585	7.85299	9.06464	6.06999	4.21804	3.70919	2.71425	1.57237	2.30579	3.91684	2.73036	1.50805	2.66946	2.03164	1.85045	2.23198	2.24597	1.99393	2.45684	79.1014	77.2256	54.2554	40.3567	52.1974	39.2075	14.4415	10.8491	14.3802	3.7518	4.75548	5.05792	4.55737	4.54925	5.68927	5.51902	4.32801	5.76199	5.97029
1345	TRINITY_DN112149_c4_g1	WHL22.166765		PL.PM.SP	TRINITY_DN340428_c5_g1	WHL22.166765	38.2421	39.2037	19.1952	23.075	24.9444	16.9652	26.5397	25.4368	9.21781	11.7652	9.23147	1.5048	2.19879	2.58291	2.62221	1.4101	1.75186	4.77623	2.03831	1.63339	6.66302	2.2491	2.3076	10.3898	32.8302	33.1949	33.3315	12.2372	14.9972	14.9772	10.2759	13.0277	13.1703	18.5216	21.8303	18.2446	25.0697	24.6753	22.019	21.248	18.3294	20.1127	19.1877
1346	TRINITY_DN83618_c0_g1	WHL22.166788	CnBsi1	PL.PM.SP	TRINITY_DN352557_c4_g1	WHL22.166788	10.6384	9.04733	15.0131	26.0204	21.8158	21.4322	25.0131	19.1544	19.056	17.9261	17.5175	15.9987	21.1206	20.653	18.4044	24.9952	30.8705	26.4629	21.0435	25.7167	22.8544	21.5348	27.3461	27.1948	20.8051	27.9345	27.6285	37.1492	50.1489	39.863	48.0287	59.9094	49.8015	37.0338	33.4793	28.0354	33.3899	27.5353	29.3026	33.0918	26.273	30.6751	29.8275
1347	TRINITY_DN109291_c0_g1	WHL22.166794		PL.PM	TRINITY_DN342361_c4_g2	WHL22.166794	1.09441	0.983905	1.00539	1.16345	0.974535	0.822658	1.46975	0.799699	0.838975	1.12142	1.52707	2.22938	2.11374	2.87572	2.22119	3.66468	3.84959	3.82225	3.84616	3.79344	3.90328	3.30337	4.20032	4.02894	10.4359	5.54113	8.98012	28.4474	9.35244	14.5473	27.1388	11.3312	14.4819	7.86899	21.5649	8.71606	10.2413	17.5015	12.1517	9.69965	16.0633	11.6461	9.10692
1349	TRINITY_DN110493_c0_g6	WHL22.16695	Sdccag3L	PL.PM.SP	TRINITY_DN332672_c2_g2	WHL22.16695	13.1504	16.7628	6.84568	8.81618	12.5424	4.67437	6.63494	9.47276	4.03918	2.35103	0.703512	0.21865	1.40841	0.757981	2.18676	2.86198	3.18975	11.2044	5.61892	6.55085	14.3064	4.32841	7.98924	17.8973	14.9636	24.2092	11.6938	13.493	19.8258	8.55541	5.60296	5.13806	4.93834	4.40692	5.15406	5.30924	6.49094	6.00388	8.03362	7.9195	6.83289	9.01444	9.36792
1352	TRINITY_DN112197_c0_g1	WHL22.167007		PL.PM.SP	TRINITY_DN342211_c4_g2	WHL22.167007	13.6214	10.3074	12.0958	35.3242	24.9071	38.9077	45.3533	37.6643	42.2934	37.7326	53.3459	30.4453	20.398	24.1517	20.7432	20.4037	18.1705	18.8986	17.29	17.6575	17.8816	13.5363	20.0661	18.8815	9.06638	9.11953	14.1924	16.2673	19.7589	20.5276	82.8091	140.217	104.786	88.8201	76.0692	71.1358	76.0821	72.3052	74.4187	78.487	55.8334	65.1126	69.4499
1354	TRINITY_DN117726_c1_g1	WHL22.167034	Atp6v1h	PL.SP	TRINITY_DN128438_c0_g1	WHL22.167034	2.61853	3.19641	1.68768	3.16723	3.8294	2.42552	4.96018	5.41495	3.67707	6.77627	6.12591	7.14828	10.3764	7.81301	8.636	13.1893	10.902	16.1789	18.0246	17.6783	26.7166	20.2389	22.7627	34.6503	0	0	0	0	0	0	0	0	0	0	0	0	0	0	0	0	0	0	0
1355	TRINITY_DN123226_c0_g3	WHL22.167044	Cys_rich_fgfr, Cys_rich_fgfr_2, Cys_rich_fgfr_4	PL.PM.SP	TRINITY_DN347656_c4_g1	WHL22.167044	58.1906	48.2914	70.9179	31.6896	26.1877	25.0942	35.7479	31.4411	31.9039	33.5602	39.7647	45.7062	31.3047	37.6286	44.8467	29.0977	31.6677	26.9186	20.4297	22.2262	15.5433	19.3978	19.0706	16.4003	33.7683	30.8107	40.9113	65.8992	71.5622	64.1182	106.582	111.491	100.935	117.212	102.513	89.671	102.374	115.088	88.0936	93.7509	112.927	94.1993	95.3348
1356	TRINITY_DN108439_c0_g1	WHL22.167074	Bace1	PL.PM.SP	TRINITY_DN332884_c0_g2	WHL22.167074	8.30717	10.2947	10.8171	5.61406	4.99293	3.18085	4.73492	3.64685	3.03622	1.92127	0.785406	1.46583	1.36688	1.63473	1.4247	2.05187	2.42818	3.35785	2.888	3.78636	3.09632	2.5095	3.89726	3.80183	2.15402	5.26366	6.68993	4.07312	5.53817	5.64443	23.1972	20.7587	20.8025	28.6385	26.8866	25.0441	36.5438	20.7439	30.1754	36.1373	23.6103	48.2684	40.2748
1357	TRINITY_DN119837_c0_g1	WHL22.167087	Bgal, BgalsL	PL.PM.SP	TRINITY_DN354074_c13_g1	WHL22.167087	8.05949	13.7799	5.21895	13.4594	9.3838	8.95108	10.0304	9.17416	6.94923	8.40369	7.42494	8.93379	8.1409	8.96136	11.7453	8.29978	8.35732	10.498	8.28601	8.35445	10.1181	9.60826	8.92495	13.594	15.3431	13.5737	10.8603	19.8781	18.7446	15.4156	33.3676	38.8978	30.6417	42.2726	45.9418	44.7072	42.222	44.5467	52.675	34.5304	38.5554	43.7729	35.6081
1358	TRINITY_DN121601_c1_g1	WHL22.167432		PL.PM.SP	TRINITY_DN326197_c0_g2	WHL22.167432	1.6056	0.713389	0.897896	1.97639	1.98086	0.413278	4.55719	5.0967	5.92597	4.57006	4.00703	3.42894	1.96044	2.80933	4.34885	2.52363	2.50088	2.81854	1.99951	2.0739	2.92463	1.68276	2.61624	4.07003	32.4598	27.9601	34.5493	32.6952	37.1489	43.0359	36.2961	31.8959	45.0474	33.4628	52.5526	48.0343	55.4287	49.9992	54.2314	58.2136	43.9242	41.7512	44.983
1359	TRINITY_DN121601_c1_g5	WHL22.167437	Tektin2	PL.PM.SP	TRINITY_DN352926_c9_g1	WHL22.167437	207.875	190.799	176.259	90.8879	79.3592	80.8931	195.425	261.641	314.874	648.432	1026.86	628.536	268.151	301.18	313.19	168.519	117.312	147.623	139.311	99.3271	110.082	95.0627	100.357	99.763	323.081	413.015	271.913	187.899	242.878	175.006	787.624	844.471	663.718	319.798	264.499	234.099	174.377	181.101	205.739	175.139	138.825	175.308	161.936
1360	TRINITY_DN116968_c0_g1	WHL22.167441	Lrrc6	PL.PM.SP	TRINITY_DN349112_c8_g2	WHL22.167441	0.929105	22.3578	15.7291	2.18334	12.3277	12.7584	23.7864	25.0162	31.0576	80.8575	53.6904	49.3834	72.4784	30.9854	35.1831	58.6661	18.8454	15.6991	45.4375	13.4043	12.3218	35.0349	9.11399	12.6071	8.1922	13.4836	13.8329	9.5481	8.30055	9.65614	12.1807	11.144	15.676	10.5152	8.53515	10.4866	11.3575	10.5219	11.2482	12.1684	11.119	10.754	11.837
1361	TRINITY_DN123271_c0_g1	WHL22.167480		PL.PM.SP	TRINITY_DN353945_c12_g1	WHL22.167480	10.2851	8.01284	11.0436	7.01897	5.31935	3.97423	10.1924	9.81097	13.1488	35.843	49.112	27.1998	19.2523	25.5734	27.0014	20.9474	18.7269	22.2232	21.7585	18.206	20.2673	17.5949	22.7392	21.3298	10.518	6.32074	12.2972	11.3513	7.66703	12.1063	20.8898	23.8184	19.5902	15.0484	18.4493	13.5887	13.5535	17.3754	15.5736	17.6669	15.5128	19.6495	16.7556
1362	TRINITY_DN121731_c0_g1	WHL22.167485		PL.PM.SP	TRINITY_DN353945_c11_g2	WHL22.167485	18.3809	21.9249	19.0434	14.618	14.7298	12.6636	35.2117	61.483	64.9493	91.92	66.9481	47.2317	26.9503	19.091	29.6155	19.2412	15.4211	19.1736	18.6582	16.8312	15.9277	14.6173	18.6722	18.3822	176.695	155.376	169.226	74.5246	101.211	91.2714	378.551	380.749	374.714	205.125	149.212	143.569	118.931	108.653	125.627	108.659	101.321	127.417	113.828
1363	TRINITY_DN120343_c0_g1	WHL22.16752	Kif1BL2, Kif1BL3	PL.PM.SP	TRINITY_DN354431_c12_g1	WHL22.16752	15.4522	17.4279	29.7194	11.6349	12.6347	9.58265	7.61912	6.97332	3.33813	2.31491	0.74747	0.66254	0.854885	0.933466	0.747815	0.596492	0.798943	1.22782	0.704436	1.01164	0.941049	0.828705	1.09008	1.73445	33.707	48.0399	27.6318	70.7625	68.9984	47.4475	44.2705	41.6521	32.7605	6.1987	7.40502	7.81553	5.83342	6.40359	6.90058	5.87975	5.58961	6.06536	7.26089
1368	TRINITY_DN120876_c1_g1	WHL22.167941	Agps	PL.PM.SP	TRINITY_DN353804_c9_g1	WHL22.167941	0.823988	1.13045	1.74339	1.2909	1.63119	2.03434	1.12071	2.40015	1.81598	2.95512	4.0649	2.86222	5.95418	4.56534	3.70922	8.67162	6.58573	5.03413	11.1762	6.24232	7.55167	12.332	7.42434	9.64373	12.3939	12.5842	13.122	10.3151	9.18022	8.33358	6.76594	7.92122	7.15164	8.62849	8.77109	8.24098	7.51534	7.89112	8.56751	8.67694	7.58036	8.29797	7.39341
1369	TRINITY_DN114758_c2_g2	WHL22.167965		PL.PM.SP	TRINITY_DN342807_c2_g1	WHL22.167965	2.55225e-05	9.11295e-06	3.12692e-06	2.55225e-05	9.11295e-06	0.0261066	2.55225e-05	0.153601	0.019364	1.56015	1.00558	0.335363	5.93204	1.8837	1.106	24.3472	4.25874	1.97614	33.4065	4.7031	1.96488	29.5847	7.65037	1.62632	1.93943e-05	1.79513e-05	0.0428154	1.93943e-05	1.79513e-05	0.0525436	1.93943e-05	1.79513e-05	2.9509e-06	1.93943e-05	1.79513e-05	2.9509e-06	0.85764	0.963695	0.0869019	1.89657	1.63344	0.12619	1.81491
1370	TRINITY_DN114758_c2_g3	WHL22.167966	Cdk7	PL.PM.SP	TRINITY_DN332683_c0_g1	WHL22.167966	2.06906	0.603724	3.5618	0.558887	0.408877	0.695497	0.856238	2.03543	1.08328	1.77409	2.49864	3.29485	5.98714	6.637	4.68017	13.3106	10.7836	8.91752	12.2704	15.3247	8.23302	15.012	18.7269	8.48747	17.4847	48.5306	32.3146	27.3732	44.4399	37.4912	34.9262	36.4739	40.9969	19.8508	14.2032	13.1783	26.7129	14.1943	16.3518	23.955	16.8836	16.808	22.0067
1372	TRINITY_DN121832_c2_g1	WHL22.16850	Pdcd11, Pdcd11L	PL.PM.SP	TRINITY_DN353766_c10_g1	WHL22.16850	15.932	13.3707	9.23583	30.9106	28.9222	35.2094	39.4216	37.8901	49.0915	23.8391	24.4321	18.4577	13.6499	14.0147	12.5753	13.0976	15.8168	20.07	18.2161	18.4381	21.4425	19.6458	20.2376	18.5689	6.30754	5.69222	5.99272	29.7763	22.1199	26.7794	31.857	32.6666	28.875	17.5742	17.4122	15.9248	16.3285	16.7134	13.0681	9.84415	13.3468	10.2598	9.9903
1375	TRINITY_DN122680_c2_g1	WHL22.168700	Kiaa1239	PL.PM.SP	TRINITY_DN350311_c7_g1	WHL22.168700	0.92426	1.25561	1.06716	3.00204	3.90844	3.18355	2.31259	2.594	1.0647	0.422261	0.0653689	0.16732	0.219563	0.342084	0.269293	0.371731	0.458764	0.647425	0.328791	0.544259	0.677754	0.658208	0.673342	0.669201	1.60631	1.42003	0.766024	1.65678	1.02135	1.02555	1.42855	2.27689	2.03102	2.85182	2.54736	3.10551	2.92915	3.15096	3.48661	2.95778	3.00723	3.7459	3.28331
1376	TRINITY_DN111810_c0_g3	WHL22.168736	Eya	PL.PM.SP	TRINITY_DN347714_c5_g2	WHL22.168736	5.26586	3.30781	5.25358	4.69923	4.14982	4.63798	2.15984	2.22738	1.09938	1.1156	0.797503	0.806253	1.05656	1.04337	0.913635	0.988476	1.22234	1.23919	1.56593	1.96743	2.89159	2.494	3.97495	3.43961	10.8507	12.399	11.8263	7.3057	8.64195	9.47824	4.60719	4.20773	4.86528	3.43489	2.38996	2.9282	3.48225	3.03046	3.83746	9.43503	12.128	7.7362	14.0743
1378	TRINITY_DN108873_c0_g1	WHL22.169163	Tmem33	PL.PM.SP	TRINITY_DN327003_c5_g1	WHL22.169163	10.8734	10.3185	10.2233	15.5138	19.3238	14.8578	12.4277	21.9322	16.5521	12.7759	17.3743	17.0568	13.035	10.6556	14.5743	12.7807	10.8969	12.6158	13.0132	9.59085	9.59725	14.0854	9.66609	10.8078	47.1805	65.1177	67.1181	51.5903	66.204	60.8147	80.3499	101.658	91.2037	71.9168	67.16	66.4361	94.5954	86.1602	82.5465	112.351	97.9857	86.896	115.015
1381	TRINITY_DN122760_c1_g1	WHL22.169355	Dac, Dach1	PL.PM.SP	TRINITY_DN348530_c3_g1	WHL22.169355	404.564	449.421	669.327	217.542	237.818	211.606	263.897	275.378	296.893	224.832	311.409	491.033	271.556	298.492	330.629	165.609	157.186	150.149	67.938	67.2548	48.9033	71.5114	39.4481	22.7601	279.201	229.15	189.24	182.338	178.818	169.613	144.485	127.969	139.668	104.631	87.3191	72.4652	92.6724	116.344	74.0626	60.403	84.2152	61.5101	59.6333
1383	TRINITY_DN120935_c2_g1	WHL22.169370	Ccdc138	PL.PM	TRINITY_DN348050_c7_g2	WHL22.169370	4.80682	3.02984	1.48842	14.0011	15.0725	8.89818	8.62495	4.95282	3.55676	3.65982	4.01712	6.50311	4.48189	5.83024	7.34816	5.35787	5.65566	7.19525	3.88895	5.27318	8.36422	5.09457	6.39755	7.46063	15.6049	18.6753	9.69719	66.2872	55.8268	40.201	31.3854	23.3426	24.3461	4.18728	7.69556	5.11862	7.95007	5.69214	4.32066	2.26851	4.02004	3.65989	4.58288
1385	TRINITY_DN123889_c1_g1	WHL22.169411	C2cd3_2	PL	TRINITY_DN263211_c0_g1	WHL22.169411	0.63985	0.406993	1.89391	1.61102	1.48841	2.88143	1.79171	1.6172	4.06071e-05	1.04902	0.66175	2.72196	0.553984	0.901541	5.35088	0.918244	0.611475	4.62394	0.526718	0.952309	4.36182	0.764484	1.16607	6.09646	0	0	0	0	0	0	0	0	0	0	0	0	0	0	0	0	0	0	0
1388	TRINITY_DN121018_c2_g2	WHL22.169513	Fbl14	PL.PM.SP	TRINITY_DN354213_c9_g2	WHL22.169513	2.4384	2.22238	2.35636	2.6312	2.75118	2.18553	4.55867	5.37689	4.90565	4.18809	4.88929	4.47957	2.99275	2.79855	2.53241	2.3805	2.17421	2.94191	1.49993	1.49517	1.36907	1.27049	1.13725	1.4407	22.8964	25.9093	23.0409	29.8671	29.9108	34.0034	38.575	45.9871	36.9022	44.6102	38.5128	34.3331	35.2328	38.87	30.8824	30.1277	28.1484	23.3179	22.5898
1389	TRINITY_DN113649_c1_g1	WHL22.169583	Camk2a	PL.PM.SP	TRINITY_DN351891_c8_g3	WHL22.169583	3.01393	1.76832	1.36388	10.4928	10.8659	7.65324	10.5384	11.4253	3.85669	5.12432	4.33513	5.52776	6.86935	4.88309	5.78014	4.23628	5.65913	8.99078	7.48786	10.5689	13.664	9.00836	12.0606	21.2148	3.61727	5.1094	6.91615	5.95515	5.61586	6.33313	3.38323	5.67004	4.74615	7.92744	5.02191	5.93125	6.51627	5.8532	5.61525	9.64944	8.97421	11.447	12.1758
1390	TRINITY_DN107950_c0_g1	WHL22.169922	Hypp_710	PL.PM.SP	TRINITY_DN336556_c1_g1	WHL22.169922	5.4917	4.66457	4.44663	9.16805	11.2225	6.94106	11.034	12.0119	9.88447	5.82245	3.44063	2.94275	2.24745	1.59141	1.70689	1.21248	1.5728	1.89358	1.03537	1.84694	2.25065	1.53136	1.39734	2.13994	3.93941	2.9731	2.33119	18.4134	14.1211	14.1137	9.29738	6.93397	11.7315	2.92542	4.20753	3.92394	5.7794	9.14196	7.67593	5.02781	5.00643	4.23714	3.92988
1391	TRINITY_DN96924_c0_g1	WHL22.169927	Zmiz1	PL.PM	TRINITY_DN329036_c2_g2	WHL22.169927	2.00661	30.2692	3.61056	3.88507	53.5044	4.80078	2.75646	38.6345	2.60207	0.579343	1.78982	1.10593e-05	0.317716	0.000129751	0.15341	0.0362282	0.000129751	0.125942	5.92344e-06	0.000129751	0.0594072	0.199993	0.69393	0.296502	0.413375	2.41066	1.62391	4.26344	4.30811	5.38084	2.87197	1.42353	3.34318	3.96684	2.79384	1.91695	2.06512	2.34714	1.64808	4.5668	3.74774	2.63251	4.85576
1393	TRINITY_DN120290_c0_g1	WHL22.170078	Erc1	PL.PM.SP	TRINITY_DN354554_c11_g1	WHL22.170078	2.36338	1.76317	1.9522	3.56488	3.67577	2.93975	1.2189	1.35384	0.811316	0.728516	0.513694	0.512359	0.673835	0.402523	0.605842	0.840914	0.870219	0.994713	0.865771	1.54372	1.61274	0.980142	1.47598	1.55153	2.79327	3.33227	3.77854	9.72355	7.03496	8.22789	8.37758	6.07667	6.10362	4.42117	5.10809	4.40889	4.82615	4.98595	4.54029	5.08627	6.31153	4.78205	5.71496
1394	TRINITY_DN94135_c0_g2	WHL22.170152	Ache_24	PL	TRINITY_DN321941_c0_g2	WHL22.170152	0.106821	0.341843	0.244317	0.251004	0.634999	0.15306	3.07622	0.51746	0.973034	2.0429	0.981698	1.01829	0.497939	0.528857	1.4532	0.306566	0.195659	0.178952	0.378749	0.706375	0.647083	1.22237	1.47751	1.90995	0	0	0	0	0	0	0	0	0	0	0	0	0	0	0	0	0	0	0
1395	TRINITY_DN103610_c1_g1	WHL22.170162	Cts10	PL.PM.SP	TRINITY_DN348014_c5_g1	WHL22.170162	144.036	178.455	239.294	64.1157	68.9633	71.5581	83.0156	94.8241	110.125	83.561	108.286	72.259	54.3811	59.5364	45.8176	43.3428	30.8867	29.8957	45.4554	32.3985	37.8184	41.425	37.7653	40.2808	25.7299	38.9561	52.1949	32.9835	51.2182	46.7331	70.5885	112.032	107.959	165.085	162.205	153.407	157.561	139.458	151.703	211.35	127.442	179.626	240.853
1396	TRINITY_DN104089_c0_g2	WHL22.170167	Rab4	PL.PM.SP	TRINITY_DN336568_c0_g3	WHL22.170167	48.1545	46.9993	56.7068	27.4537	23.4264	21.8748	12.2148	8.69543	5.02731	4.86707	4.05624	3.21605	3.67073	3.55479	4.52196	3.81245	5.00291	4.97301	4.34131	5.78606	6.21074	5.49471	6.56573	9.36671	26.4728	36.5355	26.4821	30.297	27.7691	31.1291	22.9285	23.2193	22.4427	51.7674	43.8139	52.5199	47.3319	37.707	50.5142	54.9782	41.457	63.243	48.5642
1397	TRINITY_DN123920_c4_g1	WHL22.170171		PL.PM.SP	TRINITY_DN351358_c6_g1	WHL22.170171	3.64061	4.47339	7.48758	7.98497	6.42017	10.3918	7.13615	5.86783	8.44162	5.57082	8.10361	6.75481	6.70414	6.74671	5.24165	6.87908	5.8153	4.30307	4.0343	5.10203	2.78569	4.32686	3.40329	3.33731	81.2941	68.7466	65.978	72.1675	66.693	67.0781	45.7036	36.2792	31.3498	15.819	23.7341	16.9682	20.346	24.1163	18.5999	28.3766	26.3829	21.2102	19.3183
1398	TRINITY_DN122832_c0_g2	WHL22.170174	Zmiz1L	PL.PM.SP	TRINITY_DN331253_c0_g2	WHL22.170174	66.8667	64.2587	66.3666	88.1927	99.2123	73.5259	65.7146	59.6321	38.3907	22.0485	20.7982	32.1271	22.3024	22.5308	24.683	14.5524	15.4665	20.0161	9.8356	12.0487	10.9226	12.8658	10.5704	10.8048	2.36146	9.54352	7.04073	5.18903	9.42506	9.68065	5.99223	5.46766	5.36849	19.3368	12.5774	13.1253	19.6202	13.2366	11.027	18.2124	14.189	12.7299	19.9611
1399	TRINITY_DN104016_c0_g1	WHL22.170210	Nova1	PL.PM.SP	TRINITY_DN351908_c3_g1	WHL22.170210	12.7097	8.93978	8.96046	18.6749	20.7679	17.2305	16.295	15.5984	10.9955	14.8731	22.4394	27.4619	32.313	33.1295	35.7598	89.1214	78.1385	123.014	126.95	129.24	152.266	141.012	136.4	94.9678	4.52148	4.18821	6.90683	6.41896	4.85162	6.4283	11.0129	14.0727	10.06	33.2748	37.9371	37.2092	27.2847	36.667	32.2724	50.1722	59.6731	51.0987	60.0078
1400	TRINITY_DN123416_c2_g1	WHL22.170212	Upf2	PL.PM.SP	TRINITY_DN251455_c0_g1	WHL22.170212	4.64637	4.27302	4.28987	16.6441	14.2406	19.2305	14.0133	9.85966	11.1055	6.19115	6.58054	7.76193	7.83705	7.69623	7.72332	7.81679	10.6501	8.83723	8.77035	9.44175	6.98658	7.92827	9.35385	8.4282	5.07638	6.52971	12.0484	14.1368	16.8047	13.2019	11.9919	15.8909	8.85872	6.69851	9.96275	10.7234	12.6807	9.82546	8.15182	14.9558	6.43635	7.60975	13.1192
1401	TRINITY_DN118080_c0_g1	WHL22.170253	Vps54	PL.PM.SP	TRINITY_DN350756_c7_g1	WHL22.170253	3.0193	5.05246	5.15465	5.63187	8.17047	6.53576	1.82682	1.44896	1.31131	2.56271	2.59965	2.23416	2.67444	2.31624	2.0467	1.67903	1.44222	1.97672	2.27515	1.75023	2.12572	2.29261	2.05095	2.19668	177.076	159.725	176.914	67.265	65.4146	65.2453	27.1532	19.4628	27.6863	23.0334	19.8336	17.9522	17.5626	18.9968	16.123	13.6305	15.9177	13.3918	13.3285
1402	TRINITY_DN44227_c0_g1	WHL22.17027	Aadat_3	PM	TRINITY_DN317429_c3_g2	WHL22.17027	0	0	0	0	0	0	0	0	0	0	0	0	0	0	0	0	0	0	0	0	0	0	0	0	12.3909	7.73994	11.5771	3.59446	3.46386	4.5726	7.22554	11.0314	8.67521	14.7313	19.1402	19.7226	15.2689	17.226	19.087	24.31	24.4772	21.866	25.9276
1404	TRINITY_DN112449_c1_g1	WHL22.17034	TrafA	PL.PM.SP	TRINITY_DN341562_c3_g4	WHL22.17034	491.66	882.955	779.251	89.7675	162.118	93.6272	23.6569	36.5153	8.9785	7.4078	1.85741	5.84723	0.811481	0.618564	0.707129	0.395513	0.734197	0.806262	0.520792	0.3861	0.456336	0.421411	0.320029	0.546699	4484.25	4308.64	1660.48	1016.02	1460.46	505.64	385.118	371.404	243.307	26.0663	53.1623	61.617	43.8047	24.3688	38.6813	11.2313	8.11262	5.9871	5.37391
1405	TRINITY_DN119917_c2_g2	WHL22.170369	Calnexin, Canx	PL.SP	TRINITY_DN268994_c0_g1	WHL22.170369	70.4451	58.992	51.2083	76.8403	75.3075	78.2622	112.721	110.822	135.066	196.6	286.62	300.184	252.498	263.03	278.301	279.624	270.344	257.79	231.14	214.648	201.528	228.255	207.464	190.201	0	0	0	0	0	0	0	0	0	0	0	0	0	0	0	0	0	0	0
1406	TRINITY_DN114109_c4_g1	WHL22.170385	Gucy1b3	PL.PM	TRINITY_DN329851_c2_g1	WHL22.170385	2.07365	2.67399	5.2706	1.98743	3.12933	6.28626	1.54194	1.75157	2.58356	0.629952	0.556522	0.524432	0.386698	0.189549	0.45217	0.420129	0.257122	0.519684	0.41092	0.473248	0.0700376	0.1933	0.274586	0.0699222	3.353e-06	1.74254e-05	2.02568e-05	0.091835	1.74254e-05	2.02568e-05	0.164964	0.2175	1.00842	0.142409	0.758833	2.50558	0.333612	1.87091	3.97686	1.02009	3.34734	6.28016	1.08077
1407	TRINITY_DN118217_c1_g1	WHL22.170742	Aasdhppt, Aasdhppt_1	PL.PM.SP	TRINITY_DN327244_c0_g1	WHL22.170742	11.8334	9.53941	8.75507	20.4251	10.6129	17.9714	19.6506	11.9996	16.1238	19.0154	37.1271	53.277	34.2552	54.2528	42.935	37.387	45.4552	41.7051	35.6188	38.6533	28.2293	27.5587	26.4082	16.6184	13.3683	16.972	16.226	7.34102	7.62519	14.1618	4.12809	2.82018	4.32259	4.75154	6.61646	7.20426	11.9816	8.95134	12.2739	18.9177	12.5255	31.1905	25.3008
1410	TRINITY_DN116042_c0_g1	WHL22.171180	Ppapdc1	PL.PM.SP	TRINITY_DN353417_c8_g2	WHL22.171180	2.49267	2.40347	4.03733	3.2094	2.58437	2.97254	4.17197	3.24135	5.50352	4.74042	5.37821	5.52738	5.52992	6.18864	3.34222	4.19399	5.48138	3.81077	5.35935	5.19126	4.31368	5.09521	5.25475	4.99562	4.06359	2.88386	3.20987	7.88212	8.62222	7.37301	6.38417	5.94934	6.31097	2.85567	3.41196	2.94335	3.16266	3.38509	2.88286	2.71754	2.78915	2.59548	2.49367
1411	TRINITY_DN105752_c0_g1	WHL22.171222	NA	PL.PM.SP	TRINITY_DN341581_c1_g3	WHL22.171222	0.0500105	0.0410276	6.23119e-06	0.139907	0.566742	0.15606	0.0514434	0.118552	0.0385877	0.0888235	7.03354e-06	0.292383	0.273113	1.25195	2.03113	0.587818	3.8211	4.32821	0.652342	4.39781	4.01592	0.691851	5.67903	5.98053	0.515576	0.585312	0.579013	0.673585	0.477624	1.04497	0.453745	0.28934	0.496679	2.78315	3.70807	2.81439	7.87766	10.3582	7.78893	10.6539	10.2587	11.1933	8.70126
1412	TRINITY_DN114092_c0_g1	WHL22.171226		PL.PM.SP	TRINITY_DN354433_c6_g1	WHL22.171226	6.62832	4.97385	7.75379	2.23661	1.12808	1.80313	3.91612	2.50707	3.5015	8.24086	15.1145	14.373	14.3097	17.5374	12.5832	14.7318	19.1745	14.9808	14.419	16.3871	11.3474	15.0373	18.6651	14.5294	5.21015	11.471	14.5004	2.00814	4.55377	7.47894	4.15346	6.17742	10.7354	18.5856	14.7461	10.4159	22.6391	15.5976	11.256	23.7656	15.8909	12.3328	21.2928
1413	TRINITY_DN123876_c5_g1	WHL22.171231	Magi, Magi2	PL.PM.SP	TRINITY_DN352416_c7_g1	WHL22.171231	19.207	25.5218	20.2671	29.0822	43.5502	30.8178	25.1041	32.2263	18.1883	7.86241	2.95682	2.21354	2.61877	2.05851	2.46115	2.25325	2.35337	3.95672	2.21755	2.58608	3.67947	2.87187	3.12257	4.59836	36.9262	46.7298	34.6091	60.769	62.6813	53.8832	31.0604	23.7562	30.8425	11.9278	11.279	11.8266	11.092	10.6297	8.99449	9.67129	10.7625	7.62583	11.1389
1414	TRINITY_DN117145_c2_g2	WHL22.171238	Slsp	PL.SP	TRINITY_DN449908_c0_g1	WHL22.171238	6.77108	9.12915	6.25824	15.3225	18.6132	13.0944	23.4749	28.7735	20.8853	16.7287	16.0037	10.5143	11.5745	6.46489	8.76062	20.6939	15.0795	24.4209	37.433	38.2253	53.1555	40.3198	50.5136	71.9728	0	0	0	0	0	0	0	0	0	0	0	0	0	0	0	0	0	0	0
1417	TRINITY_DN116808_c0_g1	WHL22.171325	TincL	PL.SP	TRINITY_DN334421_c1_g1	WHL22.171325	12.7364	10.4505	7.03079	12.3502	9.97701	12.5628	5.06755	3.54079	4.92444	6.38502	7.47159	9.04208	7.37424	7.0247	8.84165	8.07438	11.5263	10.8988	7.60316	9.09647	7.81015	6.52568	7.40089	5.07973	0	0	0	0	0	0	0	0	0	0	0	0	0	0	0	0	0	0	0
1419	TRINITY_DN99702_c0_g1	WHL22.171348	Kctd21	PL	TRINITY_DN336677_c0_g1	WHL22.171348	5.72278e-06	6.40513e-06	2.1717e-05	0.143268	0.0303653	2.1717e-05	0.877945	0.791664	1.88253	0.174916	0.132527	0.291163	0.0682163	0.0367835	0.301251	0.139987	0.149671	0.370958	0.162139	0.349639	0.93311	0.096612	0.479496	0.698684	0	0	0	0	0	0	0	0	0	0	0	0	0	0	0	0	0	0	0
1423	TRINITY_DN108851_c1_g1	WHL22.171417	Hypp_1287	PL.PM.SP	TRINITY_DN347093_c4_g2	WHL22.171417	0.767004	0.821995	0.716797	3.0708	2.37985	2.18108	3.06824	2.32596	2.18865	1.67083	1.39728	0.927174	1.70842	1.92199	1.91858	2.16067	2.72725	3.58757	2.45539	3.27846	3.3842	3.3387	3.34425	4.94432	5.31904	5.21478	4.69555	2.94883	4.00075	3.6782	2.125	2.90833	2.05678	1.9142	1.97311	3.01386	2.32521	1.94592	2.83897	4.16256	3.14125	4.41698	4.8425
1424	TRINITY_DN102663_c0_g1	WHL22.171443		PL.PM.SP	TRINITY_DN347301_c4_g2	WHL22.171443	16.2366	16.1446	11.6163	14.7242	10.7232	10.3268	7.35073	5.9418	2.57026	2.1607	0.697697	1.78084	1.03923	1.42577	0.575806	1.00871	1.55799	1.79623	0.881264	1.73424	2.49701	1.51164	1.91788	3.73933	14.2815	13.5639	11.6018	10.9374	11.2986	10.8238	18.4194	14.4564	15.1819	6.05259	10.6022	7.99672	5.23376	9.48345	7.08868	9.76307	9.58441	6.41169	8.48884
1426	TRINITY_DN104240_c1_g1	WHL22.171529	NA	PL.PM.SP	TRINITY_DN343360_c2_g2	WHL22.171529	0.256657	0.146524	0.239733	0.234554	0.208387	0.708009	1.26625	1.16441	0.986603	7.03631	9.70253	9.30268	13.7598	14.9658	10.944	18.375	18.9681	12.8473	18.4294	19.4169	15.625	17.3226	22.7695	12.6502	22.27	20.331	33.7521	44.7746	37.0094	50.1726	41.4859	46.8277	37.72	45.1056	51.4435	40.9963	54.6226	53.3948	44.7075	53.6856	50.9955	39.9331	42.4644
1428	TRINITY_DN110679_c0_g2	WHL22.171684	Ldlrap1	PL.PM.SP	TRINITY_DN324980_c3_g3	WHL22.171684	8.65098e-06	7.96875e-06	0.0395208	0.0866347	0.0755481	0.0212229	0.398156	0.761081	0.550869	5.07662	5.49574	1.51647	6.44452	5.3076	0.863843	6.03076	4.70158	1.49068	5.14696	4.90347	1.16044	4.33245	4.26103	1.25393	7.81926	8.63699	11.6162	1.68021	1.55574	4.25374	13.431	11.7805	7.07152	23.58	17.9484	15.9732	14.378	14.4581	11.1552	10.3986	13.1057	11.0446	12.7576
1429	TRINITY_DN121505_c1_g1	WHL22.171845	Dpp9	PL.PM.SP	TRINITY_DN340391_c3_g1	WHL22.171845	43.6851	22.3085	22.6853	85.4627	62.636	64.9677	61.9782	40.4106	56.0578	38.201	60.759	39.347	25.2908	36.9465	32.2003	13.6333	16.7422	17.3083	11.0719	10.0166	11.7555	9.20305	14.6096	14.5813	17.0803	26.2252	13.733	25.6749	26.666	24.0083	23.6672	21.1171	19.4855	16.0074	11.8571	11.1586	17.9393	14.8483	16.1872	17.5125	14.2381	15.9745	12.9964
1430	TRINITY_DN117148_c0_g1	WHL22.171861	Lhfpl2	PL.PM.SP	TRINITY_DN341360_c1_g1	WHL22.171861	0.84827	0.535929	1.28729	0.691051	0.408328	1.13721	2.22603	1.90368	0.992312	5.54898	8.51587	4.69096	5.2201	6.92506	3.40857	4.54475	5.77052	6.32641	5.05342	6.86852	6.59898	8.09518	7.21682	7.24691	3.06581	4.25342	4.8483	1.8502	2.34251	2.19514	4.53214	3.60061	3.5936	16.9018	10.7523	13.2121	11.4468	9.4745	12.6435	10.6499	10.7061	14.8451	10.2297
1431	TRINITY_DN112704_c0_g1	WHL22.171881	Selenbp1	PL.PM.SP	TRINITY_DN343335_c1_g1	WHL22.171881	21.8886	17.4136	12.2906	16.8356	12.5405	9.36245	21.4006	17.8163	15.6242	17.0774	17.7781	14.5115	7.92189	8.87367	10.3283	8.61081	8.05286	13.8437	20.1704	28.8972	40.5591	36.7652	47.6983	45.0269	40.9233	42.7425	23.3762	14.1142	15.6711	11.1218	12.5573	15.2279	13.2228	11.7695	11.4334	16.5523	18.3007	14.3435	23.6095	26.6237	18.8157	46.932	37.9129
1432	TRINITY_DN105212_c0_g1	WHL22.171888	Hypp_1389, Unk_86	PL.PM.SP	TRINITY_DN350963_c11_g1	WHL22.171888	6.6272e-06	0.0310305	8.05213e-06	0.165909	0.0126108	0.067227	0.881135	0.567892	1.44584	1.29634	0.440294	2.05102	2.88316	0.610948	1.73118	2.75576	1.01004	2.61315	2.59105	1.09563	3.45966	3.0206	1.18058	3.10856	1.3405	1.77364	3.2639	3.11089	2.74323	4.60211	2.67768	3.08623	2.44236	2.21106	3.00265	1.5029	2.72069	2.04226	2.20831	2.36548	2.25966	2.55855	2.55889
1433	TRINITY_DN115376_c1_g1	WHL22.171890	Cxxc1	PL.PM.SP	TRINITY_DN327176_c2_g1	WHL22.171890	34.3846	57.6592	84.9585	22.6085	27.3131	32.5353	15.6004	15.1568	12.2117	9.9327	10.166	11.0578	10.8916	7.93232	8.80232	10.48	9.05139	8.23123	9.24745	9.10103	7.02902	9.78362	7.84535	6.54416	7.21327	9.51384	14.2441	3.99553	6.83719	5.97262	12.8078	17.0548	11.4041	21.6324	15.1598	15.2576	16.8508	16.7674	17.5079	22.137	15.6576	15.569	18.6732
1434	TRINITY_DN98744_c0_g1	WHL22.171896		PL.PM.SP	TRINITY_DN350963_c11_g2	WHL22.171896	7.67891	9.73865	3.60939	6.75074	13.2113	3.72721	5.25964	5.91737	2.87505	6.70987	3.54343	7.66153	6.85077	4.27765	7.67928	5.39107	5.55253	10.1681	5.33821	5.29051	9.87942	7.10073	7.55515	11.2037	15.1216	19.7701	13.6896	17.5464	19.4261	9.50017	14.8841	20.5676	12.5818	10.2036	9.52517	12.1841	10.2303	11.3092	14.996	15.2757	11.7659	17.5328	15.5432
1436	TRINITY_DN107993_c0_g2	WHL22.171949	March5	PL.PM.SP	TRINITY_DN354381_c9_g1	WHL22.171949	3.69162	2.38935	1.55652	9.52703	6.58831	7.25635	8.26529	6.57612	7.41084	7.52636	10.8981	13.2088	10.1127	12.5178	17.4225	17.2214	19.0887	17.8007	17.4542	20.1124	17.7204	17.434	21.3849	19.0821	51.7853	53.276	38.0942	42.1479	43.683	38.6783	25.9194	16.2847	24.6843	36.2128	39.4368	36.8446	43.835	48.8471	43.7603	37.8107	39.9222	44.4276	36.9036
1438	TRINITY_DN119317_c0_g1	WHL22.171970	Ino80d	PL.PM.SP	TRINITY_DN349596_c6_g2	WHL22.171970	8.8745	8.73497	6.99679	12.9118	12.4313	9.30986	8.37795	7.43203	5.65522	8.99163	10.2817	13.6421	7.86719	9.74896	8.49182	6.48681	6.53161	7.83795	5.47642	4.53247	6.13174	5.38543	5.42518	6.33455	13.7123	16.5916	15.3153	18.0939	20.5757	16.8222	13.3062	12.3276	9.44403	16.1275	15.0144	13.1893	11.2902	11.2725	11.5422	8.60452	9.69026	9.87962	7.60414
1442	TRINITY_DN117971_c0_g2	WHL22.172766		PL.PM.SP	TRINITY_DN339245_c1_g2	WHL22.172766	1.58065	1.70574	1.2509	1.60232	2.07937	3.42566	2.30606	2.07177	3.18846	5.60207	12.0146	5.82491	8.84271	9.85684	7.14281	14.9445	9.84242	10.4449	12.4464	9.02365	10.6306	11.1323	7.75145	9.49139	43.5648	20.3376	61.0319	52.7348	36.5106	50.1255	38.2562	31.1917	52.756	41.7353	59.8568	34.1754	35.897	56.1047	28.5878	45.3085	38.59	30.7886	27.0098
1443	TRINITY_DN108581_c0_g1	WHL22.172778	Ids_7	PL.SP	TRINITY_DN269624_c0_g1	WHL22.172778	0.175027	0.0327726	0.0396194	0.0822647	0.0798948	0.0425489	0.308068	0.25252	0.536434	0.435207	0.813705	1.43476	0.522214	1.22587	1.09568	1.44006	1.57537	1.07358	1.2723	1.22675	1.12221	1.14022	1.65233	1.22966	0	0	0	0	0	0	0	0	0	0	0	0	0	0	0	0	0	0	0
1444	TRINITY_DN107419_c0_g1	WHL22.172784	Tin/Ag	PL.SP	TRINITY_DN211583_c0_g1	WHL22.172784	2.83351	0.526238	0.281104	1.96013	0.855343	0.241514	1.33467	0.788543	0.313476	0.31674	0.311145	0.193927	0.0571872	0.230264	0.300966	0.0821504	0.0585701	0.164719	0.0326244	0.149257	0.388444	0.248375	0.402066	1.12462	0	0	0	0	0	0	0	0	0	0	0	0	0	0	0	0	0	0	0
1447	TRINITY_DN122220_c1_g2	WHL22.172888	Sin3a	PL.PM.SP	TRINITY_DN352278_c6_g1	WHL22.172888	11.6338	8.09521	8.25892	10.707	10.1786	10.4242	4.77179	4.6702	4.64039	9.36804	16.3674	15.3773	14.328	15.6303	15.514	16.2593	15.4523	17.9397	17.5665	15.7112	14.2352	17.9144	17.0803	16.7723	29.283	22.9942	23.1479	62.2359	57.0747	62.262	37.6763	39.8817	43.1909	53.6647	55.2554	48.1381	43.8327	49.0255	41.6706	38.0316	44.016	33.7607	34.3994
1449	TRINITY_DN120436_c0_g1	WHL22.172894	Mdc2	PL.SP	TRINITY_DN390638_c0_g1	WHL22.172894	9.53677	14.3469	11.6749	7.34323	8.34234	6.61265	5.07585	5.84001	4.85909	3.0661	2.28107	1.33973	1.57661	1.88216	1.20269	1.85071	1.86311	2.04161	3.32182	2.54991	4.29375	3.64417	2.70025	7.26527	0	0	0	0	0	0	0	0	0	0	0	0	0	0	0	0	0	0	0
1453	TRINITY_DN118032_c0_g4	WHL22.173034	Cul5	PL.PM.SP	TRINITY_DN352701_c11_g1	WHL22.173034	1.80426	1.84884	1.12864	7.54567	8.81927	6.0226	4.30608	3.60066	3.53985	1.9595	1.61595	2.98062	2.65174	2.57202	2.51747	3.5694	4.54905	5.1667	4.3376	4.03538	4.8738	4.54985	4.79047	4.71979	4.49435	4.73825	5.03063	16.2659	13.7805	16.0903	13.4385	19.0384	14.3483	17.7626	16.8686	17.609	16.6899	13.6396	16.4226	15.0243	12.1627	15.5689	12.8219
1456	TRINITY_DN113579_c0_g1	WHL22.173069		PL.PM.SP	TRINITY_DN347266_c2_g1	WHL22.173069	0.790573	0.510364	0.786069	1.35323	1.27887	1.13966	2.08493	2.25328	3.31851	3.69637	2.71578	1.22013	3.54913	3.22408	2.31441	2.12902	2.34293	2.36059	1.45361	1.70081	2.60695	1.39199	2.45657	2.43999	0.974565	2.68499	1.62388	1.25648	2.13914	2.11742	10.4953	5.70178	5.2236	8.03732	6.32992	8.38645	6.54252	4.31043	9.61353	10.3184	9.79747	9.72212	9.15863
1457	TRINITY_DN123342_c1_g1	WHL22.173075	Hypp_122	PL.PM.SP	TRINITY_DN347883_c8_g1	WHL22.173075	12.8416	19.3394	21.2125	10.5839	16.0435	11.2254	8.46831	9.28422	6.81162	2.79928	1.21219	1.86743	2.88288	2.75714	2.94211	4.95976	4.93266	5.88502	5.88399	5.69192	5.61092	6.55096	6.56926	6.03452	18.3693	7.88993	21.2853	7.27982	5.06118	8.58901	8.43724	10.8588	8.13697	10.6481	13.0377	10.8486	9.20039	12.6016	8.76604	11.1235	11.6249	9.09237	10.4274
1458	TRINITY_DN113612_c2_g1	WHL22.173117	TbceL	PL.PM.SP	TRINITY_DN344737_c2_g1	WHL22.173117	8.43212	6.68949	13.347	13.8865	10.7751	14.3146	15.9791	13.7006	13.4761	8.91742	9.19321	5.97255	7.94261	6.46722	7.04849	8.14987	8.63196	7.37168	7.19452	9.84543	8.3246	7.2207	11.2442	8.43529	5.40606	13.5031	8.42924	6.44118	5.17104	4.99082	10.7502	8.25855	6.59635	30.9717	24.4264	27.4458	24.4474	18.8635	33.3181	21.1676	17.0709	33.3442	20.4752
1459	TRINITY_DN121048_c1_g1	WHL22.173123		PL.PM.SP	TRINITY_DN338870_c2_g1	WHL22.173123	14.5012	8.42931	5.7486	17.1678	15.2314	16.8321	18.1279	18.6585	11.6635	12.7653	15.1638	17.397	12.6759	13.7724	19.1611	14.7409	14.9997	16.6834	19.8675	20.7537	21.2083	15.0876	20.7185	24.2409	25.0327	16.684	17.9707	30.1226	42.6235	26.6487	45.4139	76.0667	71.9378	77.5747	76.6993	93.3001	85.1121	58.8329	57.2472	51.2157	36.7453	56.8298	53.9117
1462	TRINITY_DN123444_c1_g1	WHL22.173145	Hypp_152	PL.PM.SP	TRINITY_DN354476_c10_g1	WHL22.173145	1.18252	1.00156	0.694853	2.5225	2.34155	1.09448	2.96497	3.34375	5.73774	5.46276	3.43952	2.1571	1.94921	1.81001	2.00453	1.89905	2.37741	3.32511	1.77839	2.55659	2.49649	2.1007	2.25166	4.26579	1.18041	1.64721	1.93206	0.527587	0.406203	0.650138	2.18704	2.50992	1.87117	2.87921	2.61862	2.08452	1.96577	1.7358	2.44574	2.07695	2.71094	2.52585	3.65151
1465	TRINITY_DN123201_c1_g1	WHL22.173204	Hypp_892	PL.PM.SP	TRINITY_DN350406_c8_g3	WHL22.173204	15.7284	14.4864	19.5958	7.24266	5.02914	7.11583	11.6733	10.0564	13.606	19.5898	26.3286	20.1506	20.9936	25.7026	23.6596	23.9133	25.3607	20.6615	25.8332	25.1477	18.9011	25.6185	27.3719	24.502	0.336843	0.522722	0.416562	1.90271e-05	1.7518e-05	2.87101e-05	1.63818	1.31184	2.85845	2.2223	4.5771	3.27802	5.46901	5.26635	5.63645	6.61563	4.60489	8.594	8.30918
1466	TRINITY_DN112158_c1_g4	WHL22.173213	Rps3	PL.SP	TRINITY_DN320066_c0_g3	WHL22.173213	4.23654	4.20526	3.37527	11.0619	8.73388	15.2924	19.2878	20.9746	18.7358	58.5565	71.829	98.9605	159.981	155.76	163.748	452.416	424.482	331.663	637.848	693.121	549.494	781.908	753.46	669.001	0	0	0	0	0	0	0	0	0	0	0	0	0	0	0	0	0	0	0
1468	TRINITY_DN110549_c1_g1	WHL22.173450	C6orf192L_1	PL.PM	TRINITY_DN338301_c1_g1	WHL22.173450	5.50416	8.59307	12.5462	8.19667	6.85425	9.1714	4.93599	6.84695	8.31405	2.3717	0.815434	0.727345	1.63551	1.14889	0.470347	2.08326	2.17832	2.85726	2.19846	2.79827	2.76813	2.23648	3.84199	3.41809	47.261	63.6728	57.5552	89.0295	128.103	107.386	108.544	145.564	124.431	29.1343	31.6427	36.5176	39.7625	36.342	41.4738	55.1961	36.4536	42.0654	50.892
1469	TRINITY_DN118649_c1_g1	WHL22.173504	Slc17a5	PL.PM.SP	TRINITY_DN341549_c6_g1	WHL22.173504	33.0917	52.237	61.6641	19.0615	34.8463	23.5828	14.7888	20.183	14.1776	4.69923	3.52012	3.90527	4.76846	3.40975	3.7117	7.73907	6.1926	6.63413	9.15642	7.52554	8.51385	9.97581	7.19054	8.75408	4.00871	4.8565	4.78028	8.49905	8.9421	8.79974	7.42726	7.4484	7.09707	6.14457	5.46343	4.94356	4.72869	4.51439	4.72702	5.46775	5.48518	5.82552	5.88638
1470	TRINITY_DN123778_c6_g1	WHL22.173514	Z75	PL.PM.SP	TRINITY_DN354583_c16_g1	WHL22.173514	4.44949	4.72519	3.83706	12.5433	16.757	16.6304	14.418	18.4966	20.556	13.1678	14.2611	16.7308	13.7311	12.9833	14.6978	12.1305	10.9608	11.506	11.3565	9.18323	8.73084	11.0352	8.10328	6.82589	3.7029	5.04224	3.7537	3.92917	4.40166	6.54	16.8432	16.6466	13.0966	16.2819	14.0079	13.3416	12.3109	11.547	11.7905	9.8106	9.38448	8.2692	8.24599
1471	TRINITY_DN111348_c1_g1	WHL22.173519	NA	PL.PM.SP	TRINITY_DN323474_c3_g1	WHL22.173519	10.3618	6.61469	4.14177	15.2616	13.6314	8.29823	9.43826	9.98769	8.65571	5.48989	7.17015	9.33222	4.9214	4.57408	6.47679	3.11832	3.89112	4.89298	3.04039	3.17147	4.24636	3.21205	3.36924	3.28704	27.3419	32.5651	18.6447	70.3801	56.7715	48.6572	50.5485	39.0286	37.575	37.7902	39.9422	49.6458	40.6829	40.8877	51.9788	32.2508	28.955	40.8846	33.0966
1474	TRINITY_DN119975_c3_g2	WHL22.173650	RtL_7	PL.PM	TRINITY_DN351522_c7_g1	WHL22.173650	0.656181	1.90973	4.03441	0.988463	2.56085	2.75507	9.44964	9.47406	5.83337	10.9579	5.98444	3.81936	8.14187	3.71329	4.18645	7.05047	5.49935	6.16699	7.6964	5.93098	6.69606	7.33204	6.47839	5.08183	1.38379	1.34453	2.57012	1.66515	2.78506	1.83991	6.40961	16.1966	7.34883	12.8647	9.02616	10.2534	9.07374	4.83793	11.0131	7.64409	8.20022	7.25964	10.1597
1475	TRINITY_DN121945_c0_g2	WHL22.173777	NA	PL.PM.SP	TRINITY_DN352485_c7_g2	WHL22.173777	19.68	15.6209	16.022	35.8314	27.0052	31.7044	41.0989	33.2379	37.3153	22.159	17.6302	16.6834	11.1977	14.5614	12.7896	7.32962	10.6355	10.6708	6.41112	8.86652	7.56093	7.31145	7.2788	7.57151	11.8422	19.7463	14.5048	30.5059	33.192	25.3965	21.7135	21.2387	16.9409	24.6695	22.2481	24.1992	24.8557	22.164	22.7283	20.5292	17.0738	18.6954	17.8132
1476	TRINITY_DN110412_c0_g1	WHL22.17392	Unk	PL.PM.SP	TRINITY_DN308988_c1_g1	WHL22.17392	4.53716	1.40945	7.98355	4.40968	1.14546	4.17925	4.27535	3.71292	3.14767	7.85877	15.9866	9.77322	10.5448	14.839	9.14541	11.4309	17.0848	10.2259	11.2176	18.5762	10.6164	11.1695	22.4955	9.96239	2.37839	4.44061	5.90098	3.62128	2.50865	2.3935	15.9741	22.7112	13.9845	12.771	12.4459	16.1355	11.3165	8.42505	11.9776	17.8654	16.551	17.7613	19.4245
1479	TRINITY_DN102537_c0_g1	WHL22.174021	NA	PM	TRINITY_DN310108_c0_g1	WHL22.174021	0	0	0	0	0	0	0	0	0	0	0	0	0	0	0	0	0	0	0	0	0	0	0	0	1.56865	0.37029	4.42769e-05	0.231146	0.383513	1.18257	1.0899	1.31651	9.91869	2.55378	2.90466	21.0639	2.65896	3.86392	21.2967	4.26388	4.20309	40.7078	5.26491
1483	TRINITY_DN120428_c1_g1	WHL22.174471	Hypp_8991	PL.PM.SP	TRINITY_DN294710_c3_g1	WHL22.174471	10.1307	11.0671	3.5943	3.85682	3.91809	13.709	11.8602	10.5465	12.6099	18.6659	14.8002	11.8054	10.1559	8.23023	8.41808	6.35424	6.3513	6.07834	5.54244	6.02182	6.08071	4.30345	6.24921	5.83369	0.108216	1.18972e-05	0.101911	0.0837131	0.612789	0.093801	2.33076	5.64246	4.10856	2.04453	5.95793	1.47029	2.06115	7.53638	2.44769	1.12913	6.01415	1.76465	1.62078
1484	TRINITY_DN122193_c0_g1	WHL22.174492	Rnf207	PL.SP	TRINITY_DN424667_c0_g1	WHL22.174492	8.67705	14.5794	4.05339	5.76035	9.53106	7.01084	2.8144	3.82869	1.97122	2.25885	0.906281	2.13403	3.43612	2.12321	3.27388	4.07067	3.62398	5.21905	3.7422	3.77614	5.86655	3.92274	4.65721	5.44484	0	0	0	0	0	0	0	0	0	0	0	0	0	0	0	0	0	0	0
1488	TRINITY_DN119560_c0_g2	WHL22.174757	Hypp_307	PL.PM.SP	TRINITY_DN298985_c4_g1	WHL22.174757	0.015347	0.0239023	5.42394e-06	0.024042	0.0194261	0.271679	1.76784	2.92367	6.78382	5.16564	7.09328	16.5061	6.52415	5.08207	12.4512	3.99315	3.25543	8.67757	3.16954	1.97243	6.49609	2.79635	2.47594	6.71804	0.0292045	0.372129	0.280546	0.120484	0.94212	0.29265	15.0552	7.05619	24.378	12.2435	3.07747	13.7803	12.1459	4.37405	15.0711	16.2035	3.69857	22.0366	14.4939
1489	TRINITY_DN106417_c0_g8	WHL22.17476	Tmem144	PL.PM	TRINITY_DN335460_c3_g3	WHL22.17476	0.774614	1.68554	1.12109	0.468873	0.886368	0.760422	0.450722	0.445718	0.658005	0.235718	0.0781694	0.152653	0.26264	0.195233	0.263231	0.909527	0.993104	0.518624	0.842772	0.787394	0.733833	0.898929	0.878747	0.814025	33.3888	5.31286	23.3299	10.5401	1.31016	6.53539	8.99817	7.6192	7.83098	5.09765	15.2304	8.3152	4.67575	12.2896	8.57867	10.3089	17.4874	15.1355	10.4594
1491	TRINITY_DN114131_c0_g1	WHL22.17507	Lias, Lias_1	PL.PM.SP	TRINITY_DN344012_c2_g1	WHL22.17507	1.68636	0.933629	2.3283	2.50528	1.19233	2.12878	3.07058	2.56958	3.95981	5.95059	7.41271	7.48844	7.10273	12.2773	6.56889	9.40216	12.4907	7.74329	7.52641	11.008	7.17389	9.41963	10.2106	6.81481	105.046	72.6333	88.9531	60.4674	78.0133	59.7435	27.5588	21.098	28.0244	30.0651	37.0519	33.5167	37.0196	37.0253	33.7033	37.4547	40.1064	41.7112	37.1223
1492	TRINITY_DN122338_c0_g1	WHL22.17534	NA	PL.PM.SP	TRINITY_DN353814_c7_g1	WHL22.17534	0.55174	0.683159	1.23978	1.30607	1.81703	1.27184	1.09144	1.71999	0.707494	1.04953	0.734407	0.55849	0.68404	0.588507	0.6769	0.423454	0.520976	0.501479	0.526748	0.396328	0.677613	0.624517	0.412822	0.548855	39.2133	38.6825	26.409	13.4719	8.97867	9.6781	10.5674	9.86193	10.2143	3.42963	7.90741	6.89572	7.41366	4.53728	5.51234	3.40274	3.4047	1.78307	2.35268
1494	TRINITY_DN121150_c1_g1	WHL22.175424	C20orf152L_1	PL.SP	TRINITY_DN347773_c0_g1	WHL22.175424	0.300644	0.27966	0.172989	0.441565	0.969718	0.603777	0.290645	0.179598	0.378926	1.0303	0.617309	1.0442	0.45552	0.5323	0.463022	0.407483	0.63492	0.47514	0.477521	0.348999	0.328685	0.430101	0.427339	0.507127	0	0	0	0	0	0	0	0	0	0	0	0	0	0	0	0	0	0	0
1495	TRINITY_DN134477_c0_g1	WHL22.175612	NA	PM	TRINITY_DN336830_c1_g2	WHL22.175612	0	0	0	0	0	0	0	0	0	0	0	0	0	0	0	0	0	0	0	0	0	0	0	0	0.591182	0.159116	0.70791	0.355696	0.439442	0.723973	0.342294	0.133112	0.520498	0.236395	0.232212	0.442146	0.123068	0.229012	0.342117	0.54429	1.18604	0.198719	0.983835
1496	TRINITY_DN102893_c1_g1	WHL22.175730	Nr1m4	PL.PM	TRINITY_DN347846_c4_g1	WHL22.175730	0.302671	0.248005	0.203296	0.645407	0.537471	0.24562	0.282515	0.497708	0.161935	0.112571	0.195514	0.328702	0.10975	0.203471	0.204056	0.193051	0.165606	0.279195	0.283228	0.158266	0.158022	0.281266	0.151589	0.43822	6.33279	4.89171	6.9928	9.52553	6.90873	4.66079	6.32499	3.7202	3.30949	2.61139	3.65067	5.06034	4.44917	5.0405	5.87326	4.37285	4.74643	5.50809	5.1145
1497	TRINITY_DN116255_c1_g2	WHL22.17594	Man1b1, Man1b1L, Man1b1_1	PL.PM.SP	TRINITY_DN350585_c6_g1	WHL22.17594	0.649502	0.466318	0.71476	1.00543	1.66165	1.17061	0.630995	0.552863	0.427006	0.576795	0.636263	1.10945	0.807462	1.44791	1.24355	1.49431	1.76049	1.28264	2.01526	1.00719	1.28401	1.59287	1.3155	1.13398	16.8189	14.2867	13.2111	61.2118	43.5503	38.7615	45.9081	31.9597	25.1411	20.1758	27.7232	25.6278	19.3562	26.1226	25.6887	18.2131	17.6421	23.2326	15.5238
1498	TRINITY_DN85848_c0_g2	WHL22.17601	Acsf2_3	PM.SP	TRINITY_DN316780_c1_g1	WHL22.17601	0	0	0	0	0	0	0	0	0	0	0	0	0	0	0	0	0	0	0	0	0	0	0	0	5.03107	11.4551	5.63369	1.55679	1.4381	3.45694	2.09737	4.64626	2.89959	5.43169	6.0792	1.4779	5.65539	5.49581	4.57403	9.88154	7.52753	5.81175	10.6381
1500	TRINITY_DN114814_c1_g1	WHL22.176280	NA	PL.SP	TRINITY_DN406912_c0_g1	WHL22.176280	164.995	200.19	143.845	239.595	301.897	307.024	177.254	227.112	143.739	96.4246	68.5819	76.4374	68.6541	59.9076	74.8181	77.1846	71.6016	78.4745	74.5328	65.9018	77.0948	64.6788	64.8617	78.5838	0	0	0	0	0	0	0	0	0	0	0	0	0	0	0	0	0	0	0
1503	TRINITY_DN121839_c1_g3	WHL22.17632		PL.SP	TRINITY_DN376031_c0_g1	WHL22.17632	9.92914	9.13718	11.1686	6.19124	3.86274	4.57684	7.58824	6.23625	8.07688	7.60619	13.8089	9.8845	9.21188	12.2632	11.4507	13.0914	13.1329	12.3783	18.349	16.1418	15.298	20.8313	20.6992	18.4828	0	0	0	0	0	0	0	0	0	0	0	0	0	0	0	0	0	0	0
1504	TRINITY_DN120977_c1_g3	WHL22.176321	Ces2	PL.PM.SP	TRINITY_DN344557_c1_g2	WHL22.176321	8.11933	5.37763	5.05357	3.14191	2.92564	2.56596	3.55176	3.63901	5.0112	4.45049	3.36352	3.23135	3.55831	2.18775	2.85255	2.86877	3.69477	3.62596	3.31413	5.44542	4.82182	4.40537	7.09006	5.73871	8.32771	32.7712	28.3532	7.90226	22.4326	15.9217	11.1092	16.4255	11.4974	8.59126	5.46302	5.86	12.0655	5.79435	5.92941	12.4719	6.9879	5.95117	14.6741
1505	TRINITY_DN122449_c0_g1	WHL22.176382	Lrig1, Lrr/Igr_6	PL.PM.SP	TRINITY_DN351882_c12_g1	WHL22.176382	47.3836	45.9447	71.9843	20.5199	19.8475	17.8902	5.36261	4.3863	2.33166	13.6489	17.9693	19.6918	16.9583	16.3418	17.4254	16.4401	15.9363	20.2186	16.8024	17.7276	17.2783	17.769	17.8521	16.4573	119.443	116.457	143.355	25.7252	28.2198	31.9731	17.5904	20.8216	17.2973	27.4387	24.0598	24.6702	26.9251	29.4124	22.1844	22.9245	24.9579	17.9177	29.0047
1507	TRINITY_DN118935_c0_g1	WHL22.176403	Pomt1	PL.PM.SP	TRINITY_DN350549_c6_g1	WHL22.176403	18.206	26.429	41.542	11.7787	11.6541	10.0543	12.0304	8.63355	8.34446	9.93109	2.95768	2.3363	4.33814	3.48845	4.45848	5.16097	5.92903	5.95322	4.06485	8.37081	7.32126	5.58013	9.55492	8.22284	0.216322	2.21986	3.50688	3.23507	3.85511	7.74674	2.85555	3.7141	4.36191	3.50304	1.52168	1.11159	2.02629	1.79118	1.10727	5.17797	3.96597	3.01477	8.38545
1508	TRINITY_DN112166_c0_g1	WHL22.176427	NA	PL.SP	TRINITY_DN343959_c3_g1	WHL22.176427	90.3428	73.9906	60.2761	48.9877	40.1225	31.2443	24.4523	18.4741	10.3177	7.38651	5.4741	6.58962	3.8476	4.43229	5.87016	3.75799	5.04431	6.09909	5.45801	6.27617	8.16833	5.80875	8.69836	9.78583	0	0	0	0	0	0	0	0	0	0	0	0	0	0	0	0	0	0	0
1509	TRINITY_DN121839_c1_g2	WHL22.17644	Acsf2-2	PL.PM.SP	TRINITY_DN350977_c8_g4	WHL22.17644	15.9932	16.0835	19.2419	10.1512	8.08973	7.30903	14.2356	12.1867	12.3226	11.7052	18.6712	18.8557	12.4667	13.7586	16.6802	18.5484	17.2392	15.1749	21.9739	19.9851	20.5844	26.5754	26.0304	21.4554	55.9721	50.0745	56.2352	23.7189	27.4315	37.8678	40.9994	42.9291	51.6843	70.7869	60.6986	51.2481	62.8638	57.7773	63.4957	62.3181	75.1596	65.6544	71.868
1510	TRINITY_DN120530_c2_g1	WHL22.176487	Atf6b	PL.PM.SP	TRINITY_DN345786_c3_g3	WHL22.176487	22.3563	25.6812	18.7169	14.1653	16.8738	9.71137	11.1236	14.5247	8.23189	12.3249	14.0162	21.0912	16.9043	13.4157	18.5948	15.1358	13.7296	19.1341	13.4106	11.3888	14.2808	13.6837	11.0151	12.7127	62.5396	39.1256	67.1283	31.7225	29.155	29.6764	61.2003	60.925	51.9407	121.69	122.258	97.3078	99.7482	107.61	97.5116	64.9677	80.3303	92.9416	64.8438
1511	TRINITY_DN119514_c0_g1	WHL22.17652	Hypp_993, Snrk, Snrk_1	PL.PM.SP	TRINITY_DN340649_c1_g2	WHL22.17652	15.2201	11.7591	10.9988	20.5005	21.0244	13.9134	6.52164	6.25402	2.38507	3.16564	2.09559	2.22416	1.38451	1.79361	1.71931	1.47983	1.80819	2.64917	1.75516	1.67697	3.13398	2.0562	2.7029	4.1104	99.0988	102.944	74.4013	75.5616	80.3587	86.3476	29.5886	31.0484	30.0819	19.2607	17.1601	19.6591	16.8913	18.1901	18.7318	15.1887	16.7494	15.8514	18.1178
1512	TRINITY_DN112436_c0_g1	WHL22.176642	Aadc, Ddc	PL.PM.SP	TRINITY_DN348301_c4_g2	WHL22.176642	0.847789	0.714301	1.5889	0.664095	1.93501	1.46575	3.2486	2.14067	2.17429	4.26733	1.03237	0.983709	1.16491	0.781374	1.19954	5.20812	4.76964	5.01326	9.05837	18.233	12.9205	13.5916	28.0875	15.0631	6.69034	3.11261	3.52579	4.76469	1.4328	1.9231	7.30465	14.7553	11.7616	10.7009	20.4416	25.9483	13.1312	17.1733	21.4694	18.1856	25.5461	16.1654	16.6542
1515	TRINITY_DN123644_c3_g1	WHL22.177151	Hypp_1128	PL.PM.SP	TRINITY_DN335929_c1_g1	WHL22.177151	11.4592	7.76042	5.54622	41.3953	32.2852	32.1788	29.1953	15.5741	11.3139	14.2576	9.17683	7.58233	7.41694	8.095	8.93129	5.10913	6.94017	8.62009	4.9314	7.31058	11.5896	4.45649	11.1808	12.0371	6.55766e-06	0.30392	0.069741	0.0598734	2.03699e-05	0.042795	0.564597	2.03699e-05	0.0897352	0.278517	1.33058	0.068605	0.652464	6.34241	0.401068	5.27264	19.1528	2.05551	5.79566
1518	TRINITY_DN114154_c3_g1	WHL22.177408	Hypp_3010	PL.PM.SP	TRINITY_DN343237_c3_g2	WHL22.177408	3.82523	3.91805	7.89473	4.36185	3.38209	9.28601	1.58833	1.42867	4.19234	1.15771	0.628229	0.370505	0.632071	0.566623	0.335425	0.787541	1.81809	0.747406	1.88872	2.86289	1.74403	2.81346	2.31365	1.63002	28.2704	22.2388	26.1593	15.1048	12.6287	14.734	29.1977	28.8624	27.4633	35.746	38.6739	29.3179	29.4246	33.2051	31.9639	29.2326	29.4369	31.3591	22.1399
1519	TRINITY_DN123457_c3_g3	WHL22.177493	Rad21	PL.PM.SP	TRINITY_DN342344_c3_g2	WHL22.177493	182.003	180.595	253.948	108.604	100.807	104.639	146.213	147.384	165.503	101.607	111.301	82.6232	58.5022	67.4699	59.409	48.6502	47.6619	44.5645	38.8945	37.7376	36.695	39.6557	35.5702	36.5169	274.366	282.387	239.49	256.303	270.368	214.16	357.368	381.024	320.215	148.066	180.612	146.659	141.496	152.182	144.097	124.93	100.533	95.2195	96.6305
1520	TRINITY_DN118079_c1_g1	WHL22.177504		PL.PM.SP	TRINITY_DN337896_c5_g2	WHL22.177504	26.4036	25.0391	34.3658	16.4152	17.2709	16.0156	8.44662	5.33106	5.03525	4.69664	5.09	5.14996	6.50691	6.19917	5.07913	4.92668	6.33153	6.08819	4.12444	4.66703	4.75371	4.69099	4.96124	5.08314	6.52423	11.1605	12.3054	5.33951	7.62574	7.68206	10.6427	11.9623	11.1981	28.0729	16.4575	20.3503	22.9404	19.9119	20.0539	22.8081	15.5989	22.077	22.6592
1522	TRINITY_DN123754_c0_g1	WHL22.177544	Dycl, Dyspph2	PL.PM.SP	TRINITY_DN354653_c29_g1	WHL22.177544	2.35921	2.1816	2.83441	2.26833	3.50582	2.21003	1.8482	2.37908	1.5	0.364295	0.0876164	0.0753364	0.19095	0.0972606	0.138571	0.454562	0.775104	0.824741	0.617274	1.3239	1.281	1.13224	1.37371	2.10915	30.0624	40.2179	25.7238	17.3732	15.5385	13.6037	9.95137	7.94313	7.55791	1.05661	1.12581	2.19586	2.2162	2.5153	2.04121	4.37204	7.00239	5.16187	8.71253
1524	TRINITY_DN116142_c0_g1	WHL22.17762	Golga2	PL.PM.SP	TRINITY_DN350921_c8_g1	WHL22.17762	5.5492	6.17293	6.98028	8.72031	6.57681	7.4611	7.40859	5.7288	3.3046	3.8745	3.69431	5.96256	5.39628	5.52147	4.87657	5.37423	6.03213	5.45036	4.85906	7.07788	5.64188	5.03521	4.86588	6.40478	20.9617	27.5907	26.0407	12.6665	14.0655	10.7966	7.25753	6.95676	7.7981	14.52	12.2305	12.3852	12.0327	11.0877	12.9363	10.83	10.1787	10.545	10.6954
1525	TRINITY_DN112619_c0_g1	WHL22.17771	Pde3bL	PL.PM.SP	TRINITY_DN353351_c0_g2	WHL22.17771	3.4137	3.29719	3.62832	2.70985	2.45045	2.06821	1.58506	1.10748	0.311247	0.991088	0.436075	0.649836	1.32149	1.60171	1.69333	1.25391	1.912	2.31004	1.48612	2.38097	2.44907	2.21374	2.78435	5.44837	0.897505	1.1779	1.6495	1.28571	0.940391	1.15675	0.450366	0.461902	0.606406	1.13645	1.36987	0.978729	0.903011	1.03311	0.744021	1.74444	1.19734	1.41803	1.75719
1527	TRINITY_DN109553_c0_g1	WHL22.17844	Rwdd2b	PL.PM.SP	TRINITY_DN337166_c6_g1	WHL22.17844	0.52084	0.32577	0.329564	0.990815	0.83837	0.707858	7.97675	14.0689	25.4629	21.205	31.1385	22.7349	18.0374	20.5258	14.1136	12.5997	10.2237	10.5002	8.57481	6.83712	7.45715	6.68133	6.62057	7.61535	3.97594	2.89321	4.20373	7.81731	8.98959	7.30848	3.79839	3.07199	3.60596	4.32236	5.27802	4.33216	5.66427	5.84594	5.28206	5.79589	6.86225	3.61383	4.0868
1528	TRINITY_DN120590_c2_g1	WHL22.17850	Pgrmc1	PL.PM.SP	TRINITY_DN349666_c2_g1	WHL22.17850	52.8942	83.6053	157.73	40.3613	49.6931	45.2758	33.2742	35.6286	19.555	18.5502	15.2287	9.80727	11.7055	11.7152	5.80834	6.88782	4.59208	6.03217	7.70093	7.62656	10.134	8.32854	7.36776	14.0127	12.547	18.8927	15.7058	9.48435	16.4366	13.4338	32.8402	41.725	40.8256	115.874	99.8123	128.281	137.39	103.694	130.521	180.397	127.433	152.553	160.314
1530	TRINITY_DN122786_c1_g2	WHL22.178580	Dmd, Dycl	PL.PM.SP	TRINITY_DN251437_c0_g1	WHL22.178580	10.292	7.82706	8.82817	9.37307	10.9126	7.85604	8.72809	8.52665	5.43714	2.97445	1.45377	2.00132	3.79644	3.50999	3.3293	7.66608	9.33108	11.5492	8.65039	12.9012	14.3688	10.5657	14.8909	15.9773	19.0151	49.7979	7.82891	6.30408	13.0988	4.20345	5.03301	13.8865	3.07802	0.271577	1.73054	1.06966	0.848231	0.000158946	1.32425	2.50099	14.4629	2.64406	3.19109
1532	TRINITY_DN106852_c0_g2	WHL22.178817		PL.PM.SP	TRINITY_DN340940_c2_g2	WHL22.178817	19.4019	16.841	13.2452	38.6086	47.1753	38.0401	37.4089	42.9157	29.4132	51.1714	77.5405	138.965	51.6868	60.0884	135.902	38.1625	39.9575	40.7167	16.3454	11.7888	6.65566	14.5347	8.97963	8.85957	13.2541	22.4137	16.1952	29.2235	32.4464	43.358	10.677	15.3883	16.842	12.6735	10.3773	11.8576	14.9949	10.6793	9.53151	11.3186	9.53248	6.45726	9.36452
1537	TRINITY_DN121937_c1_g1	WHL22.178895	Avl19L, Phgdh_2	PL.PM.SP	TRINITY_DN332796_c1_g1	WHL22.178895	4.14701	3.79563	7.60631	2.49197	4.78027	4.81051	2.02254	2.54247	1.92984	1.90154	2.11044	3.20672	2.19818	2.20251	1.75946	1.76639	1.66171	1.44441	1.86337	1.28328	1.01216	2.12553	1.33669	1.04936	34.6514	29.959	21.5975	26.6695	24.3777	20.7998	6.76899	4.65042	6.97422	10.8657	16.0709	14.4372	14.4703	16.1548	17.1515	14.4161	13.5732	14.071	11.8777
1541	TRINITY_DN116634_c0_g1	WHL22.179065	B4galt5_1	PL.PM.SP	TRINITY_DN343692_c3_g1	WHL22.179065	2.05978e-05	0.0117348	0.0723696	2.05978e-05	0.0190725	4.6548e-06	1.26399	0.282556	0.230572	4.40684	0.166493	0.405623	0.613789	0.127064	0.258265	5.91999	0.634601	2.35868	80.9982	6.68868	49.1742	93.5343	11.4564	68.935	81.5738	81.2219	62.7325	121.771	126.973	104.519	107.541	114.422	91.5874	130.195	142.142	124.239	138.169	162.704	131.689	89.4393	90.3065	80.3583	73.8492
1543	TRINITY_DN119902_c0_g2	WHL22.17913		PL.PM.SP	TRINITY_DN327402_c3_g2	WHL22.17913	2.28649	2.01246	0.876418	5.01496	2.18069	6.87081	236.074	307.973	322.238	373.819	389.96	376.664	256.149	308.813	261.635	175.113	209.632	212.989	138.646	172.944	160.829	158.821	169.379	152.584	9.08406	9.55993	14.3428	29.7709	21.7529	21.8801	68.6127	85.9728	84.9265	85.2437	59.2958	62.8378	54.7167	49.7225	58.7638	53.0587	48.5885	67.2282	49.2253
1544	TRINITY_DN116231_c1_g1	WHL22.179144	Prodh2	PL.PM.SP	TRINITY_DN335426_c3_g1	WHL22.179144	4.1202	7.41596	8.04204	4.33159	7.65218	3.40925	4.42414	5.13708	3.37151	3.6812	1.77362	1.36875	2.17359	0.984431	2.07705	2.95645	3.1715	4.26281	2.88364	3.47406	3.14381	2.62503	2.52109	4.01452	15.854	12.5786	9.14548	16.7238	15.4276	10.8729	12.0167	11.3535	9.31595	4.10623	5.91787	5.87273	5.06291	6.31275	5.54316	4.53375	4.03775	7.01975	4.0211
1545	TRINITY_DN121366_c0_g1	WHL22.17916		PL.PM.SP	TRINITY_DN325954_c0_g1	WHL22.17916	1.72664	2.24225	0.926646	1.11207	0.854193	1.41314	1.50421	0.607488	0.708592	1.02748	1.20146	0.767117	0.357765	0.655362	0.562204	5.8368	3.57937	5.80986	12.5176	14.8753	20.9488	15.8764	25.2476	25.2863	0.0741262	0.0568571	0.750376	0.0382283	3.81078e-06	5.17203e-06	0.0257519	0.285371	0.643675	0.0555759	0.207436	0.246054	0.0694375	0.245492	0.203082	0.147866	0.809086	0.552925	0.326537
1546	TRINITY_DN117147_c0_g2	WHL22.179233	Krcp1	PL.PM.SP	TRINITY_DN348103_c3_g2	WHL22.179233	54.5301	51.0548	65.7192	26.5126	28.6078	23.2299	26.5777	20.643	24.7424	14.4864	19.0255	21.0735	17.7597	18.5184	19.9657	20.3885	18.0664	16.8639	17.5338	16.4619	16.7173	19.7116	22.0496	15.5474	46.1726	33.9566	56.979	59.798	26.4302	36.1398	32.0805	12.2235	21.3052	12.4936	19.6726	17.5458	14.9593	15.9952	16.3719	12.5719	19.6643	10.5637	11.9287
1549	TRINITY_DN84128_c0_g1	WHL22.179280	MyXVIII, Myo18a	PM.SP	TRINITY_DN354019_c13_g1	WHL22.179280	0	0	0	0	0	0	0	0	0	0	0	0	0	0	0	0	0	0	0	0	0	0	0	0	3.97346	2.90196	3.29458	2.91745	1.76566	2.64015	1.94188	1.61043	2.02467	6.80643	7.63171	8.12646	6.28765	7.50586	7.31933	6.5105	10.3002	7.8808	9.4343
1550	TRINITY_DN119775_c0_g1	WHL22.179288	Pacs2	PL.PM.SP	TRINITY_DN352931_c7_g1	WHL22.179288	4.44307	3.1056	2.95588	10.1139	6.75632	5.40649	7.62596	2.34726	1.17725	1.34377	1.46897	1.5931	0.637346	2.16377	1.81313	0.835636	1.24426	1.96207	0.875299	1.01634	1.53174	0.969532	1.05133	1.27434	1.78444	1.28949	1.69455	4.39999	3.22372	3.46599	2.55713	2.49226	2.54377	4.7829	5.22392	4.47605	2.29841	3.16796	2.16563	3.18312	3.34473	3.64189	3.11158
1551	TRINITY_DN107467_c3_g1	WHL22.179444	Mtbpl	PL.PM.SP	TRINITY_DN354306_c13_g2	WHL22.179444	2.78025	2.10037	2.9296	11.3996	11.0159	12.1869	4.51826	2.75259	1.91183	2.47199	3.11909	3.71335	3.88846	4.27994	4.3144	5.11209	6.92287	6.33397	6.00775	6.6706	6.04806	6.17648	6.6504	6.23287	175.902	145.146	128.773	34.2829	26.5497	32.45	19.1005	18.5439	26.3264	23.3543	31.2378	33.9996	35.4661	33.747	36.3613	50.5603	50.6384	56.8197	54.2734
1552	TRINITY_DN114429_c0_g1	WHL22.179470		PL.PM.SP	TRINITY_DN342751_c3_g1	WHL22.179470	0.0515039	7.82508e-06	6.92565e-06	8.05677e-06	0.074186	0.289083	2.1012	2.81356	2.91594	3.29969	2.64437	2.73897	4.41737	4.3133	3.31419	5.02531	4.43397	2.87847	3.46953	3.41715	2.52932	3.94419	3.09631	2.2652	24.932	28.3127	16.7063	49.246	50.622	35.4055	38.608	29.7936	23.1218	18.7659	11.8524	15.3754	14.5523	16.3003	17.3823	13.7026	11.9159	12.9309	8.99702
1553	TRINITY_DN117997_c1_g1	WHL22.179475		PL.PM	TRINITY_DN342751_c3_g3	WHL22.179475	10.3894	6.87259	5.95127	5.75434	5.0018	4.79352	10.4532	11.8573	12.8105	5.72079	6.55008	7.82017	5.7242	6.61467	8.66004	6.67679	8.83582	6.84989	7.81482	6.89502	6.80424	7.39114	7.33559	6.84189	117.875	126.447	44.2833	84.595	96.4629	49.6371	46.9373	29.8073	27.7012	4.1589	7.73957	9.43582	5.81482	3.81646	8.32866	5.95827	6.28916	8.59944	6.74901
1554	TRINITY_DN118751_c4_g1	WHL22.179501	Api5	PL.PM.SP	TRINITY_DN353485_c12_g1	WHL22.179501	313.353	314.756	266.22	181.918	199.094	150.7	257.821	273.293	244.846	233.148	243.615	230.38	155.994	123.859	160.827	97.2697	103.174	106.431	62.1949	68.5675	78.5189	63.3827	56.0649	67.3874	252.901	363.178	249.296	176.086	231.539	170.673	278.821	356.295	266.452	186.694	184.943	137.669	149.993	137.253	128.651	101.648	78.7244	73.3984	85.6986
1555	TRINITY_DN45632_c0_g1	WHL22.179515	Gatsl2	PM.SP	TRINITY_DN347974_c4_g2	WHL22.179515	0	0	0	0	0	0	0	0	0	0	0	0	0	0	0	0	0	0	0	0	0	0	0	0	1.73612	12.7651	3.13381	1.91858	7.98248	4.92275	2.58481	2.82083	2.58066	0.520663	0.351519	1.47973	0.464663	0.173346	0.508878	0.761151	0.326451	0.738945	0.728381
1556	TRINITY_DN120608_c2_g1	WHL22.179591	Lrrc56	PL.PM.SP	TRINITY_DN347236_c8_g1	WHL22.179591	10.8096	7.94099	6.13945	25.7503	24.4175	20.9439	21.3248	22.4121	18.195	18.1269	21.0424	21.722	14.0829	16.2319	17.6414	12.8566	12.634	13.8543	11.716	11.1651	13.1625	12.1563	13.2517	16.9709	8.62825	5.71646	12.0691	4.76754	8.2424	8.66815	20.982	28.2711	26.4706	38.4442	33.4936	32.1098	32.2016	33.879	25.2398	26.4795	22.1038	24.2544	23.5295
1559	TRINITY_DN118373_c0_g1	WHL22.179814		PL	TRINITY_DN79590_c0_g1	WHL22.179814	4.09394	2.54769	2.09378	16.4925	11.1659	8.74455	17.0321	10.6931	8.98748	8.5764	3.12028	6.62028	9.08855	10.7495	11.1048	13.3171	25.6091	24.367	13.2384	28.8774	26.0397	12.6661	26.5282	26.077	0	0	0	0	0	0	0	0	0	0	0	0	0	0	0	0	0	0	0
1560	TRINITY_DN107960_c0_g1	WHL22.180051	Rps24	PL.SP	TRINITY_DN446063_c0_g1	WHL22.180051	5.3591	9.50304	9.34691	6.93567	6.57895	11.9202	8.94804	10.3409	8.99633	24.7349	27.2613	37.9499	97.9807	76.5792	87.2166	456.542	350.066	244.465	693.42	662.139	432.69	893.335	728.646	649.576	0	0	0	0	0	0	0	0	0	0	0	0	0	0	0	0	0	0	0
1561	TRINITY_DN114984_c0_g1	WHL22.18009	Bat2	PL.PM.SP	TRINITY_DN342489_c1_g2	WHL22.18009	27.5469	26.5834	38.9578	12.7133	14.7406	12.7498	10.2081	10.4472	4.86708	6.61547	2.54284	5.05689	5.74318	6.93413	7.1347	8.39525	11.2062	11.504	8.71082	12.3304	8.92517	11.0175	10.9721	12.2201	36.4709	48.4367	60.1897	52.0592	48.5889	62.4845	52.0371	35.9331	45.4611	67.5783	65.3546	61.0711	63.4474	63.1386	43.0286	42.772	67.5062	39.3306	60.822
1563	TRINITY_DN112331_c0_g2	WHL22.180326	NA	PL.PM	TRINITY_DN353170_c5_g1	WHL22.180326	0.606069	0.359596	0.362575	0.115794	0.146124	0.115048	0.461241	0.618562	0.892674	1.24407	0.850451	1.06589	0.799409	0.809198	0.676396	1.20212	1.00335	1.17091	1.70359	2.03249	1.93578	2.00412	2.89656	2.17132	0.00869007	0.172649	0.131663	0.00896314	1.15716e-05	0.0461668	0.555449	0.577701	0.419492	0.724464	1.13379	0.69076	0.88454	1.49089	0.649018	0.981373	2.22285	0.776135	0.80642
1565	TRINITY_DN71041_c0_g1	WHL22.180485	Hypp_2479, Hypp_79, Pclo	SP	TRINITY_DN324001_c0_g2	WHL22.180485	0	0	0	0	0	0	0	0	0	0	0	0	0	0	0	0	0	0	0	0	0	0	0	0	0	0	0	0	0	0	0	0	0	0	0	0	0	0	0	0	0	0	0
1566	TRINITY_DN108484_c0_g1	WHL22.18052	Ppp2r4	PL.PM.SP	TRINITY_DN347855_c2_g3	WHL22.18052	39.8147	24.8319	42.4622	11.5749	7.55837	7.48992	4.46617	3.13565	2.45809	4.23957	2.96942	6.59953	6.88886	8.51536	8.48018	8.79649	14.532	9.3124	11.5713	18.2008	13.4752	10.6962	16.6275	11.9204	21.0093	33.3083	29.4391	22.9511	41.8902	32.0305	16.6376	11.2785	25.2529	19.5117	20.3992	23.4179	32.3069	30.3912	23.9755	40.2109	29.4243	26.3122	31.3145
1568	TRINITY_DN117776_c0_g1	WHL22.180561		PL.PM.SP	TRINITY_DN348320_c5_g1	WHL22.180561	4.09396	4.36797	1.70641	12.6784	9.85081	5.23599	7.99813	5.20695	6.69907	6.32827	4.0676	8.98663	6.43599	5.75168	11.0924	14.9841	16.0783	15.6679	21.3118	33.3098	32.928	24.5169	47.1558	43.0049	17.7173	16.0132	16.807	10.599	5.73314	9.33083	2.95441	8.93072	12.3575	22.5287	23.37	16.2708	26.112	26.8893	28.6991	59.158	35.7703	56.0246	59.5248
1573	TRINITY_DN110131_c0_g1	WHL22.180622	N_wasp_bp	PL.PM.SP	TRINITY_DN350138_c6_g1	WHL22.180622	19.1887	17.9341	17.8244	16.7571	14.4281	10.8886	9.14521	7.89753	5.58758	3.46835	3.24349	3.10718	1.90473	3.26421	2.53084	2.06423	2.14351	2.89188	1.70924	1.94913	2.14527	2.04093	1.54756	2.64412	9.67623	12.9653	18.1283	19.5767	16.3609	23.4501	13.7046	19.0744	11.3476	24.1079	17.2906	16.3871	24.8683	21.5567	19.2268	23.2997	26.3585	23.1058	20.1106
1575	TRINITY_DN117065_c0_g3	WHL22.180719	Slc2a13	PL.PM.SP	TRINITY_DN348546_c5_g2	WHL22.180719	5.23881	6.37731	5.69046	8.3652	8.88485	6.31163	6.24676	4.9465	4.53271	1.68614	0.489707	0.482675	0.84543	1.06003	0.915555	1.34942	1.32731	2.04984	2.09885	2.88932	3.93172	2.2617	4.48017	4.31132	13.45	15.5794	13.0376	24.6057	28.2497	22.7642	8.50887	4.40309	6.57583	5.39232	5.37698	4.14665	5.34916	4.64633	4.61877	4.43186	5.08862	4.32931	4.65685
1576	TRINITY_DN122967_c1_g2	WHL22.180831	Ddx20	PL.PM.SP	TRINITY_DN349827_c7_g1	WHL22.180831	1.48836	2.7955	1.51955	5.96648	5.85645	7.28206	4.38953	3.41099	2.76335	1.47924	1.02845	1.45871	2.39454	2.01829	2.8906	3.26672	3.85782	4.179	4.29466	3.78815	3.76381	3.51984	4.02492	3.36207	8.09236	10.7049	12.4135	8.96781	8.06782	9.97069	3.79194	3.57043	4.42683	7.29192	7.5307	7.04321	9.42566	8.48431	8.18647	10.6039	8.96133	11.5366	11.7833
1582	TRINITY_DN114540_c0_g1	WHL22.181114	Rdh11_5	PL.PM.SP	TRINITY_DN346821_c2_g1	WHL22.181114	9.80366	20.4722	24.247	16.0613	20.9756	25.2741	16.548	21.0875	18.3671	9.14723	5.03351	2.86989	4.0131	3.05987	0.848403	4.80412	5.21095	4.70114	5.61739	6.20883	11.6614	5.63111	3.22123	9.6745	1.03007	0.463043	0.896737	1.93957e-05	0.228373	0.16508	2.14703	0.940738	2.61535	116.767	23.6037	37.6373	397.536	94.4941	101.989	1456.02	284.83	481.765	1276.97
1585	TRINITY_DN122657_c2_g1	WHL22.181134	Twnfln	PL.SP	TRINITY_DN229775_c0_g1	WHL22.181134	17.2892	15.1119	11.1366	49.2229	43.4091	36.3625	42.0488	38.9073	29.9746	19.2266	22.8737	21.9175	19.3874	18.6649	21.475	20.8275	19.6497	22.7607	20.6737	22.0227	27.0552	21.1373	25.7455	34.5066	0	0	0	0	0	0	0	0	0	0	0	0	0	0	0	0	0	0	0
1586	TRINITY_DN119753_c0_g1	WHL22.181207	Plakg/GcL	PL.PM.SP	TRINITY_DN348875_c3_g1	WHL22.181207	43.7427	24.6632	37.6395	17.8316	17.1751	15.1807	18.8912	17.5242	15.4054	28.6436	47.0915	36.1903	23.3061	31.9443	32.116	22.9748	22.3462	21.2286	24.5728	20.4076	21.6151	19.137	20.8697	22.6377	21.2435	16.447	29.8254	15.9099	15.2013	22.1617	68.8167	88.6205	63.3611	101.203	99.6034	72.7376	67.6	72.6014	67.0021	58.3846	54.2362	62.8411	57.381
1590	TRINITY_DN107748_c2_g3	WHL22.18154		PL.SP	TRINITY_DN431390_c0_g1	WHL22.18154	14.6822	10.3986	9.72776	25.7016	25.4612	25.8737	34.9643	35.2519	45.1157	25.4463	24.9872	20.1483	15.3608	18.8345	18.0074	12.5961	14.555	14.3168	11.366	10.6061	12.6258	11.9548	13.0175	11.8525	0	0	0	0	0	0	0	0	0	0	0	0	0	0	0	0	0	0	0
1591	TRINITY_DN104724_c0_g1	WHL22.18155	Chst1	PL.PM	TRINITY_DN351870_c6_g1	WHL22.18155	0.0743395	1.11142e-05	0.235634	0.354682	0.0526898	0.435822	0.356854	1.0615	0.437949	0.853141	7.28178	0.688603	0.510399	3.95658	0.186877	0.206901	0.84403	0.0767081	0.143787	0.772153	0.180897	0.130892	1.36689	0.198658	7.64452	6.65324	7.97576	6.22231	3.89313	7.68571	2.81567	2.92443	3.42081	2.48593	3.66178	2.2101	3.45108	4.01708	3.11617	4.07026	4.16482	2.97991	3.67863
1592	TRINITY_DN63685_c0_g3	WHL22.181594	NA	SP	TRINITY_DN337457_c1_g2	WHL22.181594	0	0	0	0	0	0	0	0	0	0	0	0	0	0	0	0	0	0	0	0	0	0	0	0	0	0	0	0	0	0	0	0	0	0	0	0	0	0	0	0	0	0	0
1594	TRINITY_DN115893_c0_g1	WHL22.181611	Rergl2	PL.PM.SP	TRINITY_DN338231_c1_g1	WHL22.181611	0.349263	0.231846	0.350531	0.28968	0.306182	0.591564	0.279433	0.139587	0.398876	5.75696	8.49884	12.134	10.5549	11.2984	9.33763	5.01222	9.08548	6.49193	2.82303	3.99465	1.48773	3.4727	2.44446	0.932621	0.846568	0.279764	0.250795	0.570921	0.241463	0.512965	1.08589	2.45739	1.14735	11.6786	13.6266	17.982	9.5162	10.2175	13.631	7.83411	9.47924	20.2661	6.19636
1595	TRINITY_DN169233_c0_g1	WHL22.181708	Pth2rL	PM	TRINITY_DN339891_c0_g1	WHL22.181708	0	0	0	0	0	0	0	0	0	0	0	0	0	0	0	0	0	0	0	0	0	0	0	0	1.10711e-05	0.0763412	0.089986	0.202153	0.035142	0.0552179	0.272347	0.234165	0.115784	0.117561	0.129982	0.590117	1.4687	0.476132	0.547934	26.1033	4.20762	5.10548	40.4046
1597	TRINITY_DN114729_c0_g1	WHL22.18204	Ogg1	PL.PM.SP	TRINITY_DN280130_c0_g2	WHL22.18204	0.227843	2.80416	2.2911	0.178478	2.08903	1.84539	7.53422	2.92634	4.04098	23.2417	8.67678	9.52563	30.3775	9.15642	9.49066	23.6864	11.6561	9.82895	23.4291	12.1287	11.194	19.6564	12.255	13.8847	3.61099	3.08118	2.40441	2.01743	1.21572	4.05729	6.06316	5.15518	4.89844	1.98538	2.24838	4.92758	3.75843	3.1677	1.6268	2.95517	4.77261	3.32197	3.88842
1598	TRINITY_DN113261_c0_g2	WHL22.182076	Adh_Z	PL.PM.SP	TRINITY_DN319225_c2_g2	WHL22.182076	7.96281	8.09359	5.31352	25.0298	31.9138	41.2132	19.8065	21.5848	13.0893	9.56804	6.82364	13.8309	13.6592	11.5835	15.1881	17.3853	15.2376	14.1982	14.1635	16.5151	15.161	14.335	16.4214	14.05	32.8266	12.2592	21.8324	28.1828	20.3477	21.0442	30.1272	18.276	16.984	11.6217	21.5613	16.6945	14.5674	26.4672	19.6754	18.0702	27.9585	21.6888	19.8888
1599	TRINITY_DN105827_c0_g1	WHL22.182085	Adh_Z	PL.PM.SP	TRINITY_DN338856_c2_g1	WHL22.182085	0.870913	0.910635	0.798253	1.33599	1.67113	1.08589	0.435493	0.339568	0.254342	0.173528	0.173688	0.321239	0.507527	0.462729	0.33237	0.590206	0.617883	0.623663	0.514718	0.649861	0.661846	0.894513	0.727181	1.24809	12.8516	7.31646	13.5988	19.3667	11.7876	18.261	9.62501	15.3017	13.2711	8.20887	12.0125	5.29921	8.33849	10.9694	6.33386	6.65882	7.8504	6.31723	6.37213
1600	TRINITY_DN113473_c0_g1	WHL22.182089		PL.PM.SP	TRINITY_DN316220_c4_g1	WHL22.182089	1.50664	2.23173	5.0173	1.80134	3.62745	3.5638	1.33229	1.8427	4.24945	4.24685	4.22249	5.91483	7.46753	5.21042	5.21315	8.64863	6.45056	3.86101	8.43563	6.34778	2.89615	7.88853	4.91075	2.519	1.25476	1.51416	0.57486	2.15697	2.09097	0.705476	2.61538	0.950026	1.97237	2.50864	2.48601	3.76975	2.35077	4.08623	5.44486	3.3373	1.79567	1.69429	1.22833
1603	TRINITY_DN119629_c1_g2	WHL22.182160	Dkc1, Dkc1_1	PL.PM.SP	TRINITY_DN335621_c1_g1	WHL22.182160	122.826	185.824	139.928	86.9478	97.2556	123.204	129.278	152.4	193.828	138.872	149.999	189.298	194.944	163.284	181.159	308.49	289.892	230.422	297.301	238.562	207.486	257.756	189.397	161.279	29.9223	47.0351	48.7469	88.4918	108.056	93.7479	125.381	155.225	149.923	172.714	136.238	127.192	191.709	142.228	140.473	146.02	140.851	120.024	125.304
1605	TRINITY_DN123553_c1_g1	WHL22.182212	Par3ph1, Par3ph2, Pard3L, Pard3L_2	PL.PM.SP	TRINITY_DN351745_c9_g1	WHL22.182212	6.59726	6.59968	14.6067	4.8711	5.6768	4.84056	3.12396	3.91751	1.47909	2.12729	1.12552	1.24749	1.97124	1.54112	1.26182	1.85796	1.91457	2.5541	2.03905	2.6973	2.80464	2.75851	3.34637	3.73088	35.2089	49.9607	35.6653	20.1604	20.4823	18.2475	8.90381	6.83783	8.79031	24.7672	17.8934	22.7966	21.5029	21.0836	18.9646	17.8765	20.4759	20.0619	21.6687
1606	TRINITY_DN107944_c1_g1	WHL22.182248	Lsm6	PL.SP	TRINITY_DN402471_c0_g1	WHL22.182248	14.993	16.1733	10.9591	32.8842	34.9423	41.7164	50.6529	47.973	69.9323	31.3498	22.5337	19.5309	13.2169	14.8193	13.9063	15.7787	17.8034	15.6081	17.2184	18.4621	17.668	18.9591	17.9115	22.2585	0	0	0	0	0	0	0	0	0	0	0	0	0	0	0	0	0	0	0
1610	TRINITY_DN123164_c1_g2	WHL22.182534	Sil	PL.PM.SP	TRINITY_DN354581_c16_g1	WHL22.182534	8.65512	7.99248	13.1973	4.7248	4.56779	2.99118	4.91666	4.71881	5.83661	6.13403	6.15855	7.54109	6.84702	5.82791	6.35948	5.583	6.05314	5.24999	4.81614	5.46677	4.41437	4.73731	5.25714	4.20051	371.096	353.075	217.571	44.6099	34.9762	31.7962	10.1275	11.1317	15.3023	9.31605	8.71683	10.3062	6.86443	7.18206	6.5377	4.25335	5.02106	2.81676	3.78953
1614	TRINITY_DN113741_c0_g1	WHL22.182634	Tmc5	PL.PM.SP	TRINITY_DN349743_c5_g1	WHL22.182634	20.4829	22.2306	14.7573	13.7347	15.4592	11.4379	8.08656	6.92663	6.4319	5.20499	5.62348	5.34241	4.62459	3.66652	4.4096	3.79621	2.69725	3.82395	3.23237	3.82695	4.76147	4.05969	5.38441	5.858	55.1727	45.711	25.0904	73.1823	81.9451	55.3821	37.545	25.0685	35.8709	12.2564	15.5661	16.683	12.4776	11.0872	14.6181	13.7966	13.8823	20.5424	18.8037
1615	TRINITY_DN113937_c0_g1	WHL22.182732	Tmc7	PL.PM.SP	TRINITY_DN350683_c6_g2	WHL22.182732	76.0111	84.3825	49.5939	36.5949	38.2148	26.1859	20.5369	18.141	11.9908	16.4607	15.9621	16.8882	9.01228	10.871	13.1267	9.288	7.59198	12.7745	10.3351	9.45504	12.0167	9.10651	10.1667	13.9795	33.9691	39.8138	44.5409	52.2222	69.986	52.0125	60.9458	79.3811	53.6072	57.2549	46.6052	42.3251	38.9364	35.2184	36.7472	32.7262	27.5428	37.0068	38.894
1617	TRINITY_DN117198_c0_g1	WHL22.182769	Ttc26	PL.PM.SP	TRINITY_DN340032_c2_g1	WHL22.182769	8.9656	5.75142	4.81128	8.82888	5.0303	11.5756	14.551	18.0983	23.2432	33.2197	66.1978	43.4829	32.005	44.8133	35.7352	30.8796	27.2675	23.5698	27.2052	22.8839	20.0319	27.0167	28.6758	29.2656	171.382	132.686	86.0018	72.3533	76.2865	44.5502	131.722	140.716	110.124	104.809	109.211	115.866	73.8	72.1798	105.623	64.1119	53.2776	89.317	59.8714
1618	TRINITY_DN117601_c1_g2	WHL22.182855	NA	PL.SP	TRINITY_DN316094_c1_g1	WHL22.182855	2.85149	2.02566	3.86753	5.0356	3.83295	3.94486	1.94389	1.00522	0.913883	0.758419	1.06462	0.446811	0.220252	0.241734	0.115575	0.0968584	0.143463	0.23042	0.254286	0.252445	0.2685	0.23767	0.375197	0.6127	0	0	0	0	0	0	0	0	0	0	0	0	0	0	0	0	0	0	0
1619	TRINITY_DN121911_c0_g1	WHL22.1829	Rasgrp3	PL.PM.SP	TRINITY_DN342321_c2_g2	WHL22.1829	5.27637	4.25304	6.56119	3.47261	3.78284	3.90212	1.4821	1.39871	0.789327	1.28292	1.91186	2.47293	1.53666	1.77423	1.67449	1.21007	1.13461	1.27567	1.08728	0.990129	0.912892	1.04601	0.859185	0.756037	6.95117	5.66866	1.90733	4.83949	6.59799	3.90121	3.13927	3.1163	2.90864	1.45926	0.945492	1.25085	1.30231	0.34968	0.860326	1.70663	1.20733	1.09313	0.204161
1620	TRINITY_DN107572_c4_g1	WHL22.183003	Dnajc8l	PL.SP	TRINITY_DN277770_c0_g1	WHL22.183003	11.9771	5.4309	14.6096	17.563	13.8331	13.5578	20.1614	19.5864	25.9003	19.1977	17.6217	18.2838	13.669	18.5833	15.1072	14.9423	20.233	13.1154	14.9499	21.9779	14.4426	14.3402	16.6381	13.2818	0	0	0	0	0	0	0	0	0	0	0	0	0	0	0	0	0	0	0
1621	TRINITY_DN116541_c0_g3	WHL22.183228	Shpk	PL.PM.SP	TRINITY_DN338553_c1_g3	WHL22.183228	4.4768	1.21361	4.16817	3.34739	1.07597	1.9609	9.99897	17.9256	19.862	8.67647	9.13253	4.23053	4.30067	5.14131	3.85055	2.87162	4.16242	3.40422	2.10463	4.44341	3.87387	2.941	4.88908	2.84973	97.247	99.9632	93.439	43.4003	42.1531	47.0445	55.9808	49.3024	54.841	58.8891	49.8984	56.4816	49.9275	44.1375	52.8963	46.8711	43.2823	67.9225	56.8445
1622	TRINITY_DN103458_c4_g1	WHL22.183396	Zufsp	PL.PM.SP	TRINITY_DN353527_c13_g3	WHL22.183396	14.0535	10.1915	25.7178	18.5618	14.2965	17.9759	14.4764	12.2151	9.47022	4.23378	2.90355	3.46909	2.55166	3.6426	2.82016	2.69524	3.09948	2.49934	2.52597	3.14814	2.43211	2.50847	3.79313	2.67586	6.12432	5.31327	7.66664	2.90773	1.42162	2.74421	4.32269	5.66722	2.10082	3.90657	5.42801	3.91054	4.06746	4.82745	2.66562	2.86402	3.42061	2.11847	2.74072
1623	TRINITY_DN111499_c0_g3	WHL22.183408		PL.PM.SP	TRINITY_DN296516_c2_g2	WHL22.183408	1.36026	0.547134	0.344325	1.89427	2.71729	1.75646	3.44626	3.27938	2.33126	2.74636	1.00643	1.18768	0.916007	0.71821	1.28003	0.57841	0.97425	1.17692	0.736937	1.44833	1.26881	0.465716	0.89179	1.38547	2.18116	5.65574e-05	1.04644	4.95956	16.3132	4.06668	3.71976	19.7646	3.88975	2.6165	13.5459	4.68944	3.21958	10.9303	3.54002	4.68567	22.3005	4.75498	4.13454
1630	TRINITY_DN122740_c1_g1	WHL22.1838	Tp53bp2	PL.PM.SP	TRINITY_DN351323_c7_g2	WHL22.1838	16.1684	11.294	15.6715	7.55752	6.32795	7.31476	2.10011	1.67091	2.25656	8.1855	8.6605	9.16533	9.4775	10.0755	7.54689	8.60271	10.2892	9.19763	9.04817	10.6265	9.24539	8.89945	12.1042	9.06384	15.7612	16.0242	17.7199	19.1124	11.4811	14.1387	7.25123	8.49306	8.07664	11.8808	11.9333	12.0427	9.84286	11.6504	10.4855	7.53877	9.74348	8.23071	11.3009
1631	TRINITY_DN120210_c2_g2	WHL22.183905	Loc201475	PL.PM.SP	TRINITY_DN346563_c3_g2	WHL22.183905	3.5749	1.90946	7.01863	2.54653	1.02659	5.2647	2.85121	2.9147	5.50421	3.73945	6.84339	5.83403	15.2287	13.1014	5.68111	11.7463	18.743	5.32631	6.26905	10.1481	5.54931	10.4154	11.6353	5.68989	8.64547	10.7966	12.455	7.23967	11.521	7.43822	10.5863	15.0362	11.4838	12.7841	7.92313	16.1177	17.8544	8.74103	18.0705	25.6392	16.5868	49.9124	31.6747
1632	TRINITY_DN119217_c0_g2	WHL22.183998	Cpa3L	PL.PM.SP	TRINITY_DN347098_c5_g1	WHL22.183998	2.92334	2.06686	2.6069	4.81076	2.90953	4.97123	3.75396	2.77316	2.31612	2.84278	2.18223	2.79562	2.84025	4.2877	3.3696	2.93787	4.87976	3.32927	3.11424	3.29742	3.39455	2.98453	4.63593	3.64255	16.2043	19.7512	20.9332	32.8002	46.9743	35.1788	21.11	25.2019	22.6479	17.2517	18.1978	16.9437	18.9741	20.3879	17.0978	19.6433	16.3592	15.2859	15.9422
1634	TRINITY_DN116257_c0_g2	WHL22.184070		PL.SP	TRINITY_DN344318_c2_g2	WHL22.184070	187.356	185.998	101.049	162.623	180.016	162.671	245.83	259.942	263.498	253.141	281.472	270.918	224.942	223.048	260.27	244.847	236.772	271.384	249.21	233.555	271.084	253.099	217.984	293.154	0	0	0	0	0	0	0	0	0	0	0	0	0	0	0	0	0	0	0
1637	TRINITY_DN121097_c1_g1	WHL22.184130	Glur6_1, Grik1	PL.SP	TRINITY_DN350795_c5_g2	WHL22.184130	0.0512695	0.308362	0.142137	0.321243	0.125305	0.0763255	0.20507	0.371304	0.611367	0.245132	0.319063	0.294163	0.430174	0.227691	0.25363	0.686616	0.386077	0.2915	4.77161	2.9517	4.79237	7.4463	7.3153	12.569	0	0	0	0	0	0	0	0	0	0	0	0	0	0	0	0	0	0	0
1638	TRINITY_DN11143_c0_g1	WHL22.184147	C6orf84L	PM.SP	TRINITY_DN353163_c7_g1	WHL22.184147	0	0	0	0	0	0	0	0	0	0	0	0	0	0	0	0	0	0	0	0	0	0	0	0	3.17852	1.43236	3.09068	2.10756	3.3626	4.87667	0.630998	0.958612	1.13624	3.81292	3.76272	2.89556	3.68639	2.88623	1.94176	1.39354	2.32959	1.7894	2.93376
1640	TRINITY_DN105095_c1_g2	WHL22.184171	C6orf84L	PL.PM.SP	TRINITY_DN353163_c7_g2	WHL22.184171	2.1471	1.64291	1.82452	2.27548	2.33658	2.83029	2.02096	1.97826	2.09923	1.44948	1.61898	2.44742	2.00196	1.61747	2.53222	2.0542	2.87974	1.78184	1.3436	1.63089	0.70036	0.444779	0.376592	0.419533	3.45036	2.99677	4.36725	2.91821	3.10378	4.09214	1.2466	2.31896	1.92374	2.48342	3.11615	2.51574	2.93045	2.3723	2.83503	2.9649	2.43698	1.86996	2.67512
1641	TRINITY_DN98071_c0_g1	WHL22.184243		PL.SP	TRINITY_DN348629_c7_g2	WHL22.184243	0.521072	0.547407	0.338636	0.874638	0.161779	0.818261	0.774219	0.43144	0.674337	0.498337	1.35347	2.26308	0.208227	0.783893	0.906391	0.854608	0.398761	0.620079	0.13199	0.550458	0.175486	0.589802	0.27376	0.0584062	0	0	0	0	0	0	0	0	0	0	0	0	0	0	0	0	0	0	0
1644	TRINITY_DN119578_c0_g1	WHL22.184447	NA	PL.PM.SP	TRINITY_DN352997_c8_g1	WHL22.184447	79.0157	89.1442	154.481	50.6987	49.4973	53.7057	60.2781	60.4302	78.5543	49.9135	60.757	51.7388	54.81	51.4836	39.1542	41.2171	34.3084	32.1825	36.0503	33.5247	27.7231	38.1489	39.0352	31.7901	2.83674	1.66564	2.38046	1.97927	1.53344	1.59762	4.40565	6.96704	7.4659	17.9654	21.422	23.7095	22.5089	23.9237	26.2223	28.7801	27.5133	30.0932	26.0709
1646	TRINITY_DN118270_c0_g1	WHL22.184630	Asci1cs3, Mlycd	PL.PM	TRINITY_DN351178_c6_g1	WHL22.184630	28.3501	13.0834	17.5355	23.0933	13.3815	16.5059	11.6426	7.45901	8.54502	7.78783	9.68273	11.5635	9.77203	12.2674	11.8721	11.4698	14.7984	11.5595	9.42476	15.6003	12.1871	9.22672	16.1571	12.0958	49.0509	32.8489	34.2255	21.3318	15.1209	16.3343	6.73977	4.58004	4.73002	2.19557	4.15485	4.48907	3.65758	6.14639	6.17507	5.05525	5.34259	4.62357	6.45014
1648	TRINITY_DN92304_c0_g1	WHL22.184724	Cara14LA	PL.SP	TRINITY_DN359992_c0_g1	WHL22.184724	0.163458	0.1366	0.127195	0.30943	0.962082	0.887809	0.501306	1.88597	1.21566	0.208434	0.592259	0.438699	0.0381037	0.358613	1.63613e-05	2.13112e-06	7.80688e-06	1.63613e-05	0.0120776	0.0387486	0.0878881	0.0239857	7.80688e-06	0.0877432	0	0	0	0	0	0	0	0	0	0	0	0	0	0	0	0	0	0	0
1649	TRINITY_DN122509_c3_g1	WHL22.184759		PL.PM.SP	TRINITY_DN333712_c0_g2	WHL22.184759	0.426166	1.83617	2.33812	0.58419	0.829034	1.31011	3.40948	2.55488	2.75314	7.23413	5.62927	5.78573	9.33755	7.90041	6.5304	19.4682	10.3536	9.30738	21.8171	16.7806	11.7297	26.5432	21.511	18.5824	15.4798	11.3882	10.3309	6.35943	5.56983	4.2883	5.46878	9.32849	9.64383	32.8898	34.7986	38.2593	36.8659	41.4902	53.8623	45.7348	41.4813	62.9147	49.6218
1650	TRINITY_DN106034_c0_g1	WHL22.184865	Slc35f3L	PL.PM.SP	TRINITY_DN340560_c1_g1	WHL22.184865	3.29729	2.31032	4.51604	3.89544	3.40749	2.95932	4.19491	3.04979	3.07899	3.56698	4.80629	8.31673	10.8864	14.4054	13.9659	16.9108	18.9839	15.0532	13.4653	14.7798	7.7478	9.94575	10.1595	8.5006	12.1239	30.3527	14.291	3.18107	12.6892	4.95198	2.43842	4.81638	2.23543	6.12365	3.39457	6.56048	7.10643	4.30904	9.21406	10.4442	5.58707	10.0969	10.2444
1651	TRINITY_DN121226_c8_g6	WHL22.184934	Hypp_2392	PL.PM.SP	TRINITY_DN341382_c1_g1	WHL22.184934	0.963491	0.263097	0.539645	2.37852	0.21382	2.36933	6.05001	17.0813	11.2013	19.7693	33.9106	18.6414	11.8692	19.3742	13.1698	11.9554	17.4446	11.7183	13.5368	19.3857	11.6024	9.74174	24.0245	10.7293	8.84495	29.0433	13.3763	20.4479	39.5964	16.2665	107.651	135.72	113.073	64.3935	39.9567	51.0385	47.8081	35.4122	53.3139	49.4217	27.4542	49.2822	47.8314
1652	TRINITY_DN119742_c0_g1	WHL22.184964	Lats	PL.PM.SP	TRINITY_DN354240_c14_g2	WHL22.184964	12.8879	7.15169	13.2705	9.92245	11.9324	8.57545	5.0833	5.90327	3.26637	6.42199	5.8422	5.13541	4.48287	4.42857	4.33893	3.90843	4.27772	5.28262	3.16776	4.1822	4.04347	3.61416	3.59128	4.7333	3.48719	4.71442	5.54235	2.61195	2.25666	3.57379	15.6622	18.8243	13.6181	17.2308	14.837	15.0111	12.3924	11.8642	11.3768	12.3582	13.1517	13.5209	15.4349
1653	TRINITY_DN115869_c0_g2	WHL22.185016		PL.PM.SP	TRINITY_DN327895_c0_g1	WHL22.185016	0.0951457	2.87555e-05	3.00068e-05	7.44241e-06	2.87555e-05	3.00068e-05	0.799232	3.55413	4.83062	1.86525	8.13095	6.8387	1.06449	5.61372	2.91352	2.09351	3.1916	2.90436	1.729	4.85169	4.35129	1.25636	2.46019	4.6659	61.2993	69.1148	56.7463	48.0238	83.4609	57.5723	74.7078	85.8368	65.2716	20.0913	21.7732	25.3736	29.077	23.8834	27.4865	31.6623	24.347	22.8078	27.9382
1659	TRINITY_DN116185_c1_g3	WHL22.185256	NA	PL.PM.SP	TRINITY_DN251347_c0_g1	WHL22.185256	0.275225	0.152112	0.339167	0.509573	0.0988989	1.3399	10.5093	18.9602	18.0814	59.6056	114.577	74.3508	79.061	104.347	59.03	58.9819	77.9135	35.684	39.5701	53.4518	24.0867	35.3091	40.3034	18.4655	88.6598	50.3079	53.7152	54.2202	37.5528	47.5631	111.208	75.0717	104.986	29.1772	47.6241	40.1318	29.8889	44.0323	35.883	22.1526	12.8998	17.0348	14.747
1660	TRINITY_DN122346_c1_g1	WHL22.1853	Abcb10A	PL.PM.SP	TRINITY_DN346468_c6_g1	WHL22.1853	9.52395	8.73301	9.61828	27.2323	19.7898	23.0834	24.8995	17.2255	22.3066	12.2939	17.3755	22.1742	19.216	24.383	21.9501	22.4062	27.0745	18.8344	20.0696	19.9723	15.5967	16.6776	16.7761	16.1578	9.80788	6.05889	8.89706	19.7053	13.8488	16.0296	19.4496	16.4293	20.6224	11.7654	17.2275	14.4007	13.0156	16.5391	19.3396	15.0498	20.388	17.4359	19.2025
1661	TRINITY_DN106590_c2_g1	WHL22.185333	Rbph	PL.SP	TRINITY_DN251877_c0_g3	WHL22.185333	261.857	163.516	369.576	163.981	132.99	132.014	188.535	200.224	149.062	110.753	144.583	97.9543	82.9626	86.8147	90.982	98.506	95.498	100.402	102.112	108.552	101.116	100.401	132.594	114.164	0	0	0	0	0	0	0	0	0	0	0	0	0	0	0	0	0	0	0
1662	TRINITY_DN107443_c2_g3	WHL22.185357	Oma1L	PL.PM.SP	TRINITY_DN341635_c2_g1	WHL22.185357	4.30615	5.53422	10.3126	15.5682	20.5607	19.4941	9.34176	9.39285	5.60985	3.80148	0.727159	1.08451	1.85311	1.98915	1.19689	1.74301	2.90358	1.96514	1.90873	3.13928	3.88125	2.55165	2.65782	3.35435	106.757	68.8252	108.12	64.0041	58.3931	55.1896	43.0312	22.0146	33.2202	9.53982	15.0996	13.1653	11.1367	18.4525	14.8658	22.7788	24.6922	16.5396	23.7798
1669	TRINITY_DN121330_c1_g2	WHL22.18560	Trim45	PL.PM.SP	TRINITY_DN354630_c27_g1	WHL22.18560	3.07248	2.41786	3.50148	3.44015	3.06308	3.19635	2.45818	1.71258	1.6481	1.77633	1.56974	2.00382	1.95841	1.86699	2.07325	2.92293	2.99161	3.0776	2.78534	4.07423	3.05709	2.79661	4.54227	2.85443	33.8318	31.1452	28.2242	31.3575	26.7424	24.9986	37.723	39.8035	37.7951	49.4403	51.8277	41.542	46.0312	44.6622	41.3894	31.9689	35.2808	35.6661	29.1585
1671	TRINITY_DN118533_c0_g1	WHL22.185713	Prp19, Unk_4	PL.PM.SP	TRINITY_DN345387_c2_g3	WHL22.185713	40.0346	32.0932	23.4283	87.1533	73.2508	83.4644	121.174	103.84	134.236	97.3853	101.61	114.252	71.9082	88.2909	86.4955	58.2483	74.0118	64.3209	43.378	49.4392	45.7711	43.974	41.0519	43.0765	43.7275	57.5567	55.2607	54.6231	65.2133	53.5433	106.673	100.097	103.562	122.895	102.04	89.217	107.844	99.5911	93.7041	75.065	70.5483	68.4204	58.7059
1673	TRINITY_DN113835_c0_g6	WHL22.1859	NA	PL.PM.SP	TRINITY_DN334542_c2_g3	WHL22.1859	21.2327	31.7057	38.7444	35.6401	43.0582	49.025	82.1059	82.7845	106.641	77.8405	94.2244	142.243	115.956	89.5366	102.678	167.832	135.385	96.9361	109.352	106.135	82.1643	130.848	98.2994	57.1556	55.8164	87.0407	62.9763	62.5965	76.645	71.8816	111.111	132.954	100.109	94.5898	78.4289	72.4921	100.699	78.8698	72.7033	85.3765	63.5222	84.3724	67.6503
1675	TRINITY_DN120242_c0_g5	WHL22.185950	Slc5a7_1	PL.PM.SP	TRINITY_DN351965_c9_g1	WHL22.185950	31.824	35.4836	28.5656	25.2634	36.5772	33.6979	16.764	26.831	21.545	7.96401	7.73394	9.04499	12.486	11.72	9.63715	18.1088	10.5445	18.1441	16.7997	13.5705	15.5428	18.209	16.4374	14.5627	14.3757	20.3602	14.6783	23.9007	24.6651	23.5397	29.7612	31.0659	26.662	14.1118	11.9544	11.8697	8.63833	10.1323	10.2081	12.2094	12.6625	13.6599	16.9365
1676	TRINITY_DN120033_c0_g1	WHL22.185980	Abcb10B	PL.PM.SP	TRINITY_DN346865_c3_g1	WHL22.185980	24.1782	22.9706	53.3094	18.9847	14.319	21.9099	22.4947	14.5137	24.1638	12.434	6.32834	6.2722	8.34255	10.5914	6.9248	8.14469	12.5072	6.88677	8.0603	11.5122	8.39624	8.82021	13.4616	8.74951	43.5289	100.398	54.2235	37.3742	55.5486	35.3347	39.0915	59.3024	34.5965	49.3005	25.0219	48.1972	61.7417	33.1005	63.3683	71.6254	50.0498	115.078	77.7894
[truncated: 7,773 more rows]
[truncated: 17 more columns]
