# Supplementary material for: Developmental transcriptomes of the sea star, Patiria miniata, illuminate how gene expression changes with evolutionary distance
Source: Sci Rep. 2019 Nov 7;9:16201. doi: 10.1038/s41598-019-52577-9 (PMC6838185; doi:10.1038/s41598-019-52577-9)
Supplement: Supplementary file 5 — Dataset 4 [file 41598_2019_52577_MOESM5_ESM.xlsx]

## Sheet: PL.SP
category	over_represented_pvalue	under_represented_pvalue	numDEInCat	numInCat	term	ontology	adjPval
GO:0003735	1.93594e-16	1	49	103	structural constituent of ribosome	MF	1.57778e-12	11.802
GO:0030529	2.72571e-16	1	103	353	ribonucleoprotein complex	CC	1.57778e-12	11.802
GO:0005840	1.06176e-15	1	69	192	ribosome	CC	4.09733e-12	11.3875
GO:0022626	1.39343e-14	1	28	42	cytosolic ribosome	CC	3.28229e-11	10.4838
GO:0006414	1.41759e-14	1	34	61	translational elongation	BP	3.28229e-11	10.4838
GO:0042254	1.59679e-13	1	60	167	ribosome biogenesis	BP	3.081e-10	9.51131
GO:0005198	1.11669e-12	1	61	184	structural molecule activity	MF	1.79693e-09	8.74547
GO:0044391	1.24172e-12	1	34	67	ribosomal subunit	CC	1.79693e-09	8.74547
GO:0022613	9.41441e-12	1	66	212	ribonucleoprotein complex biogenesis	BP	1.21101e-08	7.91685
GO:0044445	1.30631e-11	1	34	73	cytosolic part	CC	1.51231e-08	7.82036
GO:0006412	2.13236e-11	1	73	255	translation	BP	2.24421e-08	7.64894
GO:0005737	2.89945e-11	1	445	2856	cytoplasm	CC	2.69655e-08	7.56919
GO:0032991	3.028e-11	1	317	1888	macromolecular complex	CC	2.69655e-08	7.56919
GO:0044085	1.19011e-10	1	126	577	cellular component biogenesis	BP	9.84137e-08	7.00694
GO:0022625	5.45843e-10	1	15	19	cytosolic large ribosomal subunit	CC	4.21282e-07	6.37543
GO:0015934	1.76344e-08	1	19	34	large ribosomal subunit	CC	1.27596e-05	4.89416
GO:0044424	2.23335e-08	1	585	4129	intracellular part	CC	1.52091e-05	4.8179
GO:0043229	2.53683e-08	1	480	3254	intracellular organelle	CC	1.6316e-05	4.78739
GO:0043226	3.32713e-08	1	482	3275	organelle	CC	2.02727e-05	4.69309
GO:0044238	3.85624e-08	1	488	3347	primary metabolic process	BP	2.23218e-05	4.65127
GO:0043228	5.89322e-08	1	208	1216	non-membrane-bounded organelle	CC	3.09888e-05	4.50879
GO:0043232	5.89322e-08	1	208	1216	intracellular non-membrane-bounded organelle	CC	3.09888e-05	4.50879
GO:0005829	6.15655e-08	1	113	567	cytosol	CC	3.09888e-05	4.50879
GO:0044444	1.07983e-07	1	334	2132	cytoplasmic part	CC	5.20883e-05	4.28326
GO:0019538	1.79251e-07	1	255	1590	protein metabolic process	BP	8.16061e-05	4.08828
GO:0003723	1.83274e-07	1	81	370	RNA binding	MF	8.16061e-05	4.08828
GO:0005622	2.68238e-07	1	605	4363	intracellular	CC	0.000115014	3.93925
GO:0044237	3.71263e-07	1	469	3245	cellular metabolic process	BP	0.000153504	3.81388
GO:0071704	3.90761e-07	1	494	3447	organic substance metabolic process	BP	0.000155994	3.80689
GO:0008152	5.34122e-07	1	534	3774	metabolic process	BP	0.000206118	3.68588
GO:0022627	1.52173e-06	1	13	22	cytosolic small ribosomal subunit	CC	0.000568291	3.24543
GO:0015992	2.23437e-06	0.999999	22	59	proton transport	BP	0.000808355	3.0924
GO:0006818	3.18203e-06	0.999999	22	60	hydrogen transport	BP	0.00111631	2.95221
GO:0010467	4.8671e-06	0.999997	200	1221	gene expression	BP	0.00165725	2.78061
GO:0005839	6.75617e-06	1	9	13	proteasome core complex	CC	0.00222907	2.65188
GO:0044267	6.93154e-06	0.999996	210	1307	cellular protein metabolic process	BP	0.00222907	2.65188
GO:0000502	9.17727e-06	0.999998	16	37	proteasome complex	CC	0.00281712	2.5502
GO:0016469	9.24682e-06	0.999999	11	20	proton-transporting two-sector ATPase complex	CC	0.00281712	2.5502
GO:0044422	1.04762e-05	0.999993	302	1981	organelle part	CC	0.00310981	2.50727
GO:1902600	1.61137e-05	0.999998	11	21	hydrogen ion transmembrane transport	BP	0.00438501	2.35803
GO:0043170	1.6145e-05	0.999989	377	2595	macromolecule metabolic process	BP	0.00438501	2.35803
GO:0015935	1.61798e-05	0.999997	15	33	small ribosomal subunit	CC	0.00438501	2.35803
EC:3.4.25.0	1.70446e-05	0.999999	9	14	NA	NA	0.00438501	2.35803
GO:0004298	1.70446e-05	0.999999	9	14	threonine-type endopeptidase activity	MF	0.00438501	2.35803
GO:0070003	1.70446e-05	0.999999	9	14	threonine-type peptidase activity	MF	0.00438501	2.35803
GO:0051438	2.08524e-05	0.999995	18	49	regulation of ubiquitin-protein transferase activity	BP	0.005248	2.28001
GO:0044446	2.33408e-05	0.999984	297	1960	intracellular organelle part	CC	0.00556671	2.2544
GO:0005623	2.37338e-05	0.999984	632	4684	cell	CC	0.00556671	2.2544
GO:0044464	2.37338e-05	0.999984	632	4684	cell part	CC	0.00556671	2.2544
GO:0051443	2.40421e-05	0.999995	17	45	positive regulation of ubiquitin-protein transferase activity	BP	0.00556671	2.2544
GO:0044260	2.54023e-05	0.999982	347	2368	cellular macromolecule metabolic process	BP	0.00576632	2.2391
GO:0051340	2.80285e-05	0.999993	18	50	regulation of ligase activity	BP	0.00624012	2.20481
GO:0044249	2.87098e-05	0.99998	233	1484	cellular biosynthetic process	BP	0.0062712	2.20265
GO:0051351	3.27476e-05	0.999992	17	46	positive regulation of ligase activity	BP	0.00702073	2.15362
GO:1901576	3.3396e-05	0.999977	239	1530	organic substance biosynthetic process	BP	0.00702955	2.15307
GO:0031145	3.72202e-05	0.999992	16	41	anaphase-promoting complex-dependent proteasomal ubiquitin-dependent protein catabolic process	BP	0.0076946	2.11381
GO:0009058	4.08741e-05	0.999971	243	1562	biosynthetic process	BP	0.00830175	2.08083
GO:0006091	5.00986e-05	0.999979	36	145	generation of precursor metabolites and energy	BP	0.00999985	2.00001
GO:0015078	5.91949e-05	0.999987	15	40	hydrogen ion transmembrane transporter activity	MF	0.0116152	1.93497
GO:0033176	8.35698e-05	0.999994	7	11	proton-transporting V-type ATPase complex	CC	0.0161248	1.79251
GO:0009059	0.000105453	0.999927	183	1152	macromolecule biosynthetic process	BP	0.0200135	1.69868
GO:0019843	0.0001111	0.99999	8	13	rRNA binding	MF	0.0207453	1.68308
GO:0051437	0.00012308	0.999971	15	41	positive regulation of ubiquitin-protein ligase activity involved in regulation of mitotic cell cycle transition	BP	0.0226174	1.64556
GO:0033180	0.000141086	0.999997	5	6	proton-transporting V-type ATPase, V1 domain	CC	0.0255212	1.5931
GO:0034645	0.000157443	0.999891	179	1130	cellular macromolecule biosynthetic process	BP	0.0280418	1.55219
GO:0051436	0.000171309	0.999961	14	37	negative regulation of ubiquitin-protein ligase activity involved in mitotic cell cycle	BP	0.0300492	1.52217
GO:0006754	0.000194668	0.999958	13	35	ATP biosynthetic process	BP	0.033637	1.47318
GO:0051352	0.000219765	0.999948	14	38	negative regulation of ligase activity	BP	0.0368728	1.43329
GO:0051444	0.000219765	0.999948	14	38	negative regulation of ubiquitin-protein transferase activity	BP	0.0368728	1.43329
GO:0015988	0.000227572	0.999986	6	9	energy coupled proton transmembrane transport, against electrochemical gradient	BP	0.0371071	1.43054
GO:0015991	0.000227572	0.999986	6	9	ATP hydrolysis coupled proton transport	BP	0.0371071	1.43054
GO:0051439	0.000234637	0.99994	15	43	regulation of ubiquitin-protein ligase activity involved in mitotic cell cycle	BP	0.0377277	1.42334
GO:0019773	0.000258614	0.999993	5	6	proteasome core complex, alpha-subunit complex	CC	0.0410134	1.38707
GO:0006119	0.000266715	0.999927	16	48	oxidative phosphorylation	BP	0.0412842	1.38422
GO:0008135	0.000272553	0.999911	20	69	translation factor activity, RNA binding	MF	0.0412842	1.38422
GO:0015985	0.000274586	0.999961	9	19	energy coupled proton transport, down electrochemical gradient	BP	0.0412842	1.38422
GO:0015986	0.000274586	0.999961	9	19	ATP synthesis coupled proton transport	BP	0.0412842	1.38422
GO:0046034	0.000306712	0.999873	29	116	ATP metabolic process	BP	0.0455232	1.34177
GO:0071840	0.000310933	0.999776	204	1336	cellular component organization or biogenesis	BP	0.0455655	1.34136
GO:0043234	0.000363455	0.999733	239	1608	protein complex	CC	0.0519937	1.28405
GO:0006457	0.000363781	0.99987	22	80	protein folding	BP	0.0519937	1.28405
GO:0031398	0.00037497	0.999888	17	55	positive regulation of protein ubiquitination	BP	0.0529394	1.27622
GO:0005575	0.000380881	0.999725	695	5310	cellular_component	CC	0.053126	1.27469
GO:0070271	0.00039498	0.999792	49	244	protein complex biogenesis	BP	0.0544366	1.26411
GO:0044092	0.000464335	0.999792	32	142	negative regulation of molecular function	BP	0.0632424	1.19899
GO:1903047	0.000496644	0.999752	41	192	mitotic cell cycle process	BP	0.0668563	1.17486
GO:0071822	0.000510352	0.999712	58	306	protein complex subunit organization	BP	0.0679121	1.16805
GO:0009142	0.000553685	0.999852	14	43	nucleoside triphosphate biosynthetic process	BP	0.0715589	1.14534
GO:0009201	0.000553685	0.999852	14	43	ribonucleoside triphosphate biosynthetic process	BP	0.0715589	1.14534
GO:0008380	0.000556302	0.999732	37	169	RNA splicing	BP	0.0715589	1.14534
GO:0009126	0.000609434	0.999727	31	133	purine nucleoside monophosphate metabolic process	BP	0.0766893	1.11527
GO:0009167	0.000609434	0.999727	31	133	purine ribonucleoside monophosphate metabolic process	BP	0.0766893	1.11527
EC:6.2.1.3	0.000637386	0.999969	5	7	NA	NA	0.0785001	1.10513
GO:0004467	0.000637386	0.999969	5	7	long-chain fatty acid-CoA ligase activity	MF	0.0785001	1.10513
GO:0009123	0.000645387	0.999705	32	139	nucleoside monophosphate metabolic process	BP	0.0786489	1.10431
GO:0000278	0.000760607	0.999601	44	216	mitotic cell cycle	BP	0.0917245	1.03751
GO:0009145	0.000864987	0.999769	13	40	purine nucleoside triphosphate biosynthetic process	BP	0.102183	0.990621
GO:0009206	0.000864987	0.999769	13	40	purine ribonucleoside triphosphate biosynthetic process	BP	0.102183	0.990621
GO:0055086	0.000937492	0.999404	83	486	nucleobase-containing small molecule metabolic process	BP	0.10963	0.960072
GO:0006461	0.000994157	0.999458	47	241	protein complex assembly	BP	0.115094	0.938949
GO:0009161	0.00102563	0.999523	31	137	ribonucleoside monophosphate metabolic process	BP	0.117561	0.929736
GO:0031396	0.00103823	0.999626	19	71	regulation of protein ubiquitination	BP	0.11784	0.928709
GO:0009127	0.00117052	0.999635	15	52	purine nucleoside monophosphate biosynthetic process	BP	0.129804	0.886713
GO:0009168	0.00117052	0.999635	15	52	purine ribonucleoside monophosphate biosynthetic process	BP	0.129804	0.886713
GO:0009124	0.00117728	0.999615	16	57	nucleoside monophosphate biosynthetic process	BP	0.129804	0.886713
GO:0006090	0.00119385	0.999628	15	51	pyruvate metabolic process	BP	0.130389	0.884759

## Sheet: PM
category	over_represented_pvalue	under_represented_pvalue	numDEInCat	numInCat	term	ontology	adjPval
GO:0007186	5.28198e-19	1	27	160	G-protein coupled receptor signaling pathway	BP	6.11495e-15	14.2136
GO:0004930	3.52321e-16	1	18	74	G-protein coupled receptor activity	MF	2.03941e-12	11.6905
GO:0038023	1.95731e-15	1	24	172	signaling receptor activity	MF	7.55324e-12	11.1219
GO:0004888	2.78978e-15	1	22	140	transmembrane signaling receptor activity	MF	8.07433e-12	11.0929
GO:0004871	1.82165e-13	1	28	290	signal transducer activity	MF	3.51488e-10	9.45409
GO:0060089	1.82165e-13	1	28	290	molecular transducer activity	MF	3.51488e-10	9.45409
GO:0004872	6.25693e-13	1	26	258	receptor activity	MF	1.03481e-09	8.98514
GO:0007166	1.64001e-09	1	30	476	cell surface receptor signaling pathway	BP	2.37331e-06	5.62465
GO:0007187	2.54808e-09	1	10	47	G-protein coupled receptor signaling pathway, coupled to cyclic nucleotide second messenger	BP	3.27768e-06	5.48443
GO:0001653	3.07706e-09	1	8	22	peptide receptor activity	MF	3.56231e-06	5.44827
GO:0008528	6.04339e-08	1	7	21	G-protein coupled peptide receptor activity	MF	6.36039e-05	4.19652
GO:0052652	4.22836e-07	1	6	17	cyclic purine nucleotide metabolic process	BP	0.000407931	3.38941
GO:0009190	8.95258e-07	1	6	19	cyclic nucleotide biosynthetic process	BP	0.000797262	3.0984
GO:0031224	1.13677e-06	1	37	807	intrinsic component of membrane	CC	0.000940026	3.02686
GO:0030594	1.24541e-06	1	6	22	neurotransmitter receptor activity	MF	0.00096121	3.01718
GO:0016021	1.50627e-06	0.999999	36	781	integral component of membrane	CC	0.00108988	2.96262
GO:0050896	3.58887e-06	0.999998	63	1892	response to stimulus	BP	0.00244402	2.61189
GO:0007165	4.2272e-06	0.999998	45	1207	signal transduction	BP	0.00271879	2.56562
GO:0009187	6.49258e-06	1	6	26	cyclic nucleotide metabolic process	BP	0.00395603	2.40274
GO:0044699	1.01239e-05	0.999996	107	4013	single-organism process	BP	0.00523929	2.28073
GO:0003008	1.02144e-05	0.999998	17	260	system process	BP	0.00523929	2.28073
EC:4.6.1.2	1.08615e-05	1	4	8	NA	NA	0.00523929	2.28073
GO:0004383	1.08615e-05	1	4	8	guanylate cyclase activity	MF	0.00523929	2.28073
GO:0006182	1.08615e-05	1	4	8	cGMP biosynthetic process	BP	0.00523929	2.28073
GO:0023052	1.6439e-05	0.999993	46	1312	signaling	BP	0.00761259	2.11847
GO:0051716	1.80811e-05	0.999992	51	1489	cellular response to stimulus	BP	0.00805096	2.09415
GO:0016020	2.24305e-05	0.99999	63	1956	membrane	CC	0.00961772	2.01693
GO:0044700	3.03879e-05	0.999987	45	1302	single organism signaling	BP	0.0125643	1.90086
GO:0008188	4.13706e-05	0.999999	4	12	neuropeptide receptor activity	MF	0.0165154	1.78211
GO:0046068	5.83167e-05	0.999998	4	12	cGMP metabolic process	BP	0.0225044	1.64773
GO:0007154	6.31657e-05	0.999972	45	1336	cell communication	BP	0.0235893	1.62728
GO:0050877	8.91819e-05	0.999981	12	164	neurological system process	BP	0.0322643	1.49128
GO:0009152	9.48329e-05	0.999987	8	73	purine ribonucleotide biosynthetic process	BP	0.0332691	1.47796
GO:0006164	0.00010967	0.999985	8	75	purine nucleotide biosynthetic process	BP	0.0367136	1.43517
GO:0016849	0.000112814	0.999996	4	14	phosphorus-oxygen lyase activity	MF	0.0367136	1.43517
GO:0007263	0.000114165	0.999999	3	5	nitric oxide mediated signal transduction	BP	0.0367136	1.43517
GO:0007218	0.000123254	0.999995	4	14	neuropeptide signaling pathway	BP	0.0385652	1.4138
GO:0005216	0.000137535	0.999977	9	100	ion channel activity	MF	0.0398079	1.40003
GO:0009260	0.000147618	0.999978	8	78	ribonucleotide biosynthetic process	BP	0.0398079	1.40003
GO:0046390	0.000147618	0.999978	8	78	ribose phosphate biosynthetic process	BP	0.0398079	1.40003
GO:0015267	0.000147857	0.999975	9	101	channel activity	MF	0.0398079	1.40003
GO:0022803	0.000147857	0.999975	9	101	passive transmembrane transporter activity	MF	0.0398079	1.40003
GO:0022838	0.000147857	0.999975	9	101	substrate-specific channel activity	MF	0.0398079	1.40003
GO:0044763	0.000155671	0.99992	92	3438	single-organism cellular process	BP	0.0409591	1.38765
GO:0009975	0.000165823	0.999993	4	14	cyclase activity	MF	0.0426607	1.36997
GO:0072522	0.000171887	0.999974	8	80	purine-containing compound biosynthetic process	BP	0.0432594	1.36392
GO:0005221	0.000281857	1	2	2	intracellular cyclic nucleotide activated cation channel activity	MF	0.0665931	1.17657
GO:0017071	0.000281857	1	2	2	intracellular cyclic nucleotide activated cation channel complex	CC	0.0665931	1.17657
GO:0043855	0.000281857	1	2	2	cyclic nucleotide-gated ion channel activity	MF	0.0665931	1.17657
GO:0000267	0.000310142	0.999993	3	7	NA	NA	0.0718104	1.14381
GO:1901293	0.000335966	0.999936	9	111	nucleoside phosphate biosynthetic process	BP	0.0762642	1.11768
GO:0016941	0.000349315	1	2	2	natriuretic peptide receptor activity	MF	0.0777696	1.10919
GO:0007606	0.000519706	0.999986	3	8	sensory perception of chemical stimulus	BP	0.111419	0.95304
GO:0007608	0.000519706	0.999986	3	8	sensory perception of smell	BP	0.111419	0.95304

## Sheet: PL.PM.SP
category	over_represented_pvalue	under_represented_pvalue	numDEInCat	numInCat	term	ontology	adjPval
GO:0005515	2.78278e-09	1	2789	3505	protein binding	MF	3.22162e-05	4.49193
GO:0043412	8.91063e-06	0.999995	816	996	macromolecule modification	BP	0.0515792	1.28753
GO:0006464	2.21698e-05	0.999985	773	944	cellular protein modification process	BP	0.0567434	1.24608
GO:0036211	2.21698e-05	0.999985	773	944	protein modification process	BP	0.0567434	1.24608
GO:0001932	2.6772e-05	0.999989	169	191	regulation of protein phosphorylation	BP	0.0567434	1.24608
GO:0005622	3.26077e-05	0.999975	3392	4363	intracellular	CC	0.0567434	1.24608
GO:0042325	3.43097e-05	0.999989	200	229	regulation of phosphorylation	BP	0.0567434	1.24608
GO:0071310	8.79211e-05	0.999965	175	199	cellular response to organic substance	BP	0.127233	0.895401

## Sheet: PL.PM
category	over_represented_pvalue	under_represented_pvalue	numDEInCat	numInCat	term	ontology	adjPval
EC:2.7.7.49	1.05944e-06	1	9	21	NA	NA	0.0122652	1.91133
GO:0003964	2.21939e-06	1	9	23	RNA-directed DNA polymerase activity	MF	0.0128469	1.8912
GO:0006278	1.60059e-05	0.999998	9	29	RNA-dependent DNA replication	BP	0.0617666	1.20925
GO:0034061	4.1703e-05	0.999994	10	43	DNA polymerase activity	MF	0.120699	0.918297

## Sheet: comments
GoSeq with length bias correction (wall)
category	meaning
PL.PM.SP	genes expressed in all groups
PL.SP	genes expressed in PL and SP, but not in PM
PM	expressed only in PM
PL.PM.SP	expressed in all
PL	expressed only in PL
SP	expressed only in SP
PM.SP	expressed in PM and SP, but not in PL
no enrichement in:
PL
SP
PM.SP
