# Supplementary material for: Developmental transcriptomes of the sea star, Patiria miniata, illuminate how gene expression changes with evolutionary distance
Source: Sci Rep. 2019 Nov 7;9:16201. doi: 10.1038/s41598-019-52577-9 (PMC6838185; doi:10.1038/s41598-019-52577-9)
Supplement: Supplementary file 6 — Dataset 4 [file 41598_2019_52577_MOESM6_ESM.xlsx]

## Sheet: PL-PM.75.0-1
comparison	count.significant.A	quantile95.p.value.A	quantile5.p.value.B	min.CPM.target	max.CPM.target	min.CPM.query	max.CPM.query	count.total	count.inCPMrange	count.in.cat	count.subsamples
Transcription factor	54	0.16955	0.06135	0.204	4686.79	0.009	5598.76	6593	6593	405	100
Embryo development	45	0.3061	0.14235	0.204	4686.79	0.009	5598.76	6593	6593	292	100
Morphogenesis	39	0.2085	0.1558	0.204	4686.79	0.009	5598.76	6593	6593	437	100
cell differentiation	34	0.2592	0.0797	0.204	4686.79	0.009	5598.76	6593	6593	483	100
skeletogenic	33	0.40315	0.0779	0.204	4686.79	0.009	5598.76	6593	6593	387	100
oralectoderm	32	0.4114	0.0379	0.204	4686.79	0.009	5598.76	6593	6593	316	100
veg1	33	0.22705	0.038	0.204	4686.79	0.009	5598.76	6593	6593	315	100
cilliaryband	32	0.3402	0.01685	0.204	4686.79	0.009	5598.76	6593	6593	414	100
development	26	0.3157	0.08175	0.204	4686.79	0.009	5598.76	6593	6593	977	100
carbohydrate metabolic process	25	0.44945	0.0357	0.204	4686.79	0.009	5598.76	6593	6593	222	100
cell cycle	19	0.3294	0.1691	0.204	4686.79	0.009	5598.76	6593	6593	370	100
response to organic substance	17	0.4624	0.21695	0.204	4686.79	0.009	5598.76	6593	6593	311	100
metabolic process	18	0.4217	0.0359	0.204	4686.79	0.009	5598.76	6593	6593	2862	100
response	16	0.4354	0.05335	0.204	4686.79	0.009	5598.76	6593	6593	1438	100
cellular process	11	0.5123	0.05995	0.204	4686.79	0.009	5598.76	6593	6593	3508	100
pigment	10	0.4793	0.05265	0.204	4686.79	0.009	5598.76	6593	6593	1316	100
all	8	0.4714	0.05795	0.204	4686.79	0.009	5598.76	6593	6593	5955	100
apicaldomain	8	0.56515	0.20635	0.204	4686.79	0.009	5598.76	6593	6593	1338	100
Ion transport	6	0.6341	0.08585	0.204	4686.79	0.009	5598.76	6593	6593	282	100
DNA metabolic process	6	0.47825	0.2389	0.204	4686.79	0.009	5598.76	6593	6593	250	100
splicing	6	0.4152	0.2846	0.204	4686.79	0.009	5598.76	6593	6593	126	100
RNA processing	4	0.4321	0.1808	0.204	4686.79	0.009	5598.76	6593	6593	255	100
immune response	3	0.45115	0.0929	0.204	4686.79	0.009	5598.76	6593	6593	94	100
Homeostasis	2	0.4296	0.2719	0.204	4686.79	0.009	5598.76	6593	6593	205	100
response to stress	2	0.4523	0.0438	0.204	4686.79	0.009	5598.76	6593	6593	456	100
RNA binding	2	0.4021	0.4988	0.204	4686.79	0.009	5598.76	6593	6593	252	100
Ribosome	0	0.35805	0.71675	0.204	4686.79	0.009	5598.76	6593	6593	164	100
Mitochondria	0	0.5023	0.0794	0.204	4686.79	0.009	5598.76	6593	6593	230	100
Mitochondrion	0	0.48415	0.04255	0.204	4686.79	0.009	5598.76	6593	6593	493	100
proteasome	0	0.42005	0.4238	0.204	4686.79	0.009	5598.76	6593	6593	81	100
electron transport	0	0.30885	0.46685	0.204	4686.79	0.009	5598.76	6593	6593	91	100
DNA repair	0	0.4401	0.7305	0.204	4686.79	0.009	5598.76	6593	6593	124	100

## Sheet: PL-SP.75.0-1
comparison	count.significant.A	quantile95.p.value.A	quantile5.p.value.B	min.CPM.target	max.CPM.target	min.CPM.query	max.CPM.query	count.total	count.inCPMrange	count.in.cat	count.subsamples
cell differentiation	99	0.03505	0.0758	0.117	2301.46	0.009	5598.76	6593	6593	483	100
Embryo development	97	0.043	0.0676	0.117	2301.46	0.009	5598.76	6593	6593	292	100
veg1	100	0.02405	0.051	0.117	2301.46	0.009	5598.76	6593	6593	315	100
Homeostasis	95	0.04935	0.16025	0.117	2301.46	0.009	5598.76	6593	6593	205	100
Morphogenesis	94	0.0527	0.0576	0.117	2301.46	0.009	5598.76	6593	6593	437	100
Transcription factor	95	0.04525	0.048	0.117	2301.46	0.009	5598.76	6593	6593	405	100
response to organic substance	92	0.0547	0.13775	0.117	2301.46	0.009	5598.76	6593	6593	311	100
development	92	0.0726	0.05965	0.117	2301.46	0.009	5598.76	6593	6593	977	100
skeletogenic	89	0.07535	0.0769	0.117	2301.46	0.009	5598.76	6593	6593	387	100
carbohydrate metabolic process	86	0.06425	0.10265	0.117	2301.46	0.009	5598.76	6593	6593	222	100
cilliaryband	86	0.13165	0.05485	0.117	2301.46	0.009	5598.76	6593	6593	414	100
response to stress	81	0.107	0.0719	0.117	2301.46	0.009	5598.76	6593	6593	456	100
response	89	0.08	0.03685	0.117	2301.46	0.009	5598.76	6593	6593	1438	100
oralectoderm	83	0.0776	0.0548	0.117	2301.46	0.009	5598.76	6593	6593	316	100
Ion transport	74	0.1228	0.05585	0.117	2301.46	0.009	5598.76	6593	6593	282	100
metabolic process	75	0.15825	0.03695	0.117	2301.46	0.009	5598.76	6593	6593	2862	100
all	73	0.11125	0.05865	0.117	2301.46	0.009	5598.76	6593	6593	5955	100
immune response	78	0.07925	0.04295	0.117	2301.46	0.009	5598.76	6593	6593	94	100
pigment	67	0.1404	0.0762	0.117	2301.46	0.009	5598.76	6593	6593	1316	100
cellular process	69	0.13615	0.03095	0.117	2301.46	0.009	5598.76	6593	6593	3508	100
cell cycle	63	0.1086	0.11785	0.117	2301.46	0.009	5598.76	6593	6593	370	100
RNA binding	61	0.12105	0.14775	0.117	2301.46	0.009	5598.76	6593	6593	252	100
splicing	54	0.1743	0.3617	0.117	2301.46	0.009	5598.76	6593	6593	126	100
Mitochondrion	46	0.33745	0.0995	0.117	2301.46	0.009	5598.76	6593	6593	493	100
Mitochondria	43	0.19815	0.126	0.117	2301.46	0.009	5598.76	6593	6593	230	100
apicaldomain	43	0.1857	0.06495	0.117	2301.46	0.009	5598.76	6593	6593	1338	100
DNA repair	39	0.1772	0.40295	0.117	2301.46	0.009	5598.76	6593	6593	124	100
electron transport	36	0.14825	0.568	0.117	2301.46	0.009	5598.76	6593	6593	91	100
Ribosome	31	0.22205	0.4196	0.117	2301.46	0.009	5598.76	6593	6593	164	100
DNA metabolic process	24	0.18415	0.1564	0.117	2301.46	0.009	5598.76	6593	6593	250	100
RNA processing	17	0.23615	0.19415	0.117	2301.46	0.009	5598.76	6593	6593	255	100
proteasome	15	0.1154	0.30315	0.117	2301.46	0.009	5598.76	6593	6593	81	100

## Sheet: PM-SP.75.0-1
comparison	count.significant.A	quantile95.p.value.A	quantile5.p.value.B	min.CPM.target	max.CPM.target	min.CPM.query	max.CPM.query	count.total	count.inCPMrange	count.in.cat	count.subsamples
cell differentiation	37	0.2795	0.05395	0.117	2301.46	0.204	4686.79	6593	6593	483	100
veg1	34	0.205	0.0189	0.117	2301.46	0.204	4686.79	6593	6593	315	100
Morphogenesis	24	0.3411	0.064	0.117	2301.46	0.204	4686.79	6593	6593	437	100
Embryo development	23	0.2721	0.07245	0.117	2301.46	0.204	4686.79	6593	6593	292	100
cilliaryband	20	0.35275	0.02595	0.117	2301.46	0.204	4686.79	6593	6593	414	100
oralectoderm	19	0.3511	0.04685	0.117	2301.46	0.204	4686.79	6593	6593	316	100
development	18	0.32315	0.0438	0.117	2301.46	0.204	4686.79	6593	6593	977	100
skeletogenic	19	0.38645	0.06395	0.117	2301.46	0.204	4686.79	6593	6593	387	100
response to organic substance	11	0.43215	0.0539	0.117	2301.46	0.204	4686.79	6593	6593	311	100
all	10	0.45345	0.022	0.117	2301.46	0.204	4686.79	6593	6593	5955	100
Transcription factor	10	0.27825	0.0359	0.117	2301.46	0.204	4686.79	6593	6593	405	100
apicaldomain	9	0.42905	0.02695	0.117	2301.46	0.204	4686.79	6593	6593	1338	100
splicing	9	0.33555	0.16205	0.117	2301.46	0.204	4686.79	6593	6593	126	100
pigment	8	0.44445	0.05285	0.117	2301.46	0.204	4686.79	6593	6593	1316	100
response to stress	8	0.48755	0.0389	0.117	2301.46	0.204	4686.79	6593	6593	456	100
response	8	0.36045	0.04775	0.117	2301.46	0.204	4686.79	6593	6593	1438	100
metabolic process	7	0.38035	0.0329	0.117	2301.46	0.204	4686.79	6593	6593	2862	100
Homeostasis	6	0.32085	0.0527	0.117	2301.46	0.204	4686.79	6593	6593	205	100
cell cycle	5	0.3381	0.1793	0.117	2301.46	0.204	4686.79	6593	6593	370	100
carbohydrate metabolic process	3	0.4979	0.02795	0.117	2301.46	0.204	4686.79	6593	6593	222	100
Mitochondrion	2	0.5443	0.0559	0.117	2301.46	0.204	4686.79	6593	6593	493	100
cellular process	2	0.3823	0.032	0.117	2301.46	0.204	4686.79	6593	6593	3508	100
RNA binding	2	0.39125	0.1095	0.117	2301.46	0.204	4686.79	6593	6593	252	100
Ribosome	1	0.3452	0.6841	0.117	2301.46	0.204	4686.79	6593	6593	164	100
Ion transport	1	0.518	0.02265	0.117	2301.46	0.204	4686.79	6593	6593	282	100
RNA processing	1	0.42325	0.0933	0.117	2301.46	0.204	4686.79	6593	6593	255	100
Mitochondria	0	0.4916	0.05285	0.117	2301.46	0.204	4686.79	6593	6593	230	100
immune response	0	0.49075	0.06985	0.117	2301.46	0.204	4686.79	6593	6593	94	100
proteasome	0	0.3451	0.52095	0.117	2301.46	0.204	4686.79	6593	6593	81	100
electron transport	0	0.28695	0.2197	0.117	2301.46	0.204	4686.79	6593	6593	91	100
DNA metabolic process	0	0.528	0.1176	0.117	2301.46	0.204	4686.79	6593	6593	250	100
DNA repair	0	0.50105	0.2892	0.117	2301.46	0.204	4686.79	6593	6593	124	100
